# Supplementary material for: Mapping the Literature on Nutritional Interventions in Cognitive Health: A Data-Driven Approach
Source: Nutrients. 2018 Dec 24;11(1):38. doi: 10.3390/nu11010038 (PMC6356193; doi:10.3390/nu11010038)
Supplement: Supplementary file 1 [file nutrients-11-00038-s001.zip]

Archive with 3 entries (3 files):
- supp_01_prepared_corpora.csv
- supp_02_all_citations_and_clusters.csv
- supplementary.docx
