# Supplementary material for: Mapping the Literature on Nutritional Interventions in Cognitive Health: A Data-Driven Approach
Source: Nutrients. 2018 Dec 24;11(1):38. doi: 10.3390/nu11010038 (PMC6356193; doi:10.3390/nu11010038)
Supplement: Supplementary file 1 [file nutrients-11-00038-s001.zip › supp_01_prepared_corpora.csv]

authors	year	title	abstract	source	doi
brinkworth, gd; buckley, jd; noakes, m; clifton, pm; wilson, cj	2009	long-term effects of a very low-carbohydrate diet and a low-fat diet on mood and cognitive function	Background: Very low-carbohydrate (LC) diets are often used to promote weight loss, but the long-term effects on psychological function remain unknown. Methods: A total of 106 overweight and obese participants (mean [SE] age, 50.0 [0.8] years; mean [SE] body mass index [calculated as weight in kilograms divided by height in meters squared], 33.7 [0.4]) were randomly assigned either to an energy-r…	archives of internal medicine	10.1001/archinternmed.2009.329
lopez, ol; wisnieski, sr; becker, jt; boller, f; dekosky, st	1997	extrapyramidal signs in patients with probable alzheimer disease	Objective: To examine whether extrapyramidal signs (EPSs) were associated with more rapid progression of Alzheimer disease (AD). Design: Cross-sectional with longitudinal follow-up and the likelihood of arriving at 4 end points: Mini-Mental State Examination score of less than 9, Blessed Dementia Rating Scale score for activities of daily living of 15 or more, institutionalization, and death usin…	archives of neurology	10.1001/archneur.1997.00550200033007
morris, mc; evans, da; bienias, jl; tangney, cc; wilson, rs	2002	vitamin e and cognitive decline in older persons	Background: Previous studies raise the possibility that antioxidants protect against neurodegenerative diseases. Objective: To examine whether intake of antioxidant nutrients, including vitamin E, vitamin C, and carotene, is associated with reduced cognitive decline with age. Design: Longitudinal population-based study conducted from September 17, 1993, to November 20, 2000, with an average follo…	archives of neurology	10.1001/archneur.59.7.1125
zandi, pp; anthony, jc; khachaturian, as; stone, sv; gustafson, d; tschanz, jt; norton, mc; welsh-bohmer, ka; breitner, jcs	2004	reduced risk of alzheimer disease in users of antioxidant vitamin supplements - the cache county study	Background: Antioxidants may protect the aging brain against oxidative damage associated with pathological changes of Alzheimer disease (AD). Objective: To examine the relationship between antioxidant supplement use and risk of AD. Design: Cross-sectional and prospective study of dementia. Elderly (65 years or older) county residents were assessed in 1995 to 1997 for prevalent dementia and AD, an…	archives of neurology	10.1001/archneur.61.1.82
schaefer, ej; bongard, v; beiser, as; lamon-fava, s; robins, sj; au, r; tucker, kl; kyle, dj; wilson, pwf; wolf, pa	2006	plasma phosphatidylcholine docosahexaenoic acid content and risk of dementia and alzheimer disease - the framingham heart study	Background: Docosahexaenoic acid (DHA) is an abundant fatty acid in the brain. In the diet, DHA is found mostly in fatty fish. The content of DHA has been shown to be decreased in the brain and plasma of patients with dementia. Objective: To determine whether plasma phosphatidylcholine (PC) DHA content is associated with the risk of developing dementia. Design, Setting, and Participants: A prospe…	archives of neurology	10.1001/archneur.63.11.1545
scarmeas, n; stern, y; mayeux, r; luchsinger, ja	2006	mediterranean diet, alzheimer disease, and vascular mediation	Objectives: To examine the association between the Mediterranean diet (MeDi) and Alzheimer disease (AD) in a different AD population and to investigate possible mediation by vascular pathways. Design, Setting, Patients, and Main Outcome Measures: A case-control study nested within a community-based cohort in New York, NY. Adherence to the MeDi (0- to 9-point scale with higher scores indicating hi…	archives of neurology	10.1001/archneur.63.12.noc60109
scarmeas, n; stern, y; mayeux, r; manly, jj; schupf, n; luchsinger, ja	2009	mediterranean diet and mild cognitive impairment	Background: Higher adherence to the Mediterranean diet (MeDi) may protect from Alzheimer disease (AD), but its association with mild cognitive impairment (MCI) has not been explored. Objective: To investigate the association between the MeDi and MCI. Design, Setting, and Patients: In a multiethnic community study in New York, we used Cox proportional hazards to investigate the association between…	archives of neurology	10.1001/archneurol.2008.536
ascherio, a; lewitt, pa; xu, k; eberly, s; watts, a; matson, wr; marras, c; kieburtz, k; rudolph, a; bogdanov, mb; schwid, sr; tennis, m; tanner, cm; beal, mf; lang, ae; oakes, d; fahn, s; shoulson, i; schwarzschild, ma	2009	urate as a predictor of the rate of clinical decline in parkinson disease	Background: The risk of Parkinson disease (PD) and its rate of progression may decline with increasing concentration of blood urate, a major antioxidant. Objective: To determine whether serum and cerebrospinal fluid concentrations of urate predict clinical progression in patients with PD. Design, Setting, and Participants: Eight hundred subjects with early PD enrolled in the Deprenyl and Tocopher…	archives of neurology	10.1001/archneurol.2009.247
gu, ya; nieves, jw; stern, y; luchsinger, ja; scarmeas, n	2010	food combination and alzheimer disease risk a protective diet	Objective: To assess the association between food combination and Alzheimer disease (AD) risk. Because foods are not consumed in isolation, dietary pattern (DP) analysis of food combination, taking into account the interactions among food components, may offer methodological advantages. Design: Prospective cohort study. Setting: Northern Manhattan, New York, New York. Patients or Other Participan…	archives of neurology	10.1001/archneurol.2010.84
daviglus, ml; plassman, bl; pirzada, a; bell, cc; bowen, pe; burke, jr; connolly, es; dunbar-jacob, jm; granieri, ec; mccarty, k; patel, d; trevisan, m; williams, jw	2011	risk factors and preventive interventions for alzheimer disease state of the science	Background: Numerous studies have investigated risk factors for Alzheimer disease (AD). However, at a recent National Institutes of Health State-of-the-Science Conference, an independent panel found insufficient evidence to support the association of any modifiable factor with risk of cognitive decline or AD. Objective: To present key findings for selected factors and AD risk that led the panel t…	archives of neurology	10.1001/archneurol.2011.100
bayer-carter, jl; green, ps; montine, tj; vanfossen, b; baker, ld; watson, s; bonner, lm; callaghan, m; leverenz, jb; walter, bk; tsai, e; plymate, sr; postupna, n; wilkinson, cw; zhang, j; lampe, j; kahn, se; craft, s	2011	diet intervention and cerebrospinal fluid biomarkers in amnestic mild cognitive impairment	Objective: To compare the effects of a 4-week high-saturated fat/high-glycemic index (HIGH) diet with a low-saturated fat/low-glycemic index (LOW) diet on insulin and lipid metabolism, cerebrospinal fluid (CSF) markers of Alzheimer disease, and cognition for healthy adults and adults with amnestic mild cognitive impairment (aMCI). Design: Randomized controlled trial. Setting: Veterans Affairs Med…	archives of neurology	10.1001/archneurol.2011.125
scarmeas, n; luchsinger, ja; schupf, n; brickman, am; cosentino, s; tang, mx; stern, y	2009	physical activity, diet, and risk of alzheimer disease	Context Both higher adherence to a Mediterranean-type diet and more physical activity have been independently associated with lower Alzheimer disease ( AD) risk but their combined association has not been investigated. Objective To investigate the combined association of diet and physical activity with AD risk. Design, Setting, and Patients Prospective cohort study of 2 cohorts comprising 1880 co…	jama-journal of the american medical association	10.1001/jama.2009.1144
feart, c; samieri, c; rondeau, v; amieva, h; portet, f; dartigues, jf; scarmeas, n; barberger-gateau, p	2009	adherence to a mediterranean diet, cognitive decline, and risk of dementia	Context Higher adherence to a Mediterranean-type diet is linked to lower risk for mortality and chronic diseases, but its association with cognitive decline is unclear. Objective To investigate the association of a Mediterranean diet with change in cognitive performance and risk for dementia in elderly French persons. Design, Setting, and Participants Prospective cohort study of 1410 adults (>= 6…	jama-journal of the american medical association	10.1001/jama.2009.1146
chew, ey; clemons, te; agron, e; launer, lj; grodstein, f; bernstein, ps	2015	effect of omega-3 fatty acids, lutein/zeaxanthin, or other nutrient supplementation on cognitive function the areds2 randomized clinical trial	IMPORTANCE Observational data have suggested that high dietary intake of saturated fat and low intake of vegetables may be associated with increased risk of Alzheimer disease. OBJECTIVE To test the effects of oral supplementation with nutrients on cognitive function. DESIGN, SETTING, AND PARTICIPANTS In a double-masked randomized clinical trial (the Age-Related Eye Disease Study 2 [AREDS2]), reti…	jama-journal of the american medical association	10.1001/jama.2015.9677
morris, mc; evans, da; bienias, jl; tangney, cc; bennett, da; aggarwal, n; wilson, rs; scherr, pa	2002	dietary intake of antioxidant nutrients and the risk of incident alzheimer disease on a biracial community study	Context Oxidative processes have been suggested as elements in the development of Alzheimer disease (AD), but whether dietary intake of vitamin E and other antioxidant nutrients prevents its development is unknown. Objective To examine whether intake of antioxidant nutrients, vitamin E, vitamin C, and beta carotene is associated with incident AD. Design, Setting, and Participants Prospective stud…	jama-journal of the american medical association	10.1001/jama.287.24.3230
yaffe, k; kanaya, a; lindquist, k; simonsick, em; harris, t; shorr, ri; tylavsky, fa; newman, ab	2004	the metabolic syndrome, inflammation, and risk of cognitive decline	Context Several studies have reported an association between the metabolic syndrome and cardiovascular disease. Despite an increasing awareness that cardiovascular risk factors increase risk of cognitive decline and dementia, there are few data on the metabolic syndrome and cognition. Objective To determine if the metabolic syndrome is a risk factor for cognitive decline and if this association i…	jama-journal of the american medical association	10.1001/jama.292.18.2237
hanson, aj; bayer-carter, jl; green, ps; montine, tj; wilkinson, cw; baker, ld; watson, s; bonner, lm; callaghan, m; leverenz, jb; tsai, e; postupna, n; zhang, j; lampe, j; craft, s	2013	effect of apolipoprotein e genotype and diet on apolipoprotein e lipidation and amyloid peptides randomized clinical trial	IMPORTANCE Sporadic Alzheimer disease (AD) is caused in part by decreased clearance of the beta-amyloid (A beta) peptide breakdown products. Lipid-depleted (LD) apolipoproteins are less effective at binding and clearing A beta, and LD A beta peptides are more toxic to neurons. However, not much is known about the lipid states of these proteins in human cerebrospinal fluid. OBJECTIVE To characteri…	jama neurology	10.1001/jamaneurol.2013.396
gutierrez, j; marshall, rs; lazar, rm	2015	indirect measures of arterial stiffness and cognitive performance in individuals without traditional vascular risk factors or disease	IMPORTANCE Whether cognition is influenced by arterial stiffness in the absence of vascular disease remains uncertain. OBJECTIVE To test the hypotheses that indirect measures of arterial stiffness are important predictors of cognitive performance and that this relationship varies depending on the presence of vascular disease. DESIGN, SETTING, AND PARTICIPANTS Participants included 2573 noninstitu…	jama neurology	10.1001/jamaneurol.2014.3873
solomon, a; turunen, h; ngandu, t; peltonen, m; levalahti, e; helisalmi, s; antikainen, r; backman, l; hanninen, t; jula, a; laatikainen, t; lehtisalo, j; lindstrom, j; paajanen, t; pajala, s; stigsdotter-neely, a; strandberg, t; tuomilehto, j; soininen, h; kivipelto, m	2018	effect of the apolipoprotein e genotype on cognitive change during a multidomain lifestyle intervention a subgroup analysis of a randomized clinical trial	IMPORTANCE The role of the apolipoprotein E (APOE) epsilon 4 allele as an effect modifier in lifestyle interventions to prevent cognitive impairment is still unclear. OBJECTIVE To examine whether the APOE epsilon 4 allele modifies the previously reported significant cognitive benefits of a multidomain lifestyle intervention (prespecified subgroup analysis). DESIGN, SETTING, AND PARTICIPANTS The F…	jama neurology	10.1001/jamaneurol.2017.4365
schubert, cr; cruickshanks, kj; nondahl, dm; klein, bek; klein, r; fischer, me	2013	association of exercise with lower long-term risk of olfactory impairment in older adults	IMPORTANCE The prevalence of olfactory impairment is high in older adults, and this decline in olfactory ability may pose health and safety risks, affect nutrition, and decrease quality of life. It is important to identify modifiable risk factors to reduce the burden of olfactory impairment in aging populations. OBJECTIVE To determine if exercise is associated with the 10-year cumulative incidenc…	jama otolaryngology-head & neck surgery	10.1001/jamaoto.2013.4759
mussell, mp; mitchell, je; fenna, cj; crosby, rd; miller, jp; hoberman, hm	1997	a comparison of onset of binge eating versus dieting in the development of bulimia nervosa	Objective: This study further investigates the hypothesis that dieting is the precursor to the development of binge eating. Method: The temporal relationship of onset of binge eating and dieting is examined from retrospective self-reports collected at baseline from women participating in two bulimia nervosa (BN) treatment studies (N = 221). Twenty women were identified who reported binge eating p…	international journal of eating disorders	10.1002/(sici)1098-108x(1997)21:4<353::aid-eat8>3.0.co;2-n
mccaddon, a; davies, g; hudson, p; tandy, s; cattell, h	1998	total serum homocysteine in senile dementia of alzheimer type	Objective. The main hypothesis was that subtle vitamin B12 deficiencies occur more commonly in senile dementia of Alzheimer type (SDAT) than in healthy elderly individuals, and may be revealed by elevated total serum homocysteine (tHcy). A subsidiary hypothesis was that such deficiencies would be nutritionally independent as determined by retinol binding protein (RBP). Design. A prospective case-…	international journal of geriatric psychiatry	10.1002/(sici)1099-1166(199804)13:4<235::aid-gps761>3.3.co;2-#
sydenham, e; dangour, ad; lim, ws	2012	omega 3 fatty acid for the prevention of cognitive decline and dementia	Background Evidence from observational studies suggests that diets high in omega-3 long-chain polyunsaturated fatty acids (PUFA) may protect people from cognitive decline and dementia. The strength of this potential protective effect has recently been tested in randomised controlled trials. Objectives To assess the effects of omega-3 PUFA supplementation for the prevention of dementia and cogniti…	cochrane database of systematic reviews	10.1002/14651858.cd005379.pub3
ooi, cp; loke, sc; yassin, z; hamid, ta	2011	carbohydrates for improving the cognitive performance of independent-living older adults with normal cognition or mild cognitive impairment	Background Mild cognitive impairment (MCI) is an intermediate state between normal cognition and dementia in which daily function is largely intact. This condition may present an opportunity for research into the prevention of dementia. Carbohydrate is an essential and easily accessible macronutrient which influences cognitive performance. A better understanding of carbohydrate-driven cognitive c…	cochrane database of systematic reviews	10.1002/14651858.cd007220.pub2
martin, a; saunders, dh; shenkin, sd; sproule, j	2014	lifestyle intervention for improving school achievement in overweight or obese children and adolescents	Background The prevalence of overweight and obesity in childhood and adolescence is high. Excessive body fat at a young age is likely to persist into adulthood and is associated with physical and psychosocial co-morbidities, as well as lower cognitive, school and later life achievement. Lifestyle changes, including reduced caloric intake, decreased sedentary behaviour and increased physical activ…	cochrane database of systematic reviews	10.1002/14651858.cd009728.pub2
martin, a; booth, jn; laird, y; sproule, j; reilly, jj; saunders, dh	2018	physical activity, diet and other behavioural interventions for improving cognition and school achievement in children and adolescents with obesity or overweight	Background The global prevalence of childhood and adolescent obesity is high. Lifestyle changes towards a healthy diet, increased physical activity and reduced sedentary activities are recommended to prevent and treat obesity. Evidence suggests that changing these health behaviours can benefit cognitive function and school achievement in children and adolescents in general. There are various theo…	cochrane database of systematic reviews	10.1002/14651858.cd009728.pub3
martin, a; booth, jn; laird, y; sproule, j; reilly, jj; saunders, dh	2018	physical activity, diet and other behavioural interventions for improving cognition and school achievement in children and adolescents with obesity or overweight	Background The global prevalence of childhood and adolescent obesity is high. Lifestyle changes towards a healthy diet, increased physical activity and reduced sedentary activities are recommended to prevent and treat obesity. Evidence suggests that changing these health behaviours can benefit cognitive function and school achievement in children and adolescents in general. There are various theo…	cochrane database of systematic reviews	10.1002/14651858.cd009728.pub4
livingstone, n; hanratty, j; mcshane, r; macdonald, g	2015	pharmacological interventions for cognitive decline in people with down syndrome	Background People with Down syndrome are vulnerable to developing dementia at an earlier age than the general population. Alzheimer's disease and cognitive decline in people with Down syndrome can place a significant burden on both the person with Down syndrome and their family and carers. Various pharmacological interventions, including donepezil, galantamine, memantine and rivastigmine, appear …	cochrane database of systematic reviews	10.1002/14651858.cd011546.pub2
tanokashira, d; kurata, e; fukuokaya, w; kawabe, k; kashiwada, m; takeuchi, h; nakazato, m; taguchi, a	2018	metformin treatment ameliorates diabetes-associated decline in hippocampal neurogenesis and memory via phosphorylation of insulin receptor substrate 1	Age-related reduction in adult hippocampal neurogenesis is correlated with cognitive impairment. Diabetes is a chronic systemic disease that negatively affects adult neural stem cells and memory functions in the hippocampus. Despite growing concern regarding the potential role of diabetic drugs in neural abnormalities, their effects on progressive deterioration of neurogenesis and cognitive funct…	febs open bio	10.1002/2211-5463.12436
lauretti, e; iuliano, l; pratico, d	2017	extra-virgin olive oil ameliorates cognition and neuropathology of the 3xtg mice: role of autophagy	ObjectiveConsumption of extra virgin olive oil (EVOO), a major component of the Mediterranean diet, has been associated with reduced incidence of Alzheimer's disease (AD). However, the mechanisms involved in this protective action remain to be fully elucidated. MethodsHerein, we investigated the effect of daily consumption of EVOO on the AD-like phenotype of a mouse mode of the disease with plaqu…	annals of clinical and translational neurology	10.1002/acn3.431
kang, jh; ascherio, a; grodstein, f	2005	fruit and vegetable consumption and cognitive decline in aging women	We prospectively examined fruit and vegetable intake in relation to cognitive function and decline among aging women. Participants were followed from in 1976 with biennial questionnaires, and food frequency questionnaires were administered in 1984, 1986, and every 4 years thereafter. From 1995 to 2001, we administered, by telephone, six cognitive tests measuring general cognition, verbal memory, …	annals of neurology	10.1002/ana.20476
nurk, e; refsum, h; tell, gs; engedal, k; vollset, se; ueland, pm; nygaard, ha; smith, ad	2005	plasma total homocysteine and memory in the elderly: the hordaland homocysteine study	We examined the relation between plasma total homocysteine (tHcy), folate, vitamin B12, and episodic memory in elderly community-dwelling subjects. A population-based study was conducted in 1992 and 1993, and subjects were re-investigated after 6 years. Plasma analytes were determined on both occasions. At follow-up, memory performance, using the Kendrick Object Learning Test, was investigated in…	annals of neurology	10.1002/ana.20645
scarmeas, n; stern, y; tang, mx; mayeux, r; luchsinger, ja	2006	mediterranean diet and risk for alzheimer's disease	Objective: Previous research in Alzheimer's disease (AD) has focused on individual dietary components. There is converging evidence that composite dietary patterns such as the Mediterranean diet (MeDi) is related to lower risk for cardiovascular disease, several forms of cancer, and overall mortality. We sought to investigate the association between MeDi and risk for AD. Methods: A total of 2,258…	annals of neurology	10.1002/ana.20854
almeida, op; marsh, k; alfonso, h; flicker, l; davis, tme; hankey, gj	2010	b-vitamins reduce the long-term risk of depression after stroke: the vitatops-dep trial	Objective: The consumption of certain B-vitamins through diet or supplementation decreases the total plasma concentration of homocysteine (tHcy) and may enhance response to standard antidepressant treatment. It is unclear if treatment with B-vitamins can reduce the long-term prevalence of depression in people at risk, such as stroke survivors. The purpose of this research was to determine if trea…	annals of neurology	10.1002/ana.22189
okereke, oi; rosner, ba; kim, dh; kang, jh; cook, nr; manson, je; buring, je; willett, wc; grodstein, f	2012	dietary fat types and 4-year cognitive change in community-dwelling older women	Objective: A study was undertaken to relate dietary fat types to cognitive change in healthy community-based elders. Methods: Among 6,183 older participants in the Women's Health Study, we related intake of major fatty acids (saturated [SFA], monounsaturated [MUFA], total polyunsaturated [PUFA], trans-unsaturated) to late-life cognitive trajectory. Serial cognitive testing, conducted over 4 years…	annals of neurology	10.1002/ana.23593
devore, ee; kang, jh; breteler, mmb; grodstein, f	2012	dietary intakes of berries and flavonoids in relation to cognitive decline	Objective: Berries are high in flavonoids, especially anthocyanidins, and improve cognition in experimental studies. We prospectively evaluated whether greater long-term intakes of berries and flavonoids are associated with slower rates of cognitive decline in older women. Methods: Beginning in 1980, a semiquantitative food frequency questionnaire was administered every 4 years to Nurses' Health …	annals of neurology	10.1002/ana.23594
reis, jp; loria, cm; launer, lj; sidney, s; liu, k; jacobs, dr; zhu, n; lloyd-jones, dm; he, k; yaffe, k	2013	cardiovascular health through young adulthood and cognitive functioning in midlife	Objective A study was undertaken to examine the association between overall cardiovascular health as recently defined by the American Heart Association in young adulthood to middle age and cognitive function in midlife. Overall ideal cardiovascular health incorporates 7 metrics, including the avoidance of overweight or obesity, a healthful diet, nonsmoking, and physical activity, total cholestero…	annals of neurology	10.1002/ana.23836
psaltopoulou, t; sergentanis, tn; panagiotakos, db; sergentanis, in; kosti, r; scarmeas, n	2013	mediterranean diet, stroke, cognitive impairment, and depression: a meta-analysis	ObjectiveThis meta-analysis aims to quantitatively synthesize all studies that examine the association between adherence to a Mediterranean diet and risk of stroke, depression, cognitive impairment, and Parkinson disease. MethodsPotentially eligible publications were those providing effect estimates of relative risk (RR) for the association between Mediterranean diet and the aforementioned outcom…	annals of neurology	10.1002/ana.23944
gu, y; vorburger, rs; gazes, y; habeck, cg; stern, y; luchsinger, ja; manly, jj; schupf, n; mayeux, r; brickman, am	2016	white matter integrity as a mediator in the relationship between dietary nutrients and cognition in the elderly	Objective: We examined the association of nutrient intake with microstructural white matter integrity, and the role of white matter integrity in the association between nutrient consumption and cognition. Methods: This cross-sectional analysis included 239 elderly (age >= 65 years) participants of a multiethnic cohort. White matter integrity was measured with fractional anisotropy (FA) from diffu…	annals of neurology	10.1002/ana.24674
nicolas, jm; estruch, r; salamero, m; orteu, n; fernandezsola, j; sacanella, e; urbanomarquez, a	1997	brain impairment in well-nourished chronic alcoholics is related to ethanol intake	To determine the influence of chronic ethanol intake on the central nervous system, we studied 40 asymptomatic, well-nourished, chronic alcoholics (mean age, 42.6 +/- 9.1 years) and 20 age-, sex-, and education-matched control subjects. Studies included neuropsychological testing, visual and short-latency auditory evoked potentials, and morphometric analysis of computed tomography scans. The mean…	annals of neurology	10.1002/ana.410410507
kalmijn, s; launer, lj; ott, a; witteman, jcm; hofman, a; breteler, mmb	1997	dietary fat intake and the risk of incident dementia in the rotterdam study	A high intake of saturated fat and cholesterol and a low intake of polyunsaturated fatty acids have been related to an increased risk of cardiovascular disease. Cardiovascular disease has been associated with dementia. We investigated the association between fat intake and incident dementia among participants, age 55 years or older, from the population-based prospective Rotterdam Study. Food inta…	annals of neurology	10.1002/ana.410420514
ferland, g	2012	vitamin k, an emerging nutrient in brain function	Historically discovered for its role in blood coagulation, there is now convincing evidence that vitamin K has important actions in the nervous system. As a unique cofactor to the ?-glutamyl carboxylase enzyme, vitamin K contributes to the biological activation of proteins Gas6 and protein S, ligands for the receptor tyrosine kinases of the TAM family (Tyro3, Axl, and Mer). Functionally, Gas6 has…	biofactors	10.1002/biof.1004
selhub, j; paul, l	2011	folic acid fortification: why not vitamin b12 also?	Folic acid fortification of cereal grains was introduced in many countries to prevent neural tube defect occurrence. The metabolism of folic acid and vitamin B12 intersect during the transfer of the methyl group from 5-methyltetrahydrofolate to homocysteine catalyzed by B12-dependent methioine synthase. Regeneration of tetrahydrofolate Via this reaction makes it available for synthesis of nucleot…	biofactors	10.1002/biof.173
joshi, yb; pratico, d	2012	vitamin e in aging, dementia, and alzheimer's disease	Since its discovery, vitamin E has been extensively researched by a large number of investigators in an attempt to fully understand its role in a variety of pathophysiological contexts. The vast majority of published work has focused on vitamin E's antioxidant properties, which is why it is well known as a lipophilic antioxidant that protects membranes from being oxidatively damaged by free radic…	biofactors	10.1002/biof.195
de la torre, jc	2012	a turning point for alzheimer's disease?	Despite an archive of over 73,000 research papers published in the last two decades on the subject of Alzheimer's disease (AD), little clinical progress has been made relative to how people get sporadic AD and what can be done to help them avoid it. This review spotlights strategic steps that could be a turning point in the dramatic lowering of Alzheimer prevalence. The main strategy includes app…	biofactors	10.1002/biof.200
berr, c	2000	cognitive impairment and oxidative stress in the elderly: results of epidemiological studies	Cognitive impairment is a major component of age-related dementing diseases and it has been suggested that it could share the same pathological pathways with neurodegenerative processes and cerebrovascular lesions. The free radical theory of ageing could be one of these pathways. Implication of free radical damage in processes related to cerebral ageing is a good argument in favour of the hypothe…	biofactors	10.1002/biof.5520130132
li, g; jack, cr; yang, xf; yang, es	2008	diet supplement coq(10) delays brain atrophy in aged transgenic mice with mutations in the amyloid precursor protein: an in vivo volume mri study	We tested the hypotheses that supplemental intake of the diet supplement Coenzyme Q(10) (CoQ(10)) could delay brain atrophy in double transgenic amyloid precursor protein (APP) / presenilin 1 (PS 1), single transgenic APP and PSI as well as wild type mice by volume MR image in vivo. One hundred and twelve mice (28 APP/PS1, 28 APP, 28 PSI and 28 wild types) were studied. Half of each genotype grou…	biofactors	10.1002/biof.5520320120
chen, jm; li, qw; jiang, gx; zeng, sj; shen, j; sun, j; wu, dh; cheng, q	2018	association of neck circumference and cognitive impairment among chinese elderly	Objectives: To investigate the association between neck circumference (C) and cognitive impairment and interactions between relevant variables to the risk of cognitive impairment. Methods: A population-based survey was conducted among elderly inhabitants aged 60 years and over from a community in Shanghai suburb. Multivariate logistic regression analyses were performed to evaluate associations an…	brain and behavior	10.1002/brb3.937
kelley, cm; powers, be; velazquez, r; ash, ja; ginsberg, sd; strupp, bj; mufson, ej	2014	maternal choline supplementation differentially alters the basal forebrain cholinergic system of young-adult ts65dn and disomic mice	Down syndrome (DS), trisomy 21, is a multifaceted condition marked by intellectual disability and early presentation of Alzheimer's disease (AD) neuropathological lesions including degeneration of the basal forebrain cholinergic neuron (BFCN) system. Although DS is diagnosable during gestation, there is no treatment option for expectant mothers or DS individuals. Using the Ts65Dn mouse model of D…	journal of comparative neurology	10.1002/cne.23492
wang, j; freire, d; knable, l; zhao, w; gong, b; mazzola, p; ho, l; levine, s; pasinetti, gm	2015	childhood and adolescent obesity and long-term cognitive consequences during aging	The prevalence of childhood/adolescent obesity and insulin resistance has reached an epidemic level. Obesity's immediate clinical impacts have been extensively studied; however, current clinical evidence underscores the long-term implications. The current study explored the impacts of brief childhood/adolescent obesity and insulin resistance on cognitive function in later life. To mimic childhood…	journal of comparative neurology	10.1002/cne.23708
hakkarainen, r; partonen, t; haukka, j; virtamo, j; albanes, d; lonnqvist, j	2003	association of dietary amino acids with low mood	Diet may affect mood and cognitive functions. Tryptophan and serine augmentation strategies have been applied for patients with mood or psychotic disorders. We studied the association between dietary intake of amino acids and low mood. We studied 29,133 men aged 50-69 years for 5-8 years in a population-based trial in Finland. Intake of amino acids was calculated from a diet history questionnaire…	depression and anxiety	10.1002/da.10120
reijmer, yd; van den berg, e; ruis, c; kappelle, lj; biessels, gj	2010	cognitive dysfunction in patients with type 2 diabetes	People with diabetes mellitus are at increased risk of cognitive dysfunction and dementia. This review explores the nature and severity of cognitive changes in patients with type 2 diabetes. Possible risk factors such as hypo- and hyperglycemia, vascular risk factors, micro- and macrovascular complications, depression and genetic factors will be examined, as well as findings from brain imaging an…	diabetes-metabolism research and reviews	10.1002/dmrr.1112
lee, sl; thomas, p; hecker, j; faunt, j; fenech, m	2015	chromosomal dna damage measured using the cytokinesis-block micronucleus cytome assay is significantly associated with cognitive impairment in south australians	Loss of genome integrity may be associated with increased risk for neurodegenerative disease. The aim of this study was to investigate whether mild cognitive impairment (MCI) or Alzheimer's disease (AD) individuals have increased DNA damage relative to age- and gender- matched controls using the cytokinesis-block micronucleus cytome (CBMN-Cyt) assay. DNA damage was measured as micronuclei (MN), n…	environmental and molecular mutagenesis	10.1002/em.21890
scott, tm; peter, i; tucker, kl; arsenault, l; bergethon, p; bhadelia, r; buell, j; collins, l; dashe, jf; griffith, j; hibberd, p; leins, d; liu, t; ordovas, jm; patz, a; price, ll; qiu, wq; sarnak, m; selhub, j; smaldone, l; wagner, c; wang, lx; weiner, d; yee, j; rosenberg, i; folstein, m	2006	the nutrition, aging, and memory in elders (name) study: design and methods for a study of micronutrients and cognitive function in a homebound elderly population	Background Micronutrient status can affect cognitive function in the elderly; however, there is much to learn about the precise effects. Understanding mediating factors by which micronutrient status affects cognitive function would contribute to elders' quality of life and their ability to remain in the home. Objectives The Nutrition, Aging, and Memory in Elders (NAME) Study is designed to advanc…	international journal of geriatric psychiatry	10.1002/gps.1503
woo, j; lynn, h; lau, wy; leung, j; lau, e; wong, sys; kwok, t	2006	nutrient intake and psychological health in an elderly chinese population	Background Associations between nutrition and cognitive impairment, and nutrition and depression, have been observed. Elderly people are at fisk of under nutrition, and also have higher prevalence of cognitive impairment and depression. Objective To examine the relationship between nutrient intake and psychological health in the elderly, adjusting for confounding factors. Subjects Three thousand …	international journal of geriatric psychiatry	10.1002/gps.1603
bots, s; tijhuis, m; giampaoli, s; kromhout, d; nissinen, a	2008	lifestyle- and diet-related factors in late-life depression - a 5-year follow-up of elderly european men: the fine study	Objective Late-life depression is one of the main health problems among elderly populations and a key element of healthy ageing. Causal relationships of lifestyle- and diet-related factors in late-life depression are unclear. This study investigates prospective associations of lifestyle- and diet-related factors with development of categorically defined late-life depression in a well-documented p…	international journal of geriatric psychiatry	10.1002/gps.1919
kim, jm; stewart, r; shin, s; kim, sw; yang, sj; yoon, js	2008	associations between head circumference, leg length and dementia in a korean population	Background Adult leg length is influenced by nutritional intake in childhood. Shorter leg length has been found to be associated with adverse health outcomes in late life, including dementia. Smaller head circumference has also been found to be associated with dementia. The independence of these two potential markers of risk for dementia has not been investigated. Methods Community residents aged…	international journal of geriatric psychiatry	10.1002/gps.1933
peters, r	2009	the prevention of dementia	Objective Dementia is prevalent in older adults and the population is ageing. Many factors have been associated with dementia and anything that may aid the prevention of dementia is of importance. Method The literature in this area was evaluated and information relating to the various factors that may impact upon the prevention of dementia is presented below. Results Factors that have been associ…	international journal of geriatric psychiatry	10.1002/gps.2153
kerr, e; craig, d; mcguinness, b; dynan, kb; fogarty, d; johnston, ja; passmore, ap	2009	reduced estimated glomerular filtration rate in alzheimer's disease	Objectives Renal disease is increasingly regarded as an independent risk factor for vascular disease which in itself is believed to influence risk of AD. Alterations in amyloid homeostasis via reduced renal clearance of peripheral beta-amyloid (A vertical bar*beta*vertical bar) may represent another potential role for variation in renal function leading to increased risk of AD. We sought to exami…	international journal of geriatric psychiatry	10.1002/gps.2197
prince, m; acosta, d; ferri, cp; guerra, m; huang, yq; jacob, ks; jotheeswaran, at; liu, zr; rodriguez, jjl; salas, a; sosa, al; williams, jd	2011	the association between common physical impairments and dementia in low and middle income countries, and, among people with dementia, their association with cognitive function and disability. a 10/66 dementia research group population-based study	Objective: Chronic physical comorbidity is common in dementia. However, there is an absence of evidence to support good practice guidelines for attention to these problems. We aimed to study the extent of this comorbidity and its impact on cognitive function and disability in population-based studies in low and middle income countries, where chronic diseases and impairments are likely to be both …	international journal of geriatric psychiatry	10.1002/gps.2558
tsai, hj	2015	dietary patterns and cognitive decline in taiwanese aged 65 years and older	ObjectiveThis study examines the association between dietary patterns and cognitive decline in Taiwanese aged 65years and older. MethodsData were from a population-based longitudinal study, the Taiwan Longitudinal Study of Aging, with a nationally representative sample. ResultsNearly 2%, 8%, and 3% of participants had a western, traditional, and healthy dietary pattern, respectively. Western and …	international journal of geriatric psychiatry	10.1002/gps.4176
romijn, mdm; van marum, rj; emmelot-vonk, mh; verhaar, hjj; koek, hl	2015	mild chronic kidney disease is associated with cognitive function in patients presenting at a memory clinic	ObjectiveIn dialysis-dependent and severe chronic kidney disease (CKD) patients, cognitive impairment is found in 16-29%. In community-dwelling population without dementia mixed results have been observed. We investigated the relationship between renal function and cognition in patients from a memory clinic. MethodsWe performed a cross-sectional study of consecutive patients from a memory clinic …	international journal of geriatric psychiatry	10.1002/gps.4226
alexandra, mv; hagen, ce; edwards, k; roberts, ro; machulda, mm; knopman, ds; petersen, rc; mielke, mm	2018	association of antidiabetic medication use, cognitive decline, and risk of cognitive impairment in older people with type 2 diabetes: results from the population-based mayo clinic study of aging	ObjectiveTo determine the cross-sectional and longitudinal associations between diabetes treatment type and cognitive outcomes among type II diabetics. MethodsWe examined the association between metformin use, as compared to other diabetic treatment (ie, insulin, other oral medications, and diet/exercise) and cognitive test performance and mild cognitive impairment (MCI) diagnosis among 508 cogni…	international journal of geriatric psychiatry	10.1002/gps.4900
xin, sm; luan, dc; wang, x; wang, f; liu, y; gao, q	2018	relationship between cumulative ultraviolet exposure and cognitive function in a rural elderly chinese population	ObjectivesSome researchers have focused on the relationship between vitamin D and cognition, but the conclusions are inconsistent. We estimated cumulative UV exposure could be used to represent the individual's long-term vitamin D status and investigated its association with global cognitive function in elderly Chinese. MethodsA total of 641 participants aged 60years and over were recruited in a …	international journal of geriatric psychiatry	10.1002/gps.4902
whalley, lj; fox, hc; lemmon, ha; duthie, sj; collins, ar; peace, h; starr, jm; deary, ij	2003	dietary supplement use in old age: associations with childhood iq, current cognition and health	Aims Dietary supplement (DS) use is actively promoted among old people but there is little evidence in favour of DS use or information about the demographic, health and cognitive characteristics of DS users. Method We examined 176 healthy, old people without dementia all born in 1921 and living independently in the community. IQ scores aged about 11 years were available for all subjects. DS users…	international journal of geriatric psychiatry	10.1002/gps.915
stranahan, am; norman, ed; lee, k; cutler, rg; telljohann, rs; egan, jm; mattson, mp	2008	diet-induced insulin resistance impairs hippocampal synaptic plasticity and cognition in middle-aged rats	Overall dietary energy intake, particularly the consumption of simple sugars such as fructose, has been increasing steadily in Western societies, but the effects of such diets on the brain are poorly understood. Here, we used functional and structural assays to characterize the effects of excessive caloric intake on the hippocampus, a brain region important for learning and memory. Rats fed with …	hippocampus	10.1002/hipo.20470
haskell, cf; robertson, b; jones, e; forster, j; jones, r; wilde, a; maggini, s; kennedy, do	2010	effects of a multi-vitamin/mineral supplement on cognitive function and fatigue during extended multi-tasking	Objectives A significant minority of the population consume multi-vitamins/minerals for their putative health benefits, including potentially beneficial effects on cognitive performance, fatigue and mood. The current study investigated the effect of supplementation with a multi-vitamin/mineral on fatigue and cognitive function in healthy females. Methods In this placebo-controlled, double blind, …	human psychopharmacology-clinical and experimental	10.1002/hup.1144
harris, e; kirk, j; rowsell, r; vitetta, l; sali, a; scholey, ab; pipingas, a	2011	the effect of multivitamin supplementation on mood and stress in healthy older men	Objective There is a demonstrated association between poor mood and deficiency in several micronutrients. Multivitamin supplements contain a wide range of nutrients, suggesting that they may be effective in improving mood; however, few studies have investigated this potential in randomized, controlled trials. This study investigates the effects of a multivitamin, mineral, and herbal supplement on…	human psychopharmacology-clinical and experimental	10.1002/hup.1245
harris, e; macpherson, h; vitetta, l; kirk, j; sali, a; pipingas, a	2012	effects of a multivitamin, mineral and herbal supplement on cognition and blood biomarkers in older men: a randomised, placebo-controlled trial	Objective Nutritional and vitamin status may be related to cognitive function and decline in older adults. The aim of this study was to investigate the effects of nutritional supplementation on cognition in older men. Method The current study was an 8-week, placebo-controlled, double-blind investigation into the effects of a multivitamin, mineral and herbal supplement (Swisse Men's Ultivite (R), …	human psychopharmacology-clinical and experimental	10.1002/hup.2236
solomon, tm; leech, j; debros, gb; murphy, ca; budson, ae; vassey, ea; solomon, pr	2016	a randomized, double-blind, placebo controlled, parallel group, efficacy study of alpha brain (r) administered orally	ObjectiveAlpha BRAIN (R) is a nootropic supplement that purports to enhance cognitive functioning in healthy adults. The goal of this study was to investigate the efficacy of this self-described cognitive enhancing nootropic on cognitive functioning in a group of healthy adults by utilizing a randomized, double blind, placebo-controlled design. MethodsA total of 63-treatment naive individuals bet…	human psychopharmacology-clinical and experimental	10.1002/hup.2520
geng, yq; li, tt; liu, xy; li, zh; fu, yc	2011	sirt1 and sirt5 activity expression and behavioral responses to calorie restriction	To investigate the effects of calorie restriction (CR) on behavioral performance and expression of SIRT1 and SIRT5 in rat cerebral tissues. Beginning at 18 months of age, 60 rats were randomly divided into a CR group (n = 30) and a group that remained fed ad libitum (AL; n = 30). CR rats were restricted to a diet of 60% of their daily food consumption. After 6 months of CR, CR rats displayed a ma…	journal of cellular biochemistry	10.1002/jcb.23315
vaynman, s; gomez-pinilla, f	2006	revenge of the "sit": how lifestyle impacts neuronal and cognitive health through molecular systems that interface energy metabolism with neuronal plasticity	Exercise, a behavior that is inherently associated with energy metabolism, impacts the molecular systems important for synaptic plasticity and learning and memory. This implies that a close association must exist between these systems to ensure proper neuronal function. This review emphasizes the ability of exercise and other lifestyle implementations that modulate energy metabolism, such as diet…	journal of neuroscience research	10.1002/jnr.20979
pennisi, m; crupi, r; di paola, r; ontario, ml; bella, r; calabrese, ej; crea, r; cuzzocrea, s; calabrese, v	2017	inflammasomes, hormesis, and antioxidants in neuroinflammation: role of nrlp3 in alzheimer disease	Alzheimer disease (AD) is a progressive neurodegenerative disorder leading to cognitive decline, neuropsychiatric symptoms, disability, caregiver burden, and premature death. It represents the most prevalent cause of dementia, and its incidence rates exponentially increase with increasing age. The number of Americans living with AD is rapidly increasing. An estimated 5.4 million Americans of all …	journal of neuroscience research	10.1002/jnr.23986
chan, yc; hsu, ck; wang, mf; lia, jw; su, ty	2006	beneficial effect of yam on the amyloid beta-protein, monoamine oxidase b and cognitive deficit in mice with accelerated senescence	This study was designed to evaluate the effect of yam tuber material [Dioscorea alata L. var. purpurea (M.) Pouch.] on the amyloid beta-protein (A beta) accumulation, monoamine oxidase (MAO) activity, cognitive ability and antioxidative defense system in senescence-accelerated mice (SAMP8). Three-month-old male mice were fed with four different diets for 12 weeks: a casein diet (control group) an…	journal of the science of food and agriculture	10.1002/jsfa.2536
bucks, rs; dunlop, pd; taljaard, ds; brennan-jones, cg; hunter, m; wesnes, k; eikelboom, rh	2016	hearing loss and cognition in the busselton baby boomer cohort: an epidemiological study	Objectives/Hypothesis: To determine the relationship between peripheral hearing loss (HL) in baby boomers (better ear measure) and cognitive function, taking into account the impact of depression or cognitive reserve on this relationship and exploring binaural hearing. Study Design: A prospective, epidemiology study. Methods: Data from 1,969 participants aged 45 to 66 years were collected in the …	laryngoscope	10.1002/lary.25896
naismith, sl; mowszowski, l; diamond, k; lewis, sjg	2013	improving memory in parkinson's disease: a healthy brain ageing cognitive training program	This study aimed to evaluate the efficacy of a multifactorial healthy brain ageing cognitive training program' for Parkinson's disease. Using a single-blinded waitlist control design, 50 participants with Parkinson's disease were recruited from the Brain & Mind Research Institute, Sydney, Australia. The intervention encompassed both psychoeducation and cognitive training; each component lasted 1-…	movement disorders	10.1002/mds.25457
liu, r; baird, d; park, y; freedman, nd; huang, xm; hollenbeck, a; blair, a; chen, hl	2014	female reproductive factors, menopausal hormone use, and parkinson's disease	The objective of this study was to examine the associations of reproductive factors and exogenous hormone use with risk of Parkinson's disease (PD) among postmenopausal women. The study comprised 119,166 postmenopausal women aged 50 to 71 years in the NIH-AARP Diet and Health Study, who completed a baseline questionnaire in 1995-1996 and a follow-up survey in 2004-2006. A total of 410 selfreporte…	movement disorders	10.1002/mds.25771
vicente miranda, h; el-agnaf, oma; outeiro, tf	2016	glycation in parkinson's disease and alzheimer's disease	Glycation is a spontaneous age-dependent posttranslational modification that can impact the structure and function of several proteins. Interestingly, glycation can be detected at the periphery of Lewy bodies in the brain in Parkinson's disease. Moreover, alpha-synuclein can be glycated, at least under experimental conditions. In Alzheimer's disease, glycation of amyloid beta peptide exacerbates …	movement disorders	10.1002/mds.26566
scheider, wl; hershey, la; vena, je; holmlund, t; marshall, jr; freudenheim, jl	1997	dietary antioxidants and other dietary factors in the etiology of parkinson's disease	It has been suggested that dietary antioxidants reduce Parkinson's disease (PD) risk by neutralizing free radicals, thus preventing injury to neurons in the substantia nigra. This case-control study examined the possible role of long-term dietary antioxidant intake in PD etiology. Cases (n = 57) were males 45-79 years old with at least two cardinal signs of PD and no evidence of other forms of pa…	movement disorders	10.1002/mds.870120209
lopez-miranda, j; delgado-lista, j; perez-martinez, p; jimenez-gomez, y; fuentes, f; ruano, j; marin, c	2007	olive oil and the haemostatic system	Interest in the Mediterranean diet (MD) has grown worldwide due to its link with greater longevity and lower cardiovascular disease rate, cancer and age cognitive decline. Despite the high complexity of its nutrients composition, olive oil emerges as its principal food, since it provides the higher percent of energy and a lot of bioactive compounds. In this review we will discuss the benefits of …	molecular nutrition & food research	10.1002/mnfr.200600307
obeid, r; hartmuth, k; herrmann, w; gortner, l; rohrer, tr; geisel, j; reed, mc; nijhout, hf	2012	blood biomarkers of methylation in down syndrome and metabolic simulations using a mathematical model	Scope The study tests the metabolites of the methylation cycle in individuals with Down syndrome (DS) and applies a mathematical model in order to change this cycle by nutritional factors. Methods and results We measured concentrations of the metabolites related to the methylation cycle in the blood of 35 young individuals with DS and 47 controls of comparable age. Moreover, we applied a mathemat…	molecular nutrition & food research	10.1002/mnfr.201200162
annweiler, c; montero-odasso, m; hachinski, v; seshadri, s; bartha, r; beauchet, o	2013	vitamin d concentration and lateral cerebral ventricle volume in older adults	Scope Vitamin D deficiency is associated with an enlargement of the lateral cerebral ventricles in rodents. The effect of low serum 25-hydroxyvitamin D (25OHD) on lateral cerebral ventricle volume has not been studied yet in humans. The purpose of this cross-sectional study was to determine whether vitamin D deficiency was associated with greater lateral cerebral ventricle volume in older adults.…	molecular nutrition & food research	10.1002/mnfr.201200418
roizen, nj	2005	complementary and alternative therapies for down syndrome	In their role as committed advocates, parents of children with Down syndrome have always sought alternative therapies, mainly to enhance cognitive function but also to improve their appearance. Nutritional supplements have been the most frequent type of complementary and alternative therapy used. Cell therapy, plastic surgery, hormonal therapy, and a host of other therapies such as massage therap…	mental retardation and developmental disabilities research reviews	10.1002/mrdd.20063
mecocci, p; mangialasche, f; polidori, mc	2004	oxidative stress in alzheimer's disease: a selective status report	Age has a powerful effect on enhanced susceptibility to cardiovascular diseases, stroke, cognitive impairment and neurodegenerative diseases and a condition of increased oxidative stress status seems to be the link factor. In this paper we briefly reviewed the more recently reports on the role of oxidative stress in aging and age-related diseases with a specific focus on mild cognitive impairment…	neuroscience research communications	10.1002/nrc.20034
sawamoto, r; nozaki, t; furukawa, t; tanahashi, t; morita, c; hata, t; nakashima, m; komaki, g; sudo, n	2016	a change in objective sleep duration is associated with a change in the serum adiponectin level of women with overweight or obesity undergoing weight loss intervention	Background Although the serum adiponectin level is inversely correlated to body mass index and closely associated with obesity and related diseases, neither the impact of weight loss on the adiponectin level nor other factors that might influence the adiponectin level during weight loss intervention are well documented. Objective The objective of the study is to assess the change in the serum adi…	obesity science & practice	10.1002/osp4.32
haines, st; park, sk	2012	vitamin d supplementation: what's known, what to do, and what's needed	The use of vitamin D supplements to prevent and treat a wide range of illnesses has increased substantially over the last decade. Epidemiologic evidence links vitamin D deficiency to autoimmune disease, cancer, cardiovascular disease, depression, dementia, infectious diseases, musculoskeletal decline, and more. The Institute of Medicine published an exhaustive report in 2010 that concluded that v…	pharmacotherapy	10.1002/phar.1037
vasudevan, m; parle, m	2009	antiamnesic potential of murraya koenigii leaves	Murraya koenigii leaves commonly known as curry patta are added routinely to Indian gravy and vegetarian dishes as a favorite condiment. The effects of Murraya koenigii leaves (MKL) on cognitive functions, total serum cholesterol level and brain cholinesterase activity in young and aged mice fed orally with a diet containing 2%, 4% and 8% w/w of MKL for 30 days consecutively, were investigated. T…	phytotherapy research	10.1002/ptr.2620
clark, mm; soyring, je; jenkins, sm; daniels, dc; berkland, be; werneburg, bl; hagen, pt; lopez-jimenez, f; warren, ba; olsen, kd	2014	the integration of studio cycling into a worksite stress management programme	High stress is a prevalent problem in the worksite. To reduce stress, improve productivity, reduce absenteeism, and lower healthcare costs, many companies offer exercise classes or stress management programmes. Although physical activity is an important component of stress management, few worksites have integrated physical activity into their comprehensive stress reduction programmes. The purpose…	stress and health	10.1002/smi.2514
bryan, j; tiggemann, m	2001	the effect of weight-loss dieting on cognitive performance and psychological well-being in overweight women	This study investigated the effect of a weight reduction diet on cognitive performance and psychological well-being among overweight women. A total of 42 women undertook a 17-week weight reduction diet while 21 women maintained their usual diet and exercise habits for 12 weeks. All women completed neuropsychological tests of speed of information processing, executive function, working memory, imm…	appetite	10.1006/appe.2000.0389
markowska, al; savonenko, av	2002	protective effect of practice on cognition during aging: implications for predictive characteristics of performance and efficacy of practice	In the present study, the effect of previous experience on spatial memory, which required the retention of information either over long intervals or within a single session, was longitudinally tested in the water maze in male F-344 rats that were from 6 to 24 months of age. Performance in these tasks was found to be age-dependent (Markowska, 1999). Other behavioral tasks in the Straight alley and…	neurobiology of learning and memory	10.1006/nlme.2002.4064
horrocks, la; yeo, yk	1999	health benefits of docosahexaenoic acid (dha)	Docosahexaenoic acid (DHA) is essential for the growth and functional development of the brain in infants. DHA is also required for maintenance of normal brain function in adults. The inclusion of plentiful DHA in the diet improves learning ability, whereas deficiencies of DHA are associated with deficits in learning. DHA is taken up by the brain in preference to other fatty acids. The turnover o…	pharmacological research	10.1006/phrs.1999.0495
miller, ck; edwards, l; kissling, g; sanville, l	2002	nutrition education improves metabolic outcomes among older adults with diabetes mellitus: results from a randomized controlled trial	Background. Few diabetes education programs have been designed specifically for older adults. This study evaluated the impact of a nutrition intervention on the blood glucose and lipoprotein levels of adults greater than or equal to65 years of age without functional limitations but with type 2 diabetes for greater than or equal to1 year. Methods. Ninety-eight people were randomized to the experim…	preventive medicine	10.1006/pmed.2001.0985
lahiri, dk; maloney, b; zawia, nh	2009	how biochemical pathways for disease may be triggered by early-life events	Alzheimer's disease (AD) is the most common form of dementia among the elderly and usually appears late in adult life. It is presently uncertain when process of this disease starts and how long these pathobiochemical processes take to develop. Therefore, we address the timing and nature of triggers that lead to AD. To explain the etiology of AD, we propose a "Latent Early-life Associated Regulati…	current hypotheses and research milestones in alzheimer's disease	10.1007/978-0-387-87995-6_17
xu, k; sun, xy; eroku, bo; tsipis, cp; puchowicz, ma; la manna, jc	2010	diet-induced ketosis improves cognitive performance in aged rats	Aging is associated with increased susceptibility to hypoxic/ischemic insult and declines in behavioral function which may be due to attenuated adaptive/defense responses. We investigated if diet-induced ketosis would improve behavioral performance in the aged rats. Fischer 344 rats (3- and 22-month-old) were fed standard (STD) or ketogenic (KG) diet for 3 weeks and then exposed to hypobaric hypo…	oxygen transport to tissue xxxi	10.1007/978-1-4419-1241-1_9
itoh, y; hine, k; miura, h; uetake, t; nakano, m; takemura, n; sakatani, k	2016	effect of the antioxidant supplement pyrroloquinoline quinone disodium salt (biopqq (tm)) on cognitive functions	Pyrroloquinoline quinone (PQQ) is a quinone compound first identified in 1979. It has been reported that rats fed a PQQ-supplemented diet showed better learning ability than controls, suggesting that PQQ may be useful for improving memory in humans. In the present study, a randomized, placebo-controlled, double-blinded study to examine the effect of PQQ disodium salt (BioPQQ (TM)) on cognitive fu…	oxygen transport to tissue xxxvii	10.1007/978-1-4939-3023-4_40
rigacci, s	2015	olive oil phenols as promising multi-targeting agents against alzheimer's disease	Amyloid diseases are characterized by the deposition of typically aggregated proteins/peptides in tissues, associated with degeneration and progressive functional impairment. Alzheimer's disease is one of the most studied neurodegenerative amyloid diseases and, in Western countries, a significant cause of dementia in the elderly. The so-called "Mediterranean diet" has been considered for long as …	natural compounds as therapeutic agents for amyloidogenic diseases	10.1007/978-3-319-18365-7_1
piriz, j; nishijima, t; trejo, jl; aleman, it	2010	serum igf-i, life style, and risk of alzheimer's disease	The ancient insulin-like family of peptides gave rise in higher organisms to insulin-growth factors (IGFs) and insulin. Formerly considered functionally divergent, new evidence suggests that IGFs and insulin probably share a close functional relationship. These links are still poorly defined but may eventually turn out to be of great relevance in the development of Alzheimer's pathology. IGF-I in…	diabetes, insulin and alzheimer's disease	10.1007/978-3-642-04300-0_12
gao, r; bae, ma; chang, kj; kim, sh	2017	comparison of urinary excretion of taurine between elderly with dementia and normal elderly	The purpose of this study was to investigate the differences in dietary intake, serum level and urinary excretion of taurine between the elderly with dementia and the normal elderly. Subjects with dementia were 22 (8 men, 14 women) and normal were 26 (2 men, 24 women). The general characteristics, anthropometric data were considered together. The blood and urine samples were obtained from the eld…	taurine 10	10.1007/978-94-024-1079-2_5
candito, m; aubinbrunet, v; beaulieu, f; chevalier, t; pringuey, d; darcourt, g	1997	increased postprandial homocysteinemia in a group of depressed patients	Elevated tissue and serum concentrations of homocysteine (HCY) are associated with neuropsychiatric disorders as well as with premature occlusive vascular disease, as seen in homocystinuria. In order to study dietary-related modifications in plasma HCY, total HCY was assayed in the fasted state and 2hr after meals in 12 depressed female patients aged 54 to 81 yr and in 12 female controls aged 50 …	amino acids	10.1007/bf01373012
fintelmann, v; gruenwald, j	2007	efficacy and tolerability of a rhodiola rosea extract in adults with physical and cognitive deficiencies	During a 12-wk drug monitoring study, the efficacy and safety of a Rhodiola rosea extract given in combination with vitamins and minerals (vigodana (R)) were tested in 120 adults (83 women and 37 men, ages 50-89 y) with physical and cognitive deficiencies. Two different dosage regimens were chosen. One group of 60 patients (group 1) took 2 capsules orally in the morning after breakfast, and the o…	advances in therapy	10.1007/bf02849986
lam, pk; kritz-silverstein, d; barrett-connor, e; milne, d; nielsen, f; gamst, a; morton, d; wingard, d	2008	plasma trace elements and cognitive function in older men and women: the rancho bernardo study	Objective. This study examines the sex-specific associations of plasma concentrations of iron, copper, and zinc with cognitive function in older community-dwelling adults. Design: Cross-sectional study. Setting: 1988-92 follow-up clinic visit. Participants: 602 men and 849 women (average age=75 +/- 8 years) who were community-dwelling and not clinically demented. Measurements: Blood samples were …	journal of nutrition health & aging	10.1007/bf02982160
chan, a; tchantchou, f; graves, v; rozen, r; shea, tb	2008	dietary and genetic compromise in folate availability reduces acetylcholine, cognitive performance and increases aggression: critical role of s-adenosyl methionine	Folate deficiency has been associated with age-related neurodegeneration. One direct consequence of folate deficiency is a decline in the major methyl donor, S-adenosyl methionine (SAM). We demonstrate herein that pro-oxidant stress and dietary folate deficiency decreased levels of acetylcholine and impaired cognitive performance to various degrees in normal adult mice (9-12months of age, adult m…	journal of nutrition health & aging	10.1007/bf02982630
van kan, ga; gambassi, g; de groot, lcpgm; andrieu, s; cederholm, t; andre, e; caubere, jp; bonjour, jp; ritz, p; salva, a; sinclair, a; vellas, b	2008	nutrition and aging. the carla workshop		journal of nutrition health & aging	10.1007/bf02982667
solfrizzi, v; capurso, c; d'introno, a; colacicco, am; frisardi, v; santamato, a; ranieri, m; fiore, p; vendemiale, g; seripa, d; pilotto, a; capurso, a; panza, f	2008	dietary fatty acids, age-related cognitive decline, and mild cognitive impairment	Currently available epidemiological evidence suggested that an increase of saturated fatty acids (SFA) could have negative effects on cognitive functions, while increased polyunsaturated fatty acids (PUFA) and monounsaturated fatty acids (MUFA) may be protective against cognitive decline. In a Southern Italian elderly population from the Italian Longitudinal Study on Aging (ILSA), a clear reducti…	journal of nutrition health & aging	10.1007/bf02982670
pradignac, a; schlienger, jl; velten, m; mejean, l	1995	relationships between macronutrient intake, handicaps, and cognitive impairments in free-living elderly people	It is still unknown what if any relationships exist between intake of macronutrients by the elderly, and their functional or cognitive handicaps, particularly for free living elderly people. We investigated 226 men and 215 women, aged 65 or more, free living and in good health. They were randomly selected in the departement of Bas-Rhin, after stratification for age, sex and residence (rural or ur…	aging-clinical and experimental research	10.1007/bf03324295
manzato, e; della rovere, gr; zambon, s; romanato, g; corti, mc; sartori, l; baggio, g; crepaldi, g	2003	cognitive functions are not affected by dietary fatty acids in elderly subjects in the pro.va study population	Background and aims: Environmental, life-style, and dietary factors, including the type of dietary fatty acids consumed, may influence the onset of dementia. The aim of the present study was therefore to examine whether type of dietary fats consumed is associated with cognitive performance. Methods: Using gaschromatogrophy, plasma phospholipid fatty acid composition was determined in a sample of …	aging clinical and experimental research	10.1007/bf03324484
savli, h; sevinc, a	2005	the evaluation of the turkish version of the well-being questionnaire (wbq-22) in patients with type 2 diabetes: the effects of diabetic complications	Objective: Psychopathological conditions including depression and anxiety are important in patients with diabetes due to their negative effects on the quality of life, treatment and glycemic control. The specially designed questionnaire for diabetics, the Well-being Questionnaire (WBQ-22), was used to determine the psychological well-being in Turkish diabetic patients. Method: A total of 100 pati…	journal of endocrinological investigation	10.1007/bf03347550
mcdowell, i	2001	alzheimer's disease: insights from epidemiology	While a complete understanding of the pathogenesis of Alzheimer's disease (AD) remains elusive, many conclusions can be drawn from the numerous epidemiological studies undertaken to date. Prevalence and incidence estimates show consistency, following a roughly exponential pattern with a doubling of both parameters roughly every five years after age 65. Roughly 7% of the population aged 65 and ove…	aging-clinical and experimental research	10.1007/bf03351474
fusco, s; pani, g	2013	brain response to calorie restriction	Calorie restriction extends longevity and delays ageing in model organisms and mammals, opposing the onset and progression of an array of age-related diseases. These beneficial effects also extend to the maintenance of brain cognitive functions at later age and to the prevention, at least in rodents, of brain senescence and associated neurodegenerative disorders. In recent years, the molecular me…	cellular and molecular life sciences	10.1007/s00018-012-1223-y
schrader, j; schrader, b	2018	antihypertensive therapy in the elderly	Arterial hypertension is the most common modifiable risk factor for cerebrovascular and cardiovascular morbidity and mortality in old age. The prevention of cognitive brain disorders is also a therapeutic goal of long-term treatment of hypertension. Older patients also have a higher risk of developing cardiovascular diseases and therefore benefit from a relatively moderate reduction in blood pres…	herz	10.1007/s00059-017-4642-6
berthold, hk; steinhagen-thiessen, e	2009	drug therapy in the elderly	With increasing age a clear increase in drug use exists in parallel with the age-related burden of disease. Elderly subjects have more frequent and more severe adverse drug reactions. Often polypharmacy causes a cascade which leads to the prescription of additional drugs to treat adverse drug reactions. To ensure safe medications, consideration of physiological changes and their relevance for pha…	internist	10.1007/s00108-009-2518-4
kopf, d	2015	diabetes mellitus and dementia	Diabetes mellitus, particularly type 2 diabetes, is a risk factor for dementia and this holds true for incident vascular dementia and Alzheimer's disease. Cerebrovascular complications of diabetes and chronic mild inflammation in insulin resistant states partly account for this increased risk. In addition, cellular resistance to the trophic effects of insulin on neurons and glial cells favor the …	internist	10.1007/s00108-014-3631-6
polivka, d; von arnim, caf	2015	vitamins and nutritional supplements in older persons. how to diagnose and when to substitute?	Despite an excellent food supply in Germany, a large percentage of older persons living at home or institutionalized older persons suffer from or are at risk for malnutrition. The purpose of this article is to highlight the association between nutrient deficiencies and age-related diseases and give rational recommendations for substitution. Both malnutrition and low levels of specific nutrients a…	internist	10.1007/s00108-015-3778-9
schulz, jb; deuschl, g	2015	influence of lifestyle on neurodegenerative diseases	Lifestyle factors in midlife have an important influence on the risk of developing a neurodegenerative disease during later life. Data on lifestyle factors exist for Alzheimer's disease and Parkinson's disease. Continuous physical and cognitive activity, a balanced or Mediterranean diet with a high proportion of unsaturated fatty acids, the pharmacological treatment of arterial hypertension, suff…	nervenarzt	10.1007/s00115-014-4252-y
sanguinetti, e; liistro, t; mainardi, m; pardini, s; salvadori, pa; vannucci, a; burchielli, s; iozzo, p	2016	maternal high-fat feeding leads to alterations of brain glucose metabolism in the offspring: positron emission tomography study in a porcine model	Aims/hypothesis Maternal obesity negatively affects fetal development. Abnormalities in brain glucose metabolism are predictive of metabolic-cognitive disorders. Methods We studied the offspring (aged 0, 1, 6, 12 months) of minipigs fed a normal vs high-fat diet (HFD), by positron emission tomography (PET) to measure brain glucose metabolism, and ex vivo assessments of brain insulin receptors (IR…	diabetologia	10.1007/s00125-015-3848-5
pearce, bd; kruszon-moran, d; jones, jl	2014	the association of toxoplasma gondii infection with neurocognitive deficits in a population-based analysis	To examine the relationship between infection with Toxoplasma gondii (toxo) and cognition. Multivariate logistic regression was used to test the association of toxo seropositivity with indices of cognitive function among over 4,200 adults in the third National Health and Nutrition Examination Survey. Toxo-seropositive participants were more likely than seronegative participants to score in the wo…	social psychiatry and psychiatric epidemiology	10.1007/s00127-014-0820-5
hellstrom, ho; mjoberg, b; mallmin, h; michaelsson, k	2005	the aluminum content of bone increases with age, but is not higher in hip fracture cases with and without dementia compared to controls	Aluminum is considered a potentially toxic metal, and aluminum poisoning may lead to three types of disorders: aluminum-induced bone disease, microcytic anemia and encephalopathy. This is well known in patients with chronic renal failure, but since healthy subjects with normal renal function retain 4% of the aluminum consumed, they are also at risk of long-term low-grade aluminum intoxication. In…	osteoporosis international	10.1007/s00198-005-1981-6
benetou, v; orfanos, p; feskanich, d; michaelsson, k; pettersson-kymmer, u; byberg, l; eriksson, s; grodstein, f; wolk, a; jankovic, n; de groot, lcpgm; boffetta, p; trichopoulou, a	2018	mediterranean diet and hip fracture incidence among older adults: the chances project	The association between adherence to Mediterranean diet (MD) and hip fracture incidence is not yet established. In a diverse population of elderly, increased adherence to MD was associated with lower hip fracture incidence. Except preventing major chronic diseases, adhering to MD might have additional benefits in lowering hip fracture risk. Hip fractures constitute a major public health problem a…	osteoporosis international	10.1007/s00198-018-4517-6
rodriguez-mateos, a; vauzour, d; krueger, cg; shanmuganayagam, d; reed, j; calani, l; mena, p; del rio, d; crozier, a	2014	bioavailability, bioactivity and impact on health of dietary flavonoids and related compounds: an update	There is substantial interest in the role of plant secondary metabolites as protective dietary agents. In particular, the involvement of flavonoids and related compounds has become a major topic in human nutrition research. Evidence from epidemiological and human intervention studies is emerging regarding the protective effects of various (poly)phenol-rich foods against several chronic diseases, …	archives of toxicology	10.1007/s00204-014-1330-7
ullah, f; liang, a; rangel, a; gyengesi, e; niedermayer, g; munch, g	2017	high bioavailability curcumin: an anti-inflammatory and neurosupportive bioactive nutrient for neurodegenerative diseases characterized by chronic neuroinflammation	Neuroinflammation is a pathophysiological process present in a number of neurodegenerative disorders, such as Alzheimer's disease, Huntington's disease, Parkinson's disease, stroke, traumatic brain injury including chronic traumatic encephalopathy and other age-related CNS disorders. Although there is still much debate about the initial trigger for some of these neurodegenerative disorders, durin…	archives of toxicology	10.1007/s00204-017-1939-4
kennedy, do; veasey, r; watson, a; dodd, f; jones, e; maggini, s; haskell, cf	2010	effects of high-dose b vitamin complex with vitamin c and minerals on subjective mood and performance in healthy males	A significant proportion of the general population report supplementing their diet with one or more vitamins or minerals, with common reasons for doing so being to combat stress and fatigue and to improve mental functioning. Few studies have assessed the relationship between supplementation with vitamins/minerals and psychological functioning in healthy cohorts of non-elderly adults. The present …	psychopharmacology	10.1007/s00213-010-1870-3
ubbenhorst, a; striebich, s; lang, f; lang, ue	2011	exploring the relationship between vitamin d and basic personality traits	Several studies suggest an association between hypovitaminosis D and basic and executive cognitive functions, depression, bipolar disorder, and schizophrenia. A recent study confirms neophobic responses in vitamin D receptor mutant mice. We explored whether the plasma levels of 1,25-dihydroxyvitamin D (1,25(OH)(2)D(3)), the active form of vitamin D, are correlated with basic personality traits. A…	psychopharmacology	10.1007/s00213-011-2175-x
macpherson, h; ellis, ka; sali, a; pipingas, a	2012	memory improvements in elderly women following 16 weeks treatment with a combined multivitamin, mineral and herbal supplement	Rationale There is potential for multivitamin supplementation to improve cognition in the elderly. This randomized, double-blind, placebo-controlled trial was conducted to investigate the effects of 16 weeks multivitamin supplementation (Swisse Women's 50+ Ultivite A (R)) on cognition in elderly women. Methods Participants in this study were 56 community dwelling, elderly women, with subjective c…	psychopharmacology	10.1007/s00213-011-2481-3
gibson, el; vargas, k; hogan, e; holmes, a; rogers, pj; wittwer, j; kloek, j; goralczyk, r; mohajeri, mh	2014	effects of acute treatment with a tryptophan-rich protein hydrolysate on plasma amino acids, mood and emotional functioning in older women	Effective functioning of the neurotransmitter serotonin is important for optimal cognitive and emotional function. Dietary supplements able to increase availability to the brain of the precursor amino acid, tryptophan (TRP), and thereby enhance serotonin synthesis, can have measurable impact on these psychological processes. This study involves a randomised controlled trial of a TRP-rich egg-whit…	psychopharmacology	10.1007/s00213-014-3609-z
solianik, r; sujeta, a; cekanauskaite, a	2018	effects of 2-day calorie restriction on cardiovascular autonomic response, mood, and cognitive and motor functions in obese young adult women	Although long-term energy restriction has been widely investigated and has consistently induced improvements in health and cognitive and motor functions, the responses to short-duration calorie restriction are not completely understood. The purpose of this study was to investigate the effects of a 2-day very low-calorie diet on evoked stress, mood, and cognitive and motor functions in obese women…	experimental brain research	10.1007/s00221-018-5305-4
laudisio, a; fontana, do; rivera, c; ruggiero, c; bandinelli, s; gemma, a; ferrucci, l; incalzi, ra	2016	bone mineral density and cognitive decline in elderly women: results from the inchianti study	Osteoporosis and cognitive impairment, which are highly prevalent conditions in elderly populations, share several risk factors. This study aims at evaluating the association of bone mineral density (BMD) with prevalent and incident cognitive impairment after a 3-year follow-up. We studied 655 community-dwelling women aged 65+ participating in the InCHIANTI study, who had been followed for 3 year…	calcified tissue international	10.1007/s00223-015-0102-6
wolters, m; strohle, a; hahn, a	2004	age-associated changes in the metabolism of vitamin b-12 and folic acid: prevalence, etiopathogenesis and pathophysiological consequences	The increasing number of older people is characteristic for most industrialised nations and implicates the known psychosocial and economic consequences. Therefore, an optimal nutrient supply that promotes continuing mental and physical well-being is particularly important. In this respect, vitamin B-12 and folic acid play a major role, since deficiency of both vitamins is associated with the path…	zeitschrift fur gerontologie und geriatrie	10.1007/s00391-004-0169-6
hengstermann, s; hanemann, a; nieczaj, r; abdollahnia, n; schweter, a; steinhagen-thiessen, e; lun, a; lammler, g; schulz, rj	2009	does an association between increased homocystein levels and cognitive dysfunction also exist in multimorbid geriatric patients?	Total blood homocysteine (Hcys) and folate have been investigated in association with cognitive dysfunction (CD) in healthy but not in multimorbid elderly patients. We hypothesized that total Hcys and folate are adequate markers to identify multimorbid elderly patients with CD. According to the Short Performance Cognitive Test (SKT) CD was determined in a cross-sectional study with 189 (131 f/58 …	zeitschrift fur gerontologie und geriatrie	10.1007/s00391-008-0551-x
polidori, mc; pientka, l	2012	a brief update on dementia prevention	A large number of published overview and original articles provide evidence and declare the need for immediate, appropriate preventive lifestyle measures to prevent the development of dementia and Alzheimer's disease (AD). However, despite this, there are great difficulties in drafting effective guidelines in this field. This is mainly due to a lack of not only (comparable) randomized controlled …	zeitschrift fur gerontologie und geriatrie	10.1007/s00391-011-0263-5
heppner, hj	2018	soft skills. somewhat different doping	Doping actually means the taking of illegal substances or the use of forbidden methods to increase or maintain performance. Diseases associated with age and functional decline can lead to constraints in the activities of daily living and this leads to loss of autonomy; therefore, doping in its different variations is used to try to achieve performance, which would not otherwise be possible. A som…	zeitschrift fur gerontologie und geriatrie	10.1007/s00391-017-1358-4
benton, d; kallus, kw; schmitt, jaj	2005	how should we measure nutrition-induced improvements in memory?	There is a basic distinction between declarative memories, which can be stated verbally, and non-declarative memory, such as how to ride a bicycle, which cannot be expressed in words. With age it is the performance of declarative memory, particularly episodic memory that requires recall of events placed in time, that declines. As memory is not a unitary phenomenon, it should be ideally monitored …	european journal of nutrition	10.1007/s00394-005-0583-6
kallus, kw; schmitt, jaj; benton, d	2005	attention, psychomotor functions and age	Nutrition might play an important role to ameliorate or to buffer age-related declines in attention and psychomotor functions. The assessment of nutritional effects in aged subjects has to take into account that attention and psychomotor functions can be subdivided in different functions that are differentially affected by age. This paper gives an overview of changes in different facets of attent…	european journal of nutrition	10.1007/s00394-005-0584-5
vizuete, aa; robles, f; rodriguez-rodriguez, e; lopez-sobaler, am; ortega, rm	2010	association between food and nutrient intakes and cognitive capacity in a group of institutionalized elderly people	Some authors have indicated that the cognitive decline may be due to an inadequate nutritional status. To determine the association between food and nutrient intakes and cognitive capacity score in a group of institutionalized elderly people. The study subjects were 178 elderly (a parts per thousand yen65 years of age) institutionalized people from the Madrid region. The diets of these subjects w…	european journal of nutrition	10.1007/s00394-009-0086-y
boeing, h; bechthold, a; bub, a; ellinger, s; haller, d; kroke, a; leschik-bonnet, e; muller, mj; oberritter, h; schulze, m; stehle, p; watzl, b	2012	critical review: vegetables and fruit in the prevention of chronic diseases	Vegetables and fruit provide a significant part of human nutrition, as they are important sources of nutrients, dietary fibre, and phytochemicals. However, it is uncertain whether the risk of certain chronic diseases can be reduced by increased consumption of vegetables or fruit by the general public, and what strength of evidence has to be allocated to such an association. Therefore, a comprehen…	european journal of nutrition	10.1007/s00394-012-0380-y
partearroyo, t; perez-miguelsanz, j; ubeda, n; valencia-benitez, m; alonso-aperte, e; varela-moreiras, g	2013	dietary folic acid intake differentially affects methionine metabolism markers and hippoccampus morphology in aged rats	Folic acid (FA) is an emerging nutritional factor in the pathogenesis of diverse neurodegenerative disorders by still unknown mechanisms. The hippocampus is altered during the loss of cognitive abilities in humans and selectively affected when homocysteine increases. The aim was to evaluate the potential protective role of folic acid in the maintenance of biochemical markers related to the methio…	european journal of nutrition	10.1007/s00394-012-0426-1
rafnsson, sb; dilis, v; trichopoulou, a	2013	antioxidant nutrients and age-related cognitive decline: a systematic review of population-based cohort studies	To further inform the debate on the possible cognitive benefits of antioxidant nutrients in the elderly, we systematically reviewed available prospective studies while paying a special attention to their methodological quality. This is a systematic review of studies involving major antioxidant nutrients and change in cognitive performance. Abstracts were independently reviewed; studies were selec…	european journal of nutrition	10.1007/s00394-013-0541-7
otaegui-arrazola, a; amiano, p; elbusto, a; urdaneta, e; martinez-lage, p	2014	diet, cognition, and alzheimer's disease: food for thought	The prevention of Alzheimer's disease (AD) has become a real challenge due to its rising prevalence and the lack of an effective cure. Diet and nutrients have gained significant interest as potentially modifiable protective factors. The aim of this review is to provide an updated summary of evidence related to the effect of diet and nutritional factors on the risk of AD and cognitive aging, and d…	european journal of nutrition	10.1007/s00394-013-0561-3
van der zwaluw, nl; van de rest, o; tieland, m; adam, jj; hiddink, gj; van loon, ljc; de groot, lcpgm	2014	the impact of protein supplementation on cognitive performance in frail elderly	Maintenance of cognitive abilities is important for elderly to stay independent. With the aging of the population, the call for modifiable factors is emerging. Dietary protein might improve cognitive performance; however, this has hardly been studied. Therefore, we studied the impact of 24-week dietary protein supplementation on cognitive performance in pre-frail and frail elderly people. Pre-fra…	european journal of nutrition	10.1007/s00394-013-0584-9
vormund, k; braun, j; rohrmann, s; bopp, m; ballmer, p; faeh, d	2015	mediterranean diet and mortality in switzerland: an alpine paradox?	Purpose Reports on the protective effect of a Mediterranean diet on mortality usually refer to populations from Mediterranean countries, leaving uncertain whether really diet is the fundamental cause. Our aim was to examine the effect of a Mediterranean diet on mortality in Switzerland, a country combining cultural influences from Mediterranean and Central European countries within a common natio…	european journal of nutrition	10.1007/s00394-014-0695-y
kim, j; yu, a; choi, by; nam, jh; kim, mk; oh, dh; kim, k; yang, yj	2015	dietary patterns and cognitive function in korean older adults	The objectives of this study were to identify major dietary patterns and to investigate the association between dietary patterns and cognitive function in older adults. This is a cross-sectional study. The data from the Korean Multi-Rural Communities Cohort Study, which is a part of the Korean Genome Epidemiology Study, were used. There were 806 (340 men and 466 women) subjects aged a parts per t…	european journal of nutrition	10.1007/s00394-014-0713-0
power, se; o'connor, em; ross, rp; stanton, c; o'toole, pw; fitzgerald, gf; jeffery, ib	2015	dietary glycaemic load associated with cognitive performance in elderly subjects	Ageing is associated with loss of cognitive function and an increased risk of dementia which is expected to place growing demands on health and long-term care providers. Among multiple causative factors, evidence suggests that cognitive impairment in older subjects may be influenced by diet. The objective of this study was to examine the association between dietary patterns, dietary glycaemic loa…	european journal of nutrition	10.1007/s00394-014-0737-5
bernhard, w; raith, m; kunze, r; koch, v; heni, m; maas, c; abele, h; poets, cf; franz, ar	2015	choline concentrations are lower in postnatal plasma of preterm infants than in cord plasma	Background Choline is essential to human development, particularly of the brain in the form of phosphatidylcholine, sphingomyelin and acetylcholine, for bile and lipoprotein formation, and as a methyl group donator. Choline is actively transported into the fetus, and maternal supply correlates with cognitive outcome. Interruption of placental supply may therefore impair choline homeostasis in pre…	european journal of nutrition	10.1007/s00394-014-0751-7
trichopoulou, a; kyrozis, a; rossi, m; katsoulis, m; trichopoulos, d; la vecchia, c; lagiou, p	2015	mediterranean diet and cognitive decline over time in an elderly mediterranean population	Evidence suggests that dietary patterns compatible with the traditional Mediterranean diet (MD) may protect against cognitive decline. We prospectively assessed whether adherence to MD in the Mediterranean country of Greece is inversely associated with cognitive decline in the elderly and whether any particular MD component may play a key role. Elderly men and women (N = 401) residing in the grea…	european journal of nutrition	10.1007/s00394-014-0811-z
cardoso, br; apolinario, d; bandeira, vd; busse, al; magaldi, rm; jacob, w; cozzolino, smf	2016	effects of brazil nut consumption on selenium status and cognitive performance in older adults with mild cognitive impairment: a randomized controlled pilot trial	Oxidative stress is closely related to cognitive impairment, and the antioxidant system may be a potential therapeutic target to preserve cognitive function in older adults. Selenium plays an important antioxidant role through selenoproteins. This controlled trial aimed to investigate the antioxidant and cognitive effects of the consumption of Brazil nuts, the best selenium food source. We enroll…	european journal of nutrition	10.1007/s00394-014-0829-2
shivappa, n; blair, ck; prizment, ae; jacobs, dr; steck, se; hebert, jr	2016	association between inflammatory potential of diet and mortality in the iowa women's health study	Purpose Chronic diseases such as cancer and cardiovascular disease (CVD) are well-established causes of disability and premature deaths. Dietary components that are known to affect chronic inflammation have been implicated in the etiology and prognosis of these chronic diseases. We examined the ability of the dietary inflammatory index (DII) to predict overall, cancer and CVD mortality in the Iow…	european journal of nutrition	10.1007/s00394-015-0967-1
zuniga, ke; mackenzie, mj; roberts, sa; raine, lb; hillman, ch; kramer, af; mcauley, e	2016	relationship between fruit and vegetable intake and interference control in breast cancer survivors	Purpose Nutrition plays an important role in brain structure and function, and the effects of diet may even be greater in those at greater risk of cognitive decline, such as individuals with cancer-related cognitive impairment. However, the relation of dietary components to cognitive function in cancer survivors is unknown. The objective of this study was to determine whether breast cancer surviv…	european journal of nutrition	10.1007/s00394-015-0973-3
milte, cm; mcnaughton, sa	2016	dietary patterns and successful ageing: a systematic review	Nutrition is a key determinant of chronic disease in later life. A systematic review was conducted of studies examining dietary patterns and quality of life, physical function, cognitive function and mental health among older adults. Literature searches in MEDLINE complete, Academic Search Complete, CINAHL Complete, Ageline, Global health, PsycINFO, SCOPUS and EMBASE and hand searching from 1980 …	european journal of nutrition	10.1007/s00394-015-1123-7
kesse-guyot, e; assmann, ke; andreeva, va; touvier, m; neufcourt, l; shivappa, n; hebert, jr; wirth, md; hercberg, s; galan, p; julia, c	2017	long-term association between the dietary inflammatory index and cognitive functioning: findings from the su.vi.max study	Inflammation is a ubiquitous underlying mechanism of the links between diet and cognitive functioning. No study has yet evaluated the overall inflammatory potential of the diet, using the dietary inflammatory index (DII), in relation to cognitive functioning. In a French cohort of middle-aged adults, we evaluated the association between the DII, assessed in midlife, and cognitive performance eval…	european journal of nutrition	10.1007/s00394-016-1211-3
haapala, ea; eloranta, am; venalainen, t; jalkanen, h; poikkeus, am; ahonen, t; lindi, v; lakka, ta	2017	diet quality and academic achievement: a prospective study among primary school children	Purpose Poor diet quality may impair academic achievement in children, but such evidence is limited. Therefore, we investigated the associations of healthy diet in Grade 1 assessed by Mediterranean Diet Score (MDS), Baltic Sea Diet Score (BSDS), and Finnish Children Healthy Eating Index (FCHEI) with academic achievement in Grades 1-3 in children. Methods The participants were 161 Finnish children…	european journal of nutrition	10.1007/s00394-016-1270-5
miller, mg; hamilton, da; joseph, ja; shukitt-hale, b	2018	dietary blueberry improves cognition among older adults in a randomized, double-blind, placebo-controlled trial	As populations shift to include a larger proportion of older adults, the necessity of research targeting older populations is becoming increasingly apparent. Dietary interventions with blueberry have been associated with positive outcomes in cell and rodent models of aging. We hypothesized that dietary blueberry would improve mobility and cognition among older adults. In this study, 13 men and 24…	european journal of nutrition	10.1007/s00394-017-1400-8
farkas, e; de vos, rai; donka, g; steur, enj; mihaly, a; luiten, pgm	2006	age-related microvascular degeneration in the human cerebral periventricular white matter	Clinical studies have identified white matter (WM) lesions as hyperintensive regions in the MRI images of elderly patients. Since a cerebrovascular origin was attributed to such lesions, the present analysis set out to define the microvascular histopathologic changes in the periventricular WM in the aged. Post-mortem samples of the frontal, parietal, and occipital periventricular WM of 40-90-year…	acta neuropathologica	10.1007/s00401-005-0007-y
yarchoan, m; toledo, jb; lee, eb; arvanitakis, z; kazi, h; han, ly; louneva, n; lee, vmy; kim, sf; trojanowski, jq; arnold, se	2014	abnormal serine phosphorylation of insulin receptor substrate 1 is associated with tau pathology in alzheimer's disease and tauopathies	Neuronal insulin signaling abnormalities have been associated with Alzheimer's disease (AD). However, the specificity of this association and its underlying mechanisms have been unclear. This study investigated the expression of abnormal serine phosphorylation of insulin receptor substrate 1 (IRS1) in 157 human brain autopsy cases that included AD, tauopathies, alpha-synucleinopathies, TDP-43 pro…	acta neuropathologica	10.1007/s00401-014-1328-5
tai, lm; thomas, r; marottoli, fm; koster, kp; kanekiyo, t; morris, awj; bu, gj	2016	the role of apoe in cerebrovascular dysfunction	The epsilon 4 allele of the apolipoprotein E gene (APOE4) is associated with cognitive decline during aging, is the greatest genetic risk factor for Alzheimer's disease and has links to other neurodegenerative conditions that affect cognition. Increasing evidence indicates that APOE genotypes differentially modulate the function of the cerebrovasculature (CV), with apoE and its receptors expresse…	acta neuropathologica	10.1007/s00401-016-1547-z
farkas, e; de jong, gi; de vos, rai; steur, enhj; luiten, pgm	2000	pathological features of cerebral cortical capillaries are doubled in alzheimer's disease and parkinson's disease	Cerebral capillaries represent a major interface between the general circulation and the central nervous system and are responsible for sufficient and selective nutrient transport to the brain. Structural damage or dysfunctioning carrier systems of such an active barrier leads to compromised nutrient trafficking. Subsequently, a decreased nutrient availability in the neural tissue may contribute …	acta neuropathologica	10.1007/s004010000195
seelen, m; van doormaal, ptc; visser, ae; huisman, mhb; roozekrans, mhj; de jong, sw; van der kooi, aj; de visser, m; voermans, nc; veldink, jh; van den berg, lh	2014	prior medical conditions and the risk of amyotrophic lateral sclerosis	Sporadic amyotrophic lateral sclerosis (ALS) is believed to be a complex disease in which multiple exogenous and genetic factors interact to cause motor neuron degeneration. Elucidating the association between medical conditions prior to the first symptoms of ALS could lend support to the theory that specific subpopulations are at risk of developing ALS and provide new insight into shared pathoge…	journal of neurology	10.1007/s00415-014-7445-1
jansen, d; zerbi, v; janssen, cif; van rooij, d; zinnhardt, b; dederen, pj; wright, aj; broersen, lm; lutjohann, d; heerschap, a; kiliaan, aj	2014	impact of a multi-nutrient diet on cognition, brain metabolism, hemodynamics, and plasticity in apoe4 carrier and apoe knockout mice	Lipid metabolism and genetic background together strongly influence the development of both cardiovascular and neurodegenerative diseases like Alzheimer's disease (AD). A non-pharmacological way to prevent the genotype-induced occurrence of these pathologies is given by dietary behavior. In the present study, we tested the effects of long-term consumption of a specific multi-nutrient diet in two …	brain structure & function	10.1007/s00429-013-0606-7
ramos, em; latourelle, jc; lee, jh; gillis, t; mysore, js; squitieri, f; di pardo, a; di donato, s; hayden, mr; morrison, pj; nance, m; ross, ca; margolis, rl; gomez-tortosa, e; ayuso, c; suchowersky, o; trent, rj; mccusker, e; novelletto, a; frontali, m; jones, r; ashizawa, t; frank, s; saint-hilaire, mh; hersch, sm; rosas, hd; lucente, d; harrison, mb; zanko, a; marder, k; gusella, jf; lee, jm;…	2012	population stratification may bias analysis of pgc-1 alpha as a modifier of age at huntington disease motor onset	Huntington's disease (HD) is an inherited neurodegenerative disorder characterized by motor, cognitive and behavioral disturbances, caused by the expansion of a CAG trinucleotide repeat in the HD gene. The CAG allele size is the major determinant of age at onset (AO) of motor symptoms, although the remaining variance in AO is highly heritable. The rs7665116 SNP in PPARGC1A, encoding the mitochond…	human genetics	10.1007/s00439-012-1205-z
riancho, j; bosque-varela, p; perez-pereda, s; povedano, m; de munain, al; santurtun, a	2018	the increasing importance of environmental conditions in amyotrophic lateral sclerosis	Amyotrophic lateral sclerosis (ALS) is the most common neurodegenerative disease affecting motor neurons (MNs). Although a small percentage of ALS has a familial origin, the vast majority of cases are sporadic in which genetic factors and environment interact with each other leading to disease onset in genetically predisposed individuals. In the current model of the disease, each individual has a…	international journal of biometeorology	10.1007/s00484-018-1550-2
williams, am; janelsins, mc; van wijngaarden, e	2016	cognitive function in cancer survivors: analysis of the 1999-2002 national health and nutrition examination survey	Cancer and its treatment may affect cognitive function through a number of direct and indirect pathways including inflammation, lipid metabolism, vascular damage, and changes in the blood-brain barrier. While short-term treatment-related cognitive changes are well recognized, only limited research is available in older, long-term survivors of cancer. Using NHANES data from 1999 to 2002, 408 cance…	supportive care in cancer	10.1007/s00520-015-2992-2
solfrizzi, v; panza, f; capurso, a	2003	the role of diet in cognitive decline	Recent findings suggest a possible role of diet in age-related cognitive decline, and cognitive impairment of both degenerative (Alzheimer's disease, AD) or vascular origin. In particular, in an older population of Southern Italy with a typical Mediterranean diet, high monounsaturated fatty acids energy intake appeared to be associated with a high protection against cognitive decline. In addition…	journal of neural transmission	10.1007/s00702-002-0766-8
dreiseitel, a; korte, g; schreier, p; oehme, a; locher, s; hajak, g; sand, pg	2009	sphospholipase a(2) is inhibited by anthocyanidins	Epidemiological studies suggest that nutritional antioxidants may reduce the incidence of neurodegenerative disorders and age-related cognitive decline. Specifically, protection against oxidative stress and inflammation has served as a rationale for promoting diets rich in vegetables and fruits. The present study addresses secretory phospholipase A(2) (sPLA(2)) as a novel candidate effector of ne…	journal of neural transmission	10.1007/s00702-009-0268-z
zellner, m; babeluk, r; jakobsen, lh; gerner, c; umlauf, e; volf, i; roth, e; kondrup, j	2011	a proteomics study reveals a predominant change in maob expression in platelets of healthy volunteers after high protein meat diet: relationship to the methylation cycle	Studies investigating the impact of high meat intake on cognition have yielded contradictory results as some show improved cognitive performance, whereas others report an increase of risk factors for dementia. However, few studies were designed to directly assess the effect of a high protein (HP) diet on both cognitive performance and corresponding biochemical parameters. A randomised interventio…	journal of neural transmission	10.1007/s00702-011-0617-6
chia, sc; henry, j; mok, ym; honer, wg; sim, k	2015	fatty acid and vitamin interventions in adults with schizophrenia: a systematic review of the current evidence	Current psychopharmacological approaches to reduce psychotic phenomenology in schizophrenia are associated with adverse effects including extrapyramidal and metabolic side effects. In view of the emerging data on nutritional supplementation interventions in schizophrenia which are not entirely consistent, we aimed to review existent studies focusing on fatty acid and vitamin interventions and sum…	journal of neural transmission	10.1007/s00702-015-1451-z
calabrese, v; scapagnini, g; colombrita, c; ravagna, a; pennisi, g; stella, amg; galli, f; butterfield, da	2003	redox regulation of heat shock protein expression in aging and neurodegenerative disorders associated with oxidative stress: a nutritional approach	Oxidative stress has been implicated in mechanisms leading to neuronal cell injury in various pathological states of the brain. Alzheimer's disease (AD) is a progressive disorder with cognitive and memory decline, speech loss, personality changes and synapse loss. Many approaches have been undertaken to understand AD, but the heterogeneity of the etiologic factors makes it difficult to define the…	amino acids	10.1007/s00726-003-0048-2
polidori, mc; griffiths, hr; mariani, e; mecocci, p	2007	hallmarks of protein oxidative damage in neurodegenerative diseases: focus on alzheimer's disease	The pathogenesis of several neurodegenerative diseases, including Alzheimer's disease, has been linked to a condition of oxidative and nitrosative stress, arising from the imbalance between increased reactive oxygen species (ROS) and reactive nitrogen species (RNS) production and antioxidant defences or efficiency of repair or removal systems. The effects of free radicals are expressed by the acc…	amino acids	10.1007/s00726-006-0431-x
rawson, es; venezia, ac	2011	use of creatine in the elderly and evidence for effects on cognitive function in young and old	The ingestion of the dietary supplement creatine (about 20 g/day for 5 days or about 2 g/day for 30 days) results in increased skeletal muscle creatine and phosphocreatine. Subsequently, the performance of high-intensity exercise tasks, which rely heavily on the creatine-phosphocreatine energy system, is enhanced. The well documented benefits of creatine supplementation in young adults, including…	amino acids	10.1007/s00726-011-0855-9
sakuma, m; endo, n; oinuma, t	2007	serum 25-ohd insufficiency as a risk factor for hip fracture	The aging population and an increasing number of hip fractures worldwide have made prevention of hip fractures a matter of importance. The prevalence of hypovitaminosis D in patients with acute hip fracture has been reported widely in recent years, and the vitamin D nutritional status in such reports is usually evaluated based on serum 25-hydroxyvitamin D (25-OHD). The aim of this article is to r…	journal of bone and mineral metabolism	10.1007/s00774-007-0749-9
pelsser, lmj; frankena, k; toorman, j; savelkoul, hfj; pereira, rr; buitelaar, jk	2009	a randomised controlled trial into the effects of food on adhd	The aim of this study is to assess the efficacy of a restricted elimination diet in reducing symptoms in an unselected group of children with Attention deficit/hyperactivity disorder (ADHD). Dietary studies have already shown evidence of efficacy in selected subgroups. Twenty-seven children (mean age 6.2) who all met the DSM-IV criteria for ADHD, were assigned randomly to either an intervention g…	european child & adolescent psychiatry	10.1007/s00787-008-0695-7
marcellini, f; giuli, c; papa, r; gagliardi, c; dedoussis, g; herbein, g; fulop, t; monti, d; rink, l; jajte, j; mocchegiani, e	2006	zinc status, psychological and nutritional assessment in old people recruited in five european countries: zincage study	The paper shows the results on the relationship between zinc status, psychological dimensions (cognitive functions, mood, perceived stress) and nutritional aspects in European healthy old subjects recruited for ZINCAGE Project (supported by the European Commission in the Sixth Framework Programme). The old healthy subjects were recruited in Italy, Greece, Germany, France, Poland taking into accou…	biogerontology	10.1007/s10522-006-9048-4
lahiri, dk; zawia, n; greig, n; sambamurti, k; maloney, b	2008	early-life events may trigger biochemical pathways for alzheimer's disease: the "learn" model	Alzheimer's disease (AD), the most common form of dementia among the elderly, manifests mostly late in adult life. However, it is presently unclear when the disease process starts and how long the pathobiochemical processes take to develop. Our goal is to address the timing and nature of triggers that lead to AD. To explain the etiology of AD, we have recently proposed a "Latent Early-life Associ…	biogerontology	10.1007/s10522-008-9162-6
holmerova, i; vankova, h; juraskova, b	2011	biogerontology in the czech republic	Authors provide results of their review of research in the field of biogerontology. Despite the fact that the term "biogerontology" is not commonly used in Czech scientific practice, there have been many research efforts in this field. Up to present, the Czech research teams have focused on the theoretical and biological models of ageing, its immunological aspects, the risk factors of unsuccessfu…	biogerontology	10.1007/s10522-010-9300-9
rea, jnm; carvalho, a; mcnerlan, se; alexander, hd; rea, im	2015	genes and life-style factors in belfast nonagenarians: nature, nurture and narrative	Understanding how to 'Age Longer and Age Well' is a priority for people personally, for populations globally and for government policy. Nonagenarians are the oldest members of our societies and survivors of their generation. Approximately 10 % of nonagenarians reach 90 years and beyond in good condition and seem to have a combination of both age-span and health-span. But what are the factors whic…	biogerontology	10.1007/s10522-015-9567-y
tivadar, bk	2017	physical activity improves cognition: possible explanations	Good cognitive abilities (CA) enable autonomy, improve social inclusion and act preventively. Regular physical activity (PA) reduces the risk of developing Alzheimer's disease (AD) and, at the same time, it reduces the decline of CA and stimulates neurogenesis. So PA in connection with cognitive training, nutrition and social interaction has a positive effect on general CA and the central nervous…	biogerontology	10.1007/s10522-017-9708-6
ahles, ta; saykin, aj; mcdonald, bc; furstenberg, ct; cole, bf; hanscom, bs; mulrooney, tj; schwartz, gn; kaufman, pa	2008	cognitive function in breast cancer patients prior to adjuvant treatment	Purpose To compare the neuropsychological functioning of breast cancer patients with invasive cancer and noninvasive cancer prior to adjuvant treatment. Patients and Methods Breast cancer patients (N = 132) with invasive (Stages 1-3, N = 110, age = 54.1 +/- 8.1) or noninvasive (Stage 0, N = 22, age = 55.8 +/- 8.0) disease completed a battery of neuropsychological and psychological instruments fol…	breast cancer research and treatment	10.1007/s10549-007-9686-5
huang, zz; shi, y; bao, pp; cai, h; hong, z; ding, d; jackson, j; shu, xo; dai, q	2018	associations of dietary intake and supplement use with post-therapy cognitive recovery in breast cancer survivors	Cognitive impairment induced by cancer therapy is common and can be long lasting after completion of therapy. Little is known on factors that influence recovery from the impairment. We evaluated the associations of dietary intake and supplement use with post-therapy cognitive recovery in a large cohort of breast cancer survivors. This study included 1047 breast cancer patients aged 20-75 who were…	breast cancer research and treatment	10.1007/s10549-018-4805-z
antonio, g; chiara, pa	2005	a natural diet versus modern western diets? a new approach to prevent "well-being syndromes"	Obesity is the most common nutritional disorder in the Western world. Actually, 250 million adults are obese, and 500 million adults and 22 million children under 5 years of age are overweight. Obesity is a complex trait, depending upon interactions between multiple genes and the environment, but its recent rise and "epidemic proportions" are, above all, the consequences of dramatic changes in li…	digestive diseases and sciences	10.1007/s10620-005-1268-y
creavin, st; gallacher, j; pickering, j; fehily, a; fish, m; ebrahim, s; bayer, a; ben-shlomo, y	2012	high caloric intake, poor cognition and dementia: the caerphilly prospective study	To examine the hypothesis that caloric intake in mid-life is associated with later dementia or cognitive impairment not dementia (CIND). A prospective cohort study was conducted in Caerphilly, South Wales, United Kingdom. Men aged 45-59 years were identified from the electoral roll and general practice. 2,512 men were examined between July 1979 until September 1983. Four follow-up examinations we…	european journal of epidemiology	10.1007/s10654-012-9667-9
boffetta, p; bobak, m; borsch-supan, a; brenner, h; eriksson, s; grodstein, f; jansen, e; jenab, m; juerges, h; kampman, e; kee, f; kuulasmaa, k; park, y; tjonneland, a; van duijn, c; wilsgaard, t; wolk, a; trichopoulos, d; bamia, c; trichopoulou, a	2014	the consortium on health and ageing: network of cohorts in europe and the united states (chances) project-design, population and data harmonization of a large-scale, international study	There is a public health demand to prevent health conditions which lead to increased morbidity and mortality among the rapidly-increasing elderly population. Data for the incidence of such conditions exist in cohort studies worldwide, which, however, differ in various aspects. The Consortium on Health and Ageing: Network of Cohorts in Europe and the United States (CHANCES) project aims at harmoni…	european journal of epidemiology	10.1007/s10654-014-9977-1
voortman, t; kiefte-de jong, jc; ikram, ma; stricker, bh; van rooij, fja; lahousse, l; tiemeier, h; brusselle, gg; franco, oh; schoufour, jd	2017	adherence to the 2015 dutch dietary guidelines and risk of non-communicable diseases and mortality in the rotterdam study	We aimed to evaluate the criterion validity of the 2015 food-based Dutch dietary guidelines, which were formulated based on evidence on the relation between diet and major chronic diseases. We studied 9701 participants of the Rotterdam Study, a population-based prospective cohort in individuals aged 45 years and over [median 64.1 years (95%-range 49.0-82.8)]. Dietary intake was assessed at baseli…	european journal of epidemiology	10.1007/s10654-017-0295-2
bhushan, a; fondell, e; ascherio, a; yuan, cz; grodstein, f; willett, w	2018	adherence to mediterranean diet and subjective cognitive function in men	Benefits of a Mediterranean diet for cognition have been suggested, but epidemiologic studies have been relatively small and of limited duration. To prospectively assess the association between long-term adherence to a Mediterranean dietary pattern and self-reported subjective cognitive function (SCF). Prospective observational study. The Health Professionals' Follow-up Study, a prospective cohor…	european journal of epidemiology	10.1007/s10654-017-0330-3
galbete, c; schwingshackl, l; schwedhelm, c; boeing, h; schulze, mb	2018	evaluating mediterranean diet and risk of chronic disease in cohort studies: an umbrella review of meta-analyses	Several meta-analyses have been published summarizing the associations of the Mediterranean diet (MedDiet) with chronic diseases. We evaluated the quality and credibility of evidence from these meta-analyses as well as characterized the different indices used to define MedDiet and re-calculated the associations with the different indices identified. We conducted an umbrella review of meta-analyse…	european journal of epidemiology	10.1007/s10654-018-0427-3
payne, cf; kohler, iv; bandawe, c; lawler, k; kohler, hp	2018	cognition, health, and well-being in a rural sub-saharan african population	Cognitive health is an important dimension of well-being in older ages, but few studies have investigated the demography of cognitive health in sub-Saharan Africa's growing population of mature adults (=persons aged 45+). We use data from the Malawi Longitudinal Study of Families and Health to document the age and gender patterns of cognitive health, the contextual and life-course correlates of p…	european journal of population	10.1007/s10680-017-9445-1
feil, dg; zhu, cw; sultzer, dl	2012	the relationship between cognitive impairment and diabetes self-management in a population-based community sample of older adults with type 2 diabetes	Although nearly one-third of older diabetics are cognitively impaired, their diabetes management remains poorly understood. To examine the relationship between cognitive impairment and diabetes self-management in a population-based community sample of older adults with Type 2 diabetes. Cross-sectional observational analysis. 1,398 persons with diabetes, aged 60 years or older, who responded to th…	journal of behavioral medicine	10.1007/s10865-011-9344-6
sitta, a; barschak, ag; deon, m; terroso, t; pires, r; giugliani, r; dutra-filho, cs; wajner, m; vargas, cr	2006	investigation of oxidative stress parameters in treated phenylketonuric patients	Phenylketonuria (PKU) is the most frequent disturbance of amino acid metabolism being caused by severe deficiency of phenylalanine hydroxylase activity. Untreated PKU patients present severe mental retardation whose pathophysiology is not completely estabilished. Despite the low-Phe diet, a considerable number of phenylketonuric patients present a mild to moderate psychomotor delay and decreased …	metabolic brain disease	10.1007/s11011-006-9035-0
pintana, h; chattipakorn, n; chattipakorn, s	2015	testosterone deficiency, insulin-resistant obesity and cognitive function	Testosterone is an androgenic steroid hormone, which plays an important role in the regulation of male reproduction and behaviors, as well as in the maintenance of insulin sensitivity. Several studies showed that testosterone exerted beneficial effects in brain function, including preventing neuronal cell death, balancing brain oxidative stress and antioxidant activity, improving synaptic plastic…	metabolic brain disease	10.1007/s11011-015-9655-3
chunchai, t; chattipakorn, n; chattipakorn, sc	2018	the possible factors affecting microglial activation in cases of obesity with cognitive dysfunction	Obesity has reached epidemic proportions in many countries around the world. Several studies have reported that obesity can lead to the development of cognitive decline. There is increasing evidence to demonstrate that microglia play a crucial role in cognitive decline in cases of obesity, Alzheimer's disease and also in the aging process. Although there have been several studies into microglia o…	metabolic brain disease	10.1007/s11011-017-0151-9
dyk, k; sano, m	2007	the impact of nutrition on cognition in the elderly	The possibility that nutritional manipulation may protect against cognitive decline and dementia is an inviting prospect. However data supporting a beneficial effect of a particular dietary pattern is limited. Although studies have demonstrated a health benefit to dietary plans that are high in fiber, whole grains, natural sugar and fish while maintaining lower intake in meat dairy and poultry, t…	neurochemical research	10.1007/s11064-006-9241-5
casadesus, g; moreira, pi; nunomura, a; siedlak, sl; bligh-glover, w; balraj, e; petot, g; smith, ma; perry, g	2007	indices of metabolic dysfunction and oxidative stress	Metabolic alterations are a key player involved in the onset of Alzheimer disease pathophysiology and, in this review, we focus on diet, metabolic rate, and neuronal size differences that have all been shown to play etiological and pathological roles in Alzheimer disease. Specifically, one of the earliest manifestations of brain metabolic depression in these patients is a sustained high caloric i…	neurochemical research	10.1007/s11064-007-9296-y
liu, jk	2008	the effects and mechanisms of mitochondrial nutrient alpha-lipoic acid on improving age-associated mitochondrial and cognitive dysfunction: an overview	We have identified a group of nutrients that can directly or indirectly protect mitochondria from oxidative damage and improve mitochondrial function and named them "mitochondrial nutrients". The direct protection includes preventing the generation of oxidants, scavenging free radicals or inhibiting oxidant reactivity, and elevating cofactors of defective mitochondrial enzymes with increased Mich…	neurochemical research	10.1007/s11064-007-9403-0
head, e	2009	oxidative damage and cognitive dysfunction: antioxidant treatments to promote healthy brain aging	Oxidative damage in the brain may lead to cognitive impairments in aged humans. Further, in age-associated neurodegenerative disease, oxidative damage may be exacerbated and associated with additional neuropathology. Epidemiological studies in humans show both positive and negative effects of the use of antioxidant supplements on healthy cognitive aging and on the risk of developing Alzheimer dis…	neurochemical research	10.1007/s11064-008-9808-4
calabrese, v; cornelius, c; stella, amg; calabrese, ej	2010	cellular stress responses, mitostress and carnitine insufficiencies as critical determinants in aging and neurodegenerative disorders: role of hormesis and vitagenes	The widely accepted oxidative stress theory of aging postulates that aging results from accumulation of oxidative damage. A prediction of this theory is that, among species, differential rates of aging may be apparent on the basis of intrinsic differences in oxidative damage accrual. Although widely accepted, there is a growing number of exceptions to this theory, most contingently related to gen…	neurochemical research	10.1007/s11064-010-0307-z
kristofikova, z; ricny, j; sirova, j; ripova, d; lubitz, i; schnaider-beeri, m	2015	differences between tg2576 and wild type mice in the nmda receptor-nitric oxide pathway after prolonged application of a diet high in advanced glycation end products	It has been suggested that advanced glycation end (AGE) products, via cognate receptor activation, are implicated in several diseases, including Alzheimer's disease. The NMDA receptor-nitric oxide pathway appears to be influenced by AGE products and involved in the pathogenesis of this type of dementia. In this study, C57BL/6J (WT) and transgenic (Tg2576) mice expressing human mutant amyloid prec…	neurochemical research	10.1007/s11064-015-1654-6
nardin, p; zanotto, c; hansen, f; batassini, c; gasparin, ms; sesterheim, p; goncalves, ca	2016	peripheral levels of ages and astrocyte alterations in the hippocampus of stz-diabetic rats	Diabetic patients and streptozotocin (STZ)-induced diabetes mellitus (DM) models exhibit signals of brain dysfunction, evidenced by neuronal damage and memory impairment. Astrocytes surrounding capillaries and synapses modulate many brain activities that are connected to neuronal function, such as nutrient flux and glutamatergic neurotransmission. As such, cognitive changes observed in diabetic p…	neurochemical research	10.1007/s11064-016-1912-2
helt, m; kelley, e; kinsbourne, m; pandey, j; boorstein, h; herbert, m; fein, d	2008	can children with autism recover? if so, how?	Although Autism Spectrum Disorders (ASD) are generally assumed to be lifelong, we review evidence that between 3% and 25% of children reportedly lose their ASD diagnosis and enter the normal range of cognitive, adaptive and social skills. Predictors of recovery include relatively high intelligence, receptive language, verbal and motor imitation, and motor development, but not overall symptom seve…	neuropsychology review	10.1007/s11065-008-9075-9
crichton, ge; bryan, j; murphy, kj	2013	dietary antioxidants, cognitive function and dementia - a systematic review	Antioxidant compounds, contained in fruit, vegetables and tea, have been postulated to have a protective effect against age-related cognitive decline by combating oxidative stress. However, recent research on this subject has been conflicting. The aim of this systematic review was to consider current epidemiological and longitudinal evidence for an association between habitual dietary intake of a…	plant foods for human nutrition	10.1007/s11130-013-0370-0
purkayastha, s; cai, ds	2013	disruption of neurogenesis by hypothalamic inflammation in obesity or aging	Adult neural stem cells contribute to neurogenesis and plasticity of the brain which is essential for central regulation of systemic homeostasis. Damage to these homeostatic components, depending on locations in the brain, poses threat to impaired neurogenesis, neurodegeneration, cognitive loss and energy imbalance. Recent research has identified brain metabolic inflammation via proinflammatory I…	reviews in endocrine & metabolic disorders	10.1007/s11154-013-9279-z
araujo, ja; studzinski, cm; head, e; cotman, cw; milgram, nw	2005	assessment of nutritional interventions for modification of age-associated cognitive decline using a canine model of human aging	The present review focuses on the utility of a canine model in evaluating nutritional interventions for age-related cognitive dysfunction. Aged dogs demonstrate progressive cognitive decline with concurrent amyloid-beta pathology that parallels the pathology observed in aging humans. Dogs, therefore, provide a natural model of human pathological aging. We have and are in the process of evaluating…	age	10.1007/s11357-005-4001-z
mcdonald, sr; forster, mj	2005	lifelong vitamin e intake retards age-associated decline of spatial learning ability in apoe-deficient mice	The potential for lifelong vitamin E supplementation to delay age-associated cognitive decline was tested in apoE-deficient and wild-type C57BL/6 mice. Beginning at eight weeks of age, the mice were maintained on a control diet or diets supplemented with DL-alpha-tocopheryl acetate yielding approximate daily intakes of either 20 or 200 mg/kg body weight. When 6 or 18 months of age, cognitive func…	age	10.1007/s11357-005-4003-x
shukitt-hale, b; galli, rl; meterko, v; carey, a; bielinski, df; mcghie, t; joseph, ja	2005	dietary supplementation with fruit polyphenolics ameliorates age-related deficits in behavior and neuronal markers of inflammation and oxidative stress	Dietary supplementation with fruit or vegetable extracts can ameliorate age-related declines in measures of learning, memory, motor performance, and neuronal signal transduction in a rat model. To date, blueberries have proved most effective at improving measures of motor performance, spatial learning and memory, and neuronal functioning in old rats. In an effort to further characterize the bioac…	age	10.1007/s11357-005-4004-9
wong, sys; wong, ck; chan, fwk; chan, pks; ngai, k; mercer, s; woo, j	2013	chronic psychosocial stress: does it modulate immunity to the influenza vaccine in hong kong chinese elderly caregivers?	Previous studies evaluated the effects of psychosocial stress on influenza vaccine responses. However, there were methodological limitations. This study aims to determine whether chronic stress is associated with poorer influenza-specific immune responses to influenza vaccines in Hong Kong Chinese elderly people. This is a prospective study with a 12-week follow-up. Subjects were recruited from g…	age	10.1007/s11357-012-9449-z
shetty, ra; forster, mj; sumien, n	2013	coenzyme q(10) supplementation reverses age-related impairments in spatial learning and lowers protein oxidation	Coenzyme Q10 (CoQ) is widely available as a dietary supplement and remains under consideration as a treatment for age-associated neurodegenerative conditions. However, no studies have determined if supplementation, initiated relatively late in life, could have beneficial effects on mild functional impairments associated with normal brain aging. Accordingly, the current study assessed the effect o…	age	10.1007/s11357-012-9484-9
shukitt-hale, b; miller, mg; chu, yf; lyle, bj; joseph, ja	2013	coffee, but not caffeine, has positive effects on cognition and psychomotor behavior in aging	The complex mixture of phytochemicals in fruits and vegetables provides protective health benefits, mainly through additive and/or synergistic effects. The presence of several bioactive compounds, such as polyphenols and caffeine, implicates coffee as a potential nutritional therapeutic in aging. Moderate (three to five cups a day) coffee consumption in humans is associated with a significant dec…	age	10.1007/s11357-012-9509-4
lin, ws; chen, jy; wang, jc; chen, ly; lin, ch; hsieh, tr; wang, mf; fu, tf; wang, py	2014	the anti-aging effects of ludwigia octovalvis on drosophila melanogaster and samp8 mice	We investigated the anti-aging effects of Ludwigia octovalvis (Jacq.) P. H. Raven (Onagraceae), an extract of which is widely consumed as a healthful drink in a number of countries. Using the fruit fly, Drosophila melanogaster, as a model organism, we demonstrated that L. octovalvis extract (LOE) significantly extended fly lifespan on a high, but not a low, calorie diet, indicating that LOE may r…	age	10.1007/s11357-013-9606-z
gu, y; honig, ls; schupf, n; lee, jh; luchsinger, ja; stern, y; scarmeas, n	2015	mediterranean diet and leukocyte telomere length in a multi-ethnic elderly population	Leukocyte telomere length (LTL) is considered as the marker of biological aging and may be related to environmental factors. The current study aimed to examine the relation between Mediterranean-type diet and LTL. We used a cross-sectional study of 1743 multi-ethnic community residents of New York aged 65 years or older. Mediterranean-type diet (MeDi) was calculated from dietary information colle…	age	10.1007/s11357-015-9758-0
mccarty, mf; dinicolantonio, jj	2015	an increased need for dietary cysteine in support of glutathione synthesis may underlie the increased risk for mortality associated with low protein intake in the elderly	Restricted dietary intakes of protein or essential amino acids tend to slow aging and boost lifespan in rodents, presumably because they downregulate IGF-I/Akt/mTORC1 signaling that acts as a pacesetter for aging and promotes cancer induction. A recent analysis of the National Health and Nutrition Examination Survey (NHANES) III cohort has revealed that relatively low protein intakes in mid-life …	age	10.1007/s11357-015-9823-8
pintana, h; pongkan, w; pratchayasakul, w; chattipakorn, n; chattipakorn, sc	2015	testosterone replacement attenuates cognitive decline in testosterone-deprived lean rats, but not in obese rats, by mitigating brain oxidative stress	Testosterone replacement improves metabolic parameters and cognitive function in hypogonadism. However, the effects of testosterone therapy on cognition in obese condition with testosterone deprivation have not been investigated. We hypothesized that testosterone replacement improves cognitive function in testosterone-deprived obese rats by restoring brain insulin sensitivity, brain mitochondrial…	age	10.1007/s11357-015-9827-4
bickford, pc; kaneko, y; grimmig, b; pappas, c; small, b; sanberg, cd; sanberg, pr; tan, j; shytle, rd	2015	nutraceutical intervention reverses the negative effects of blood from aged rats on stem cells	Aging is associated with a decline in function in many of the stem cell niches of the body. An emerging body of literature suggests that one of the reasons for this decline in function is due to cell non-autonomous influences on the niche from the body. For example, studies using the technique of parabiosis have demonstrated a negative influence of blood from aged mice on muscle satellite cells a…	age	10.1007/s11357-015-9840-7
brown, lje; adlam, t; hwang, f; khadra, h; maclean, lm; rudd, b; smith, t; timon, c; williams, ea; astell, aj	2016	computer-based tools for assessing micro-longitudinal patterns of cognitive function in older adults	Patterns of cognitive change over micro-longitudinal timescales (i.e., ranging from hours to days) are associated with a wide range of age-related health and functional outcomes. However, practical issues of conducting high-frequency assessments make investigations of micro-longitudinal cognition costly and burdensome to run. One way of addressing this is to develop cognitive assessments that can…	age	10.1007/s11357-016-9934-x
thangthaeng, n; poulose, sm; gomes, sm; miller, mg; bielinski, df; shukitt-hale, b	2016	tart cherry supplementation improves working memory, hippocampal inflammation, and autophagy in aged rats	High consumption of fruits and vegetables has been associated with reduced risk of debilitating diseases and improved cognition in aged populations. These beneficial effects have been attributed to the phytochemicals found in fruits and vegetables, which have previously been shown to be anti-inflammatory and modulate autophagy. Tart cherries contain a variety of potentially beneficial phytochemic…	age	10.1007/s11357-016-9945-7
moore, tl; bowley, b; shultz, p; calderazzo, s; shobin, e; killiany, rj; rosene, dl; moss, mb	2017	chronic curcumin treatment improves spatial working memory but not recognition memory in middle-aged rhesus monkeys	Studies of both humans and non-human primates have demonstrated that aging is typically characterized by a decline in cognition that can occur as early as the fifth decade of life. Age-related changes in working memory are particularly evident and mediated, in part, by the prefrontal cortex, an area known to evidence age-related changes in myelin that is attributed to inflammation. In recent year…	geroscience	10.1007/s11357-017-9998-2
best, t; kemps, e; bryan, j	2012	perceived changes in well-being following polysaccharide intake in middle-aged adults	There is increased scientific interest in the effects of nutrition on cognition and well-being. Plant sourced polysaccharides play multiple roles in the biological processes required for health and well-being. This study explored the subjective experiential reports of well-being following intake of a plant derived polysaccharide supplement. The study used a 12 week double-blind, placebo controlle…	applied research in quality of life	10.1007/s11482-011-9158-2
timpini, a; pini, l; tantucci, c; cossi, s; grassi, v	2011	vitamin d and health status in elderly	Recently, vitamin D has aroused considerable interest for several reasons. Many epidemiological studies have shown a widespread deficiency of vitamin D at all ages, and the recent finding that many organs and tissues have vitamin D receptors has fostered the clinical and biological relevance of vitamin D. Elderly people are at high risk for vitamin D deficiency if their life style entails few out…	internal and emergency medicine	10.1007/s11739-010-0407-4
harmell, al; jeste, d; depp, c	2014	strategies for successful aging: a research update	Population aging is an enormous public health issue and there is clear need for strategies to maximize opportunities for successful aging. Many psychiatric illnesses are increasingly thought to be associated with accelerated aging, therefore emerging data on individual and policy level interventions that alter typical aging trajectories are relevant to mental health practitioners. Although the de…	current psychiatry reports	10.1007/s11920-014-0476-6
guo, ch; ko, ws; chen, pc; hsu, gsw; lin, cy; wang, cl	2009	alterations in trace elements and oxidative stress in uremic patients with dementia	The present study was conducted to compare the trace elements and oxidative status between uremic patients with and without dementia. Chronic hemodialysis patients with dementia (n = 20) and without dementia (n = 25), and age-matched healthy volunteers (n = 20) were enrolled. The nutritional status, blood levels of trace elements aluminum (Al), zinc (Zn), copper (Cu), magnesium (Mg) and iron (Fe)…	biological trace element research	10.1007/s12011-009-8342-9
sahin, k; tuzcu, m; orhan, c; agca, ca; sahin, n; guvenc, m; krejpcio, z; staniek, h; hayirli, a	2011	the effects of chromium complex and level on glucose metabolism and memory acquisition in rats fed high-fat diet	Conditions in which glucose metabolism is impaired due to insulin resistance are associated with memory impairment. It was hypothesized that supplemental chromium (Cr) may alleviate insulin resistance in type 2 diabetes and consequently improve memory acquisition, depending upon its source and level. In a complete randomized design experiment, male Wistar rats (n = 60; weighing 200-220 g) were fe…	biological trace element research	10.1007/s12011-010-8905-9
shea, tb	2007	effects of dietary supplementation with n-acetyl cysteine, acetyl-l-carnitine and s-adenosyl methionine on cognitive performance and aggression in normal mice and mice expressing human apoe4	In addition to cognitive impairment, behavioral changes such as aggressive behavior, depression, and psychosis accompany Alzheimer's Disease. Such symptoms may arise due to imbalances in neurotransmitters rather than overt neurodegeneration. Herein, we demonstrate that combined administration of N-acetyl cysteine (an antioxidant and glutathione precursor that protects against Abeta neurotoxicity)…	neuromolecular medicine	10.1007/s12017-007-8005-y
suchy, j; lee, s; ahmed, a; shea, tb	2010	dietary supplementation with s-adenosyl methionine delays the onset of motor neuron pathology in a murine model of amyotrophic lateral sclerosis	The full range of causative factors in Amyotrophic lateral sclerosis (ALS) remains elusive, but oxidative stress is recognized as a contributing factor. Mutations in Cu/Zn superoxide dismutase 1 (SOD-1), associated with familial ALS, promote widespread oxidative damage. Mice-expressing G93A mutant human SOD-1 mice display multiple pathological changes characteristic of ALS and are therefore usefu…	neuromolecular medicine	10.1007/s12017-009-8089-7
hagl, s; asseburg, h; heinrich, m; sus, n; blumrich, em; dringen, r; frank, j; eckert, gp	2016	effects of long-term rice bran extract supplementation on survival, cognition and brain mitochondrial function in aged nmri mice	Aging represents a major risk factor for the development of neurodegenerative diseases like Alzheimer's disease (AD). As mitochondrial dysfunction plays an important role in brain aging and occurs early in the development of AD, the prevention of mitochondrial dysfunction might help to slow brain aging and the development of neurodegenerative diseases. Rice bran extract (RBE) contains high concen…	neuromolecular medicine	10.1007/s12017-016-8420-z
asseburg, h; schafer, c; muller, m; hagl, s; pohland, m; berressem, d; borchiellini, m; plank, c; eckert, gp	2016	effects of grape skin extract on age-related mitochondrial dysfunction, memory and life span in c57bl/6j mice	Dementia contributes substantially to the burden of disability experienced at old age, and mitochondrial dysfunction (MD) was identified as common final pathway in brain aging and Alzheimer's disease. Due to its early appearance, MD is a promising target for nutritional prevention strategies and polyphenols as potential neurohormetic inducers may be strong neuroprotective candidates. This study a…	neuromolecular medicine	10.1007/s12017-016-8428-4
kivity, s; arango, mt; molano-gonzalez, n; blank, m; shoenfeld, y	2017	phospholipid supplementation can attenuate vaccine-induced depressive-like behavior in mice	Human papillomavirus vaccine (HPVv) is used worldwide for prevention of infection. However several reports link this vaccine, with immune-mediated reactions, especially with neurological manifestations. Our previous results showed that HPVv-Gardasil and aluminum-immunized mice developed behavioral impairments. Studies have shown a positive effect of phospholipid supplementation on depression and …	immunologic research	10.1007/s12026-016-8818-6
scapagnini, g; vasto, s; abraham, ng; calogero, c; zella, d; galvano, f	2011	modulation of nrf2/are pathway by food polyphenols: a nutritional neuroprotective strategy for cognitive and neurodegenerative disorders	In recent years, there has been a growing interest, supported by a large number of experimental and epidemiological studies, for the beneficial effects of some phenolic substances, contained in commonly used spices and herbs, in preventing various age-related pathologic conditions, ranging from cancer to neurodegenerative diseases. Although the exact mechanisms by which polyphenols promote these …	molecular neurobiology	10.1007/s12035-011-8181-5
visioli, f; burgos-ramos, e	2016	selected micronutrients in cognitive decline prevention and therapy	Population aging is a worldwide demographic trend. Consequently, the prevalence of chronic age-related conditions such as clinically diagnosed neurological diseases, cognitive decline, and dementia will significantly increase in the near future. The important role of diets and healthy lifestyle as preventative of neurodegenerative diseases is widely accepted nowadays, and it may provide preventiv…	molecular neurobiology	10.1007/s12035-015-9349-1
gao, h; yan, pp; zhang, s; huang, h; huang, fh; sun, tp; deng, qc; huang, qd; chen, sj; ye, kq; xu, jq; liu, lg	2016	long-term dietary alpha-linolenic acid supplement alleviates cognitive impairment correlate with activating hippocampal creb signaling in natural aging rats	Alpha-linolenic acid (ALA) is a major precursor of the essential n-3 polyunsaturated fatty acid (PUFA), whose deficiency alters the structure and function of membranes and induces cerebral dysfunctions. The major purpose of this study was to investigate the protective effect of prolonged ALA intake on cognitive function during natural aging. Female Sprague-Dawley rats aged 6 months were chronical…	molecular neurobiology	10.1007/s12035-015-9393-x
li, w; liu, h; yu, m; zhang, xm; zhang, y; liu, hb; wilson, jx; huang, gw	2016	folic acid alters methylation profile of jak-stat and long-term depression signaling pathways in alzheimer's disease models	Dementia has emerged as a major societal issue because of the worldwide aging population and the absence of any effective treatment. DNA methylation is an epigenetic mechanism that evidently plays a role in Alzheimer's disease (AD). Folate acts through one-carbon metabolism to support the methylation of multiple substrates including DNA. We aimed to test the hypothesis that folic acid supplementa…	molecular neurobiology	10.1007/s12035-015-9556-9
martin-jimenez, ca; gaitan-vaca, d; echeverria, v; gonzalez, j; barreto, ge	2017	relationship between obesity, alzheimer's disease, and parkinson's disease: an astrocentric view	Obesity is considered one of the greatest risk to human health and is associated with several factors including genetic components, diet, and physical inactivity. Recently, the relationship between obesity and numerous progressive and aging-related neurodegenerative diseases such as Parkinson's disease (PD) and Alzheimer's disease (AD) have been observed. Thus, the involvement of the most abundan…	molecular neurobiology	10.1007/s12035-016-0193-8
cigliano, l; spagnuolo, ms; crescenzo, r; cancelliere, r; iannotta, l; mazzoli, a; liverini, g; iossa, s	2018	short-term fructose feeding induces inflammation and oxidative stress in the hippocampus of young and adult rats	The drastic increase in the consumption of fructose encouraged the research to focus on its effects on brain physio-pathology. Although young and adults differ largely by their metabolic and physiological profiles, most of the previous studies investigated brain disturbances induced by long-term fructose feeding in adults. Therefore, we investigated whether a short-term consumption of fructose (2…	molecular neurobiology	10.1007/s12035-017-0518-2
wang, qz; yuan, j; yu, zy; lin, l; jiang, yh; cao, zy; zhuang, pw; whalen, mj; song, b; wang, xj; li, xk; lo, eh; xu, ym; wang, xy	2018	fgf21 attenuates high-fat diet-induced cognitive impairment via metabolic regulation and anti-inflammation of obese mice	Accumulating studies suggest that overnutrition-associated obesity may lead to development of type 2 diabetes mellitus and metabolic syndromes (MetS). MetS and its components are important risk factors of mild cognitive impairment, age-related cognitive decline, vascular dementia, and Alzheimer's disease. It has been recently proposed that development of a disease-course modification strategy tow…	molecular neurobiology	10.1007/s12035-017-0663-7
morello, m; landel, v; lacassagne, e; baranger, k; annweiler, c; feron, f; millet, p	2018	vitamin d improves neurogenesis and cognition in a mouse model of alzheimer's disease	The impairment of hippocampal neurogenesis at the early stages of Alzheimer's disease (AD) is believed to support early cognitive decline. Converging studies sustain the idea that vitamin D might be linked to the pathophysiology of AD and to hippocampal neurogenesis. Nothing being known about the effects of vitamin D on hippocampal neurogenesis in AD, we assessed them in a mouse model of AD. In a…	molecular neurobiology	10.1007/s12035-017-0839-1
chirinos, da; goldberg, r; gellman, m; mendez, aj; gutt, m; mccalla, jr; llabre, mm; schneiderman, n	2013	leptin and its association with somatic depressive symptoms in patients with the metabolic syndrome	This study aimed to determine the association between circulating leptin levels and total depressive symptoms as well as depressive symptom dimensions (cognitive and somatic) after controlling for important confounding factors. The study sample was comprised of 135 participants with the metabolic syndrome. Depressive symptoms were measured using the Beck Depression Inventory-II. Leptin was measur…	annals of behavioral medicine	10.1007/s12160-013-9479-5
chiu, cj; hu, sc; wray, la; wu, st	2016	the short- and long-term effects of psychobehavioral correlates in buffering diabetes-related cognitive decline	The short- and long-term impacts of behavioral and psychological factors on the diabetes and cognitive function relationship are not fully understood. This study examined levels and rates of change in age trajectories of cognitive function in middle-aged and older adults with and without diabetes who participated in different health behaviors. Participants aged 53 and above with and without diabe…	annals of behavioral medicine	10.1007/s12160-016-9770-3
hooper, pl; hooper, pl	2009	inflammation, heat shock proteins, and type 2 diabetes	We propose that type 2 diabetes results from a vicious cycle of metabolically induced inflammation, impaired insulin responsiveness, and subsequent loss of homeostatic signaling. A crucial and previously under-recognized event contributing to this loss of homeostasis is a reduction in heat shock proteins (HSPs, or stress proteins). The central causal pathways of this cycle are the following: (a) …	cell stress & chaperones	10.1007/s12192-008-0073-x
catalgol, b; ozer, nk	2012	protective effects of vitamin e against hypercholesterolemia-induced age-related diseases	Hypercholesterolemia is a major risk factor for age-related diseases such as atherosclerosis and Alzheimer's disease (AD). Changes in human plasma cholesterol levels results from the interaction between multiple genetic and environmental factors. The accumulation of excess cholesterol in blood vessels leads to atherosclerosis. Many studies on this field show that differential expression of oxidat…	genes and nutrition	10.1007/s12263-011-0235-9
nuttall, jr; oteiza, pi	2014	zinc and the aging brain	Alterations in trace element homeostasis could be involved in the pathology of dementia, and in particular of Alzheimer's disease (AD). Zinc is a structural or functional component of many proteins, being involved in numerous and relevant physiological functions. Zinc homeostasis is affected in the elderly, and current evidence points to alterations in the cellular and systemic distribution of zi…	genes and nutrition	10.1007/s12263-013-0379-x
lacroix, s; lauria, m; scott-boyer, mp; marchetti, l; priami, c; caberlotto, l	2015	systems biology approaches to study the molecular effects of caloric restriction and polyphenols on aging processes	Worldwide population is aging, and a large part of the growing burden associated with age-related conditions can be prevented or delayed by promoting healthy lifestyle and normalizing metabolic risk factors. However, a better understanding of the pleiotropic effects of available nutritional interventions and their influence on the multiple processes affected by aging is needed to select and imple…	genes and nutrition	10.1007/s12263-015-0508-9
berr, c; akbaraly, t; arnaud, j; hininger, i; roussel, am; gateau, pb	2009	increased selenium intake in elderly high fish consumers may account for health benefits previously ascribed to omega-3 fatty acids	To examine relationships between fish consumption and plasma selenium (Se) and red blood-cell fatty acid (RBC FA) profile in aged subjects. We hypothesised that the importance of Se has been underestimated when interpreting the beneficial effect of fish consumption on health. Cross-sectional analysis of data from a prospective cohort study. The EVA study in Nantes, France (1991-2002). 200 subject…	journal of nutrition health & aging	10.1007/s12603-009-0003-3
hengstermann, s; laemmler, g; hanemann, a; schweter, a; steinhagen-thiessen, e; lun, a; schulz, rj	2009	total serum homocysteine levels do not identify cognitive dysfunction in multimorbid elderly patients	Total blood homocysteine (Hcys) and folate levels have been investigated in association with cognitive dysfunction in healthy but not in multimorbid elderly patients. We hypothesized that total serum Hcys is an adequate marker to identify multimorbid elderly patients with cognitive dysfunction assessed by the Short Cognitive Performance Test (SKT) and Mini-Mental State Examination (MMSE). Cross-s…	journal of nutrition health & aging	10.1007/s12603-009-0018-9
dangour, ad; allen, e; elbourne, d; fletcher, a; richards, m; uauy, r	2009	fish consumption and cognitive function among older people in the uk: baseline data from the opal study	Background: Observational epidemiological data suggest that habitual consumption in later life of oily fish, rich in n-3 long-chain polyunsaturated fatty acids (n-3 LCPs), is associated with better cognitive function, slower rates of cognitive decline and a lower risk of dementia. In this paper we present data on baseline fish consumption and cognitive function in cognitively healthy older people…	journal of nutrition health & aging	10.1007/s12603-009-0057-2
shahar, dr; yu, b; houston, dk; kritchevsky, sb; lee, js; rubin, sm; sellmeyer, de; tylavsky, fa; harris, tb	2009	dietary factors in relation to daily activity energy expenditure and mortality among older adults	To examine the association between dietary factors to daily activity energy expenditure (DAEE) and mortality among older adults. A sub-study of Health, Aging, and Body Composition study. 298 older participants (aged 70-82 years) in the Health, Aging, and Body Composition Energy Expenditure sub-study. Dietary factors, DAEE, and all-cause mortality were measured in 298 older participants. Dietary f…	journal of nutrition health & aging	10.1007/s12603-009-0077-y
van kan, ga; andre, e; bischoff-ferrari, ha; boirie, y; onder, g; pahor, m; ritz, p; rolland, y; sampaio, c; studenski, s; visser, m; vellas, b	2009	carla task force on sarcopenia: propositions for clinical trials	In the presence of an aging population, public health priorities need to evolve. As the populations gets older, the already existing pathologies have become commonplace with specific geriatric clinical syndromes like frailty, mobility disability, or cognitive impairment, among others. Sarcopenia is a good example for which geriatricians, neurologists, physiologists, nutritionists and epidemiologi…	journal of nutrition health & aging	10.1007/s12603-009-0200-0
lee, j; lam, l; woo, j; kwok, t	2010	lower fluid and fruits/vegetable intake in questionable dementia among older hong kong chinese	Objective: Nutrition plays a role in the ageing process of the brain and suboptimal nutrient intake might precede clinical cognitive impairment. A diet high in fruits and vegetables has been recommended while little has been said about the influence of fluid intake in cognitive function. We examine the dietary pattern of community-dwelling older individuals with questionable dementia and compared…	journal of nutrition health & aging	10.1007/s12603-010-0008-y
sturtzel, b; dietrich, a; wagner, kh; gisinger, c; elmadfa, i	2010	the status of vitamins b6, b12, folate, and of homocysteine in geriatric home residents receiving laxatives or dietary fiber	Vitamin B12 deficiency as a digestive disorder and constipation as a gastro motility disorder are common in the elderly. Laxative treatment is often chosen without regard for gut health. To investigate whether the addition of oat-bran to the common oral diet for 12 weeks is able to reduce constipation and laxative use and improve gut health. It is assumed that this will lead to improved plasma le…	journal of nutrition health & aging	10.1007/s12603-010-0053-6
chan, a; remington, r; kotyla, e; lepore, a; zemianek, j; shea, tb	2010	a vitamin/nutriceutical formulation improves memory and cognitive performance in community-dwelling adults without dementia	Adults of both genders without dementia consumed a nutriceutical formulation ("NF," consisting of folic acid, B12, Vitamin E, S-adenosylmethionine, N-acetyl cysteine and Acetyl-L-carnitine), previously shown to improve cognitive performance in Alzheimer's disease, or placebo. Participants receiving NF but not placebo improved statistically and clinically in the California Verbal Learning Test II …	journal of nutrition health & aging	10.1007/s12603-010-0054-5
brown, b; huang, mh; karlamangla, a; seeman, t; kado, d	2011	do the effects of apoe-e4 on cognitive function and decline depend upon vitamin status? macarthur studies of successful aging	To investigate whether gene nutrient interactions influence the risk of cognitive dysfunction among older persons. We performed a cross-sectional and longitudinal study of 499 adults aged 70-79 years from the Mac Arthur Study of Successful Aging to determine the effect of apolipoprotein E (APOE) in conjunction with plasma levels of homocysteine and of the related B vitamins on multiple domains of…	journal of nutrition health & aging	10.1007/s12603-010-0277-5
chan, a; ortiz, d; rogers, e; shea, tb	2011	supplementation with apple juice can compensate for folate deficiency in a mouse model deficient in methylene tetra hydrofoate reductase activity	Folate insufficiency promotes developmental as well as age-related disorders of the nervous system. The C677T variant of 5',10' methylene tetrahydrofolate reductase (MTHFR; which utilizes folate to regenerate methionine from homocysteine) displays reduced activity, and therefore promotes functional folate deficiency. Mice heterozygously lacking this gene (MTHFR+/- mice) represent a useful model f…	journal of nutrition health & aging	10.1007/s12603-010-0295-3
wengreen, h; nelson, c; munger, rg; corcoran, c	2011	prospective study of ready-to-eat breakfast cereal consumption and cognitive decline among elderly men and women	To examine associations between frequency of ready-to-eat-cereal (RTEC) consumption and cognitive function among elderly men and women of the Cache County Study on Memory Health and Aging in Utah. A population-based prospective cohort study established in Cache County, Utah in 1995. 3831 men and women > 65 years of age who were living in Cache County, Utah in 1995. Diet was assessed using a 142-i…	journal of nutrition health & aging	10.1007/s12603-010-0303-7
gao, q; niti, m; feng, l; yap, kb; ng, tp	2011	omega-3 polyunsaturated fatty acid supplements and cognitive decline: singapore longitudinal aging studies	Objective: To determine the association between long chain omega-3 polyunsaturated fatty acid (n-3 PUFA) supplements intake and cognitive decline in an older Chinese population. Design: Prospective cohort study. Setting: The Singapore Longitudinal Aging Studies (SLAS), a community-based study in urban region of Singapore. Participants: 1,475 Chinese adults aged >= 55 years. Measurement: omega-3 P…	journal of nutrition health & aging	10.1007/s12603-011-0010-z
andrieu, s; aboderin, i; baeyens, jp; beard, j; benetos, a; berrut, g; brainin, m; cha, hb; chen, lk; du, p; forette, b; forette, f; franco, a; fratiglioni, l; gillette-guyonnet, s; gold, g; gomez, f; guimaraes, r; gustafson, d; khachaturian, a; luchsinger, j; mangialasche, f; mathiex-fortunet, h; michel, jp; richard, e; schneider, ls; solomon, a; vellas, b	2011	iagg workshop: health promotion program on prevention of late onset dementia	Prevention strategies for Alzheimer's disease (AD) are urgently needed due to its high and rising prevalence. Because of the multifactorial nature of AD, it now seems pertinent to propose a "multi-domain" intervention, combining interventions that target several factors associated with the onset of the disease, in order to examine their potential synergistic action in reducing risk. We have initi…	journal of nutrition health & aging	10.1007/s12603-011-0142-1
perez, l; heim, l; sherzai, a; jaceldo-siegl, k; sherzai, a	2012	nutrition and vascular dementia	The objective of this review was to elucidate the relationship between VaD and various nutritional factors based on epidemiological studies. Vascular dementia (VaD) is the second most common type of dementia. The prevalence of VaD continues to increase as the US population continues to grow and age. Currently, control of potential risk factors is believed to be the most effective means of prevent…	journal of nutrition health & aging	10.1007/s12603-012-0042-z
andrieu, s; coley, n; gardette, v; subra, j; oustric, s; fournier, t; poulain, jp; coniasse-brioude, d; igier, v; vellas, b; grand, a	2012	representations and practices of prevention in elderly populations: investigating acceptance to participate in and adhesion to an intervention study for the prevention of alzheimer's disease (accept study) - the need for a multidisciplinary approach	In the domain of Alzheimer's disease (AD) prevention, various potentially protective factors have been identified in epidemiological studies. Although the results of these observational studies have been relatively consistent, the results of intervention studies remain disappointing. Methodological problems could explain these negative results, like the selection of the population; a plausible as…	journal of nutrition health & aging	10.1007/s12603-012-0045-9
loef, m; walach, h	2012	fruit, vegetables and prevention of cognitive decline or dementia: a systematic review of cohort studies	Regular consumption of fruit and vegetables has been considered to be associated with a reduced risk of dementia and age-associated cognitive decline, although the association is currently unsupported by a systematic review of the literature. We searched Medline, Embase, Biosis, ALOIS, the Cochrane library, different publisher databases as well as bibliographies of retrieved articles. All cohort …	journal of nutrition health & aging	10.1007/s12603-012-0097-x
takayama, m; arai, y; sasaki, s; hashimoto, m; shimizu, k; abe, y; hirose, n	2013	association of marine-origin n-3 polyunsaturated fatty acids consumption and functional mobility in the community-dwelling oldest old	Objective: To examine whether habitual dietary intake of marine-origin n-3 polyunsaturated fatty acids (MOPUFA), eicosapentaenoic acid (EPA) and docosahexaenoic acid (DHA), are associated with functional mobility in the community-dwelling oldest old, 85 years or older, who are at high risk for physical disability. Design: A cross-sectional study. Setting: A community-based survey conducted at uni…	journal of nutrition health & aging	10.1007/s12603-012-0389-1
gallucci, m; mazzuco, s; ongaro, f; di giorgi, e; mecocci, p; cesari, m; albani, d; forloni, gl; durante, e; gajo, gb; zanardo, a; siculi, m; caberlotto, l; regini, c	2013	body mass index, lifestyles, physical performance and cognitive decline: the "treviso longeva (trelong)" study	The relative contributions of risk factors, as body mass index (BMI), depression, chronic diseases, smoking, and lifestyles (as physical and performance activity, social contacts and reading habit) to cognitive decline in the elderly are unclear. We explored these variables in relation to 7-year cognitive decline in long-lived Italian elderly. Secondary data analysis of a longitudinal study of a …	journal of nutrition health & aging	10.1007/s12603-012-0397-1
schneider, n; yvon, c	2013	a review of multidomain interventions to support healthy cognitive ageing	The risk for cognitive decline and for developing Alzheimer's disease increases with age. The aetiology is assumed to be of multi-factorial origin, and treatment opportunities are lacking. Despite the multi-factorial origin, many intervention studies focused on single factors to influence cognitive health with inconsistent findings. In this view, more and more intervention studies aim to interven…	journal of nutrition health & aging	10.1007/s12603-012-0402-8
dacks, pa; shineman, dw; fillit, hm	2013	current evidence for the clinical use of long-chain polyunsaturated n-3 fatty acids to prevent age-related cognitive decline and alzheimer's disease	An NIH State of the Science Conference panel concluded in 2010 that insufficient evidence is available to recommend the use of any primary prevention therapy for Alzheimer's disease or cognitive decline with age. Despite the insufficient evidence, candidate therapies with varying levels of evidence for safety and efficacy are taken by the public and discussed in the media. One example is the long…	journal of nutrition health & aging	10.1007/s12603-012-0431-3
shatenstein, b; gauvin, l; keller, h; richard, l; gaudreau, p; giroux, f; gray-donald, k; jabbour, m; morais, ja; payette, h	2013	baseline determinants of global diet quality in older men and women from the nuage cohort	Judicious food choices are of prime importance during aging. This study was conducted to identify individual and collective attributes determining global diet quality (DQ). Participants were 1,793 adults (52% women) from the NuAge study on nutrition and successful aging. Subjects aged 67 to 84 years in relatively good health were recruited from the Qu,bec Medicare Database. Sociodemographic, affe…	journal of nutrition health & aging	10.1007/s12603-012-0436-y
skarupski, ka; tangney, cc; li, h; evans, da; morris, mc	2013	mediterranean diet and depressive symptoms among older adults over time	To examine whether adherence to a Mediterranean-based dietary pattern is predictive of depressive symptoms among older adults. Generalized estimating equation models were used to test the association between a Mediterranean-based dietary pattern and depressive symptoms over time. Models were adjusted for age, sex, race, education, income, widowhood, antidepressant use, total calorie intake, body …	journal of nutrition health & aging	10.1007/s12603-012-0437-x
martinez-lapiscina, eh; clavero, p; toledo, e; san julian, b; sanchez-tainta, a; corella, d; lamuela-raventos, rm; martinez, ja; martinez-gonzalez, ma	2013	virgin olive oil supplementation and long-term cognition: the predimed-navarra randomized, trial	XXXto assess the effect on cognition of a controlled intervention testing Mediterranean diets (MedDiet). XXXrandomized trial after 6.5 years of nutritional intervention. Eight primary care centers affiliated to the University of Navarra. A random subsample of 285 participants (95 randomly allocated to each of 3 groups) of the PREDIMED-NAVARRA trial. All of them were at high vascular risk (44.8% m…	journal of nutrition health & aging	10.1007/s12603-013-0027-6
chan, r; chan, d; woo, j	2013	a cross sectional study to examine the association between dietary patterns and cognitive impairment in older chinese people in hong kong	Dietary patterns can be identified using a priori and a posterior approaches. Few studies have related dietary patterns with cognitive impairment in Chinese population. This study examined the risk of cognitive impairment associated with dietary patterns identified by both approaches. Baseline data on 1,926 Chinese men and 1,744 Chinese women aged > 65 years participating in a cohort study examin…	journal of nutrition health & aging	10.1007/s12603-013-0348-5
ferry, m; coley, n; andrieu, s; bonhomme, c; caubere, jp; cesari, m; gautry, j; sanchez, ig; hugonot, l; mansuy, l; pahor, m; pariente, j; ritz, p; salva, a; sijben, j; wieggers, r; ythier-moury, p; zaim, m; zetlaoui, j; vellas, b	2013	how to design nutritional intervention trials to slow cognitive decline in apparently healthy populations and apply for efficacy claims: a statement from the international academy on nutrition and aging task force	interventions are crucial as they offer simple and inexpensive public health solutions that will be useful over the long term use. A Task Force on designing trials of nutritional interventions to slow cognitive decline in older adults was held in Toulouse in September 2012. The aim of the Task Force was to bring together leading experts from academia, the food industry and regulatory agencies to …	journal of nutrition health & aging	10.1007/s12603-013-0350-y
zbeida, m; goldsmith, r; shimony, t; vardi, h; naggan, l; shahar, dr	2014	mediterranean diet and functional indicators among older adults in non-mediterranean and mediterranean countries	The Mediterranean diet (MEDDIET) has been shown to be related to longevity. This study aimed to determine the association between adherence to MEDDIET and physical function of older adults in the United-States and Israel. Data from the US National Health and Nutrition Survey (NHANES) 1999-2002 and from the Israeli National Health and Nutrition Survey (MABAT ZAHAV) 2005-2006 were used. Participant…	journal of nutrition health & aging	10.1007/s12603-014-0003-9
o'brien, j; okereke, o; devore, e; rosner, b; breteler, m; grodstein, f	2014	long-term intake of nuts in relation to cognitive function in older women	Nuts contain nutrients that may benefit brain health; thus, we examined long-term intake of nuts in relation to cognition in older women. Population-based prospective cohort study. Academic research using data from the Nurses' Health Study. Nut intake was assessed in a food-frequency questionnaire beginning inl980, and approximately every four years thereafter. Between 1995-2001, 16,010 women age…	journal of nutrition health & aging	10.1007/s12603-014-0014-6
meramat, a; rajab, nf; shahar, s; sharif, r	2015	cognitive impairment, genomic instability and trace elements	Cognitive impairments are often related to aging and micronutrient deficiencies. Various essential micronutrients in the diet are involved in age-altered biological functions such as, zinc, copper, iron, and selenium that play pivotal roles either in maintaining and reinforcing the antioxidant performances or in affecting the complex network of genes (nutrigenomic approach) involved in encoding p…	journal of nutrition health & aging	10.1007/s12603-014-0489-1
zhu, n; jacobs, dr; meyer, ka; he, k; launer, l; reis, jp; yaffe, k; sidney, s; whitmer, ra; steffen, lm	2015	cognitive function in a middle aged cohort is related to higher quality dietary pattern 5 and 25 years earlier: the cardia study	Background: Preserving cognitive function is an important public health issue. We investigated whether dietary pattern associates with cognitive function in middle-age. Methods: We studied 2435 participants in the community-based Coronary Artery Risk Development in Young Adults ( CARDIA) study of black and white men and women aged 18-30 in 1985-86 ( year 0, Y0). We hypothesized that a higher A Pr…	journal of nutrition health & aging	10.1007/s12603-014-0491-7
yin, y; fan, y; lin, f; xu, y; zhang, j	2015	nutrient biomarkers and vascular risk factors in subtypes of mild cognitive impairment: a cross-sectional study	Objective: To investigate the interrelationships among blood nutrient biomarkers, the Framingham Stroke Risk Profile ( FSRP), and cognitive impairment features in mild cognitive impairment ( MCI) subjects and to verify whether nutrient biomarkers and FSRP are risk factors for MCI. Methods: According to the criteria for MCI developed by Petersen, 81 subjects aged 50-80 years were divided into a no…	journal of nutrition health & aging	10.1007/s12603-014-0510-8
lista, s; dubois, b; hampel, h	2015	paths to alzheimer's disease prevention: from modifiable risk factors to biomarker enrichment strategies	Alzheimer's disease (AD) represents an increasing worldwide healthcare epidemic. Secondary preventive disease-modifying treatments under clinical development are considered most effective when initiated as early as possible in the pathophysiological course and progression of the disease. Major targets are to enhance clearance and to reduce cerebral accumulation of amyloid, decrease hyperphosphory…	journal of nutrition health & aging	10.1007/s12603-014-0515-3
zhao, x; yuan, l; feng, l; xi, y; yu, h; ma, w; zhang, d; xiao, r	2015	association of dietary intake and lifestyle pattern with mild cognitive impairment in the elderly	Specific diets or lifestyles have an impact on cognitive function in previous studies. However, the association of the complex action of Chinese daily diets and lifestyle patterns with mild cognitive impairment (MCI) among elderly people had not been studied exactly. The aim of this study was to explore the association of dietary and lifestyle patterns with MCI among elderly people in Beijing. Po…	journal of nutrition health & aging	10.1007/s12603-014-0524-2
berti, v; murray, j; davies, m; spector, n; tsui, wh; li, y; williams, s; pirraglia, e; vallabhajosula, s; mchugh, p; pupi, a; de leon, mj; mosconi, l	2015	nutrient patterns and brain biomarkers of alzheimer's disease in cognitively normal individuals	Objectives: Epidemiological evidence linking diet, one of the most important modifiable lifestyle factors, and risk of Alzheimer's disease (AD) is rapidly increasing. However, there is little or no evidence for a direct association between dietary nutrients and brain biomarkers of AD. This study identifies nutrient patterns associated with major brain AD biomarkers in a cohort of clinically and c…	journal of nutrition health & aging	10.1007/s12603-014-0534-0
zuniga, k; mcauley, e	2015	considerations in selection of diet assessment methods for examining the effect of nutrition on cognition	Older adults are the most rapidly growing age group in the United States, and it is estimated that 22.2% of U.S. adults over 71 years of age have cognitive impairments without dementia and 13.9% have dementia. Cognitive impairment is associated with reduced quality of life, increased risk of hospitalization, inability to live independently, and increased health care costs; therefore, identificati…	journal of nutrition health & aging	10.1007/s12603-014-0566-5
arab, l; ang, a	2015	a cross sectional study of the association between walnut consumption and cognitive function among adult us populations represented in nhanes	To examine the association between walnut consumption and measures of cognitive function in the US population. Nationally representative cross sectional study using 24 hour dietary recalls of intakes to assess walnut and other nut consumption as compared to the group reporting no nut consumption. 1988-1994 and 1999-2002 rounds of the National Health and Nutrition Examination Survey (NHANES). Repr…	journal of nutrition health & aging	10.1007/s12603-014-0569-2
pilleron, s; desport, jc; jesus, p; mbelesso, p; ndamba-bandzouzi, b; dartigues, jf; clement, jp; preux, pm; guerchet, m	2015	diet, alcohol consumption and cognitive disorders in central africa: a study from the epidemca program	Western research into dementia has focused on finding effective means of prevention, particularly through nutrition. To date, however, little is known about the relationship between diet and cognitive disorders in Africa, where the number of people with dementia is expected to increase most over the coming decades. The objective of the study was to investigate the relationship between diet and al…	journal of nutrition health & aging	10.1007/s12603-015-0487-y
lehtisalo, j; lindstrom, j; ngandu, t; kivipelto, m; ahtiluoto, s; ilanne-parikka, p; keinanen-kiukaanniemi, s; eriksson, jg; uusitupa, m; tuomilehto, j; luchsinger, j	2016	association of long-term dietary fat intake, exercise, and weight with later cognitive function in the finnish diabetes prevention study	Objectives: To investigate associations of long-term nutrient intake, physical activity and obesity with later cognitive function among the participants in the Finnish Diabetes Prevention Study, in which a lifestyle intervention was successful in diabetes prevention. Design: An active lifestyle intervention phase during middle age (mean duration 4 years) and extended follow-up (additional 9 years…	journal of nutrition health & aging	10.1007/s12603-015-0565-1
yabuta, s; masaki, m; shidoji, y	2016	associations of buccal cell telomere length with daily intake of beta-carotene or alpha-tocopherol are dependent on carotenoid metabolism-related gene polymorphisms in healthy japanese adults	Objective: Telomere length shortening is modulated not only by aging, but also by both genetic and environmental factors. The aim of this study was to investigate the interactions between antioxidant nutrient metabolism-related gene single nucleotide polymorphisms (the genetic factors) and nutrient intake (the environmental factors) in their effects on telomere length shortening. Setting & partic…	journal of nutrition health & aging	10.1007/s12603-015-0577-x
fougere, b; mazzuco, s; spagnolo, p; guyonnet, s; vellas, b; cesari, m; gallucci, m	2016	association between the mediterranean-style dietary pattern score and physical performance: results from trelong study	Objective: To determine the association between Mediterranean-Style Dietary Pattern Score and physical performance. Design: Data analysis of a longitudinal study of a representative, age stratified, population sample. Setting: The TREVISO LONGEVA (TRELONG) Study, in Treviso, Italy. Participants: In 2010, 123 men and 181 women, age 77 years and over (mean age 86.3 +/- 6.8 years). Measurements: Per…	journal of nutrition health & aging	10.1007/s12603-015-0588-7
kesse-guyot, e; assmann, ke; andreeva, va; ferry, m; hercberg, s; galan, p	2016	consumption of dairy products and cognitive functioning: findings from the su.vi. max 2 study	Objectives: Research concerning the link between dairy product intake and cognition is scant while experimental studies suggest links through various biological mechanisms. This study's objective was to examine the cross-time associations of total and specific dairy product consumption with cognitive performance in aging adults. We also explored compliance with dairy intake recommendations in Fra…	journal of nutrition health & aging	10.1007/s12603-015-0593-x
nijholt, w; jager-wittenaar, h; visser, m; van der schans, cp; hobbelen, jsm	2016	are a healthy diet and physical activity synergistically associated with cognitive functioning in older adults?	Previous research has demonstrated that being both physically active and adhering a healthy diet is associated with improved cognitive functioning; however, it remains unclear whether these factors act synergistically. We investigated the synergistic association of a healthy diet and being physically active with cognitive functioning. Cross-sectional study. Data from the Longitudinal Aging Study …	journal of nutrition health & aging	10.1007/s12603-015-0610-0
rush, tm; kritz-silverstein, d; laughlin, ga; fung, tt; barrett-connor, e; mcevoy, lk	2017	association between dietary sodium intake and cognitive function in older adults	To examine the association of dietary sodium intake with cognitive function in community-dwelling older adults. Cross-sectional study. Southern California community. White men (n=373) and women (n=552), aged 50-96 years from the Rancho Bernardo Study, a longitudinal study of cardiovascular disease risk factors and healthy aging. During the 1992-1996 research clinic visit, a food frequency questio…	journal of nutrition health & aging	10.1007/s12603-016-0766-2
saldiva, srdm; bassani, l; castro, alds; goncalves, ib; sales, crdo; marchioni, dml	2017	agreement between dietary intake of older adults and proxy respondents assessed by a food frequency questionnaire	To evaluate the degree of agreement of dietary intake reported by the patient subject with the dietary intake reported by a respondent (a next-of-kin or a caregiver), collected by a validated Food Frequency Questionnaire (FFQ). 126 adults, both sexes, the average age was 65.9 years for patients and 54.4 years for respondents. They were recruited from the General Practice Clinic at the Clinical Ho…	journal of nutrition health & aging	10.1007/s12603-016-0789-8
iolascon, g; gimigliano, r; bianco, m; de sire, a; moretti, a; giusti, a; malavolta, n; migliaccio, s; migliore, a; napoli, n; piscitelli, p; resmini, g; tarantino, u; gimigliano, f	2017	are dietary supplements and nutraceuticals effective for musculoskeletal health and cognitive function? a scoping review	The aim of our scoping review was to summarize the state of the art regarding micronutrients in order to identify which of them might effectively improve health status in the areas typically impaired in older people: bone, skeletal muscle, and cognitive function. Scoping review. The Italian Study Group on Healthy Aging by Nutraceuticals and Dietary Supplements (HANDS) performed this scoping revie…	journal of nutrition health & aging	10.1007/s12603-016-0823-x
berendsen, am; kang, jh; feskens, ejm; de groot, cpgm; grodstein, f; van de rest, o	2018	association of long-term adherence to the mind diet with cognitive function and cognitive decline in american women	There is increasing attention for dietary patterns as a potential strategy to prevent cognitive decline. We examined the association between adherence to a recently developed Mediterranean-DASH Intervention for Neurodegenerative Delay (MIND) diet with cognitive function and cognitive decline, taking into account the interaction between the apolipoprotein E epsilon 4 genotype and the MIND diet. Po…	journal of nutrition health & aging	10.1007/s12603-017-0909-0
yin, z; fei, z; qiu, c; brasher, ms; kraus, vb; zhao, w; shi, x; zeng, y	2017	dietary diversity and cognitive function among elderly people: a population-based study	To explore associations of dietary diversity with cognitive function among Chinese elderly. This cross-sectional study was conducted in 2011-2012, data were analyzed using multiple linear regression and logistic regression models. community-based setting in the 23 provinces in China. 8,571 elderly participants, including 2984 younger elderly aged 65-79 and 5587 oldest old aged 80+ participated in…	journal of nutrition health & aging	10.1007/s12603-017-0912-5
zaragoza-marti, a; ferrer-cascales, r; hurtado-sanchez, ja; laguna-perez, a; cabanero-martinez, mj	2018	relationship between adherence to the mediterranean diet and health-related quality of life and life satisfaction among older adults	Evaluate the relationship between adherence to the Mediterranean diet and health-related quality of life and degree of life satisfaction among older adults. Cross-sectional descriptive study. A total of 351 people older than 60 years participated in the study. The Mediterranean Diet Score (MDS) was calculated to assess the degree of adherence to the MD. MD adherence was related to health-related …	journal of nutrition health & aging	10.1007/s12603-017-0923-2
hernandez, mdv; kyle, j; allan, j; allerhand, m; clark, h; manieg, sm; royle, na; gow, aj; pattie, a; corley, j; bastin, me; starr, jm; wardlaw, jm; deary, ij; combet, e	2017	dietary iodine exposure and brain structures and cognition in older people. exploratory analysis in the lothian birth cohort 1936	Iodine deficiency is one of the three key micronutrient deficiencies highlighted as major public health issues by the World Health Organisation. Iodine deficiency is known to cause brain structural alterations likely to affect cognition. However, it is not known whether or how different (lifelong) levels of exposure to dietary iodine influences brain health and cognitive functions. From 1091 part…	journal of nutrition health & aging	10.1007/s12603-017-0954-8
hooper, c; barreto, pd; payoux, p; salabert, as; guyonnet, s; andrieu, s; sourdet, s; delrieu, j; vellas, b	2017	association of cortical beta-amyloid with erythrocyte membrane monounsaturated and saturated fatty acids in older adults at risk of dementia	We examined the relationships between erythrocyte membrane monounsaturated fatty acids (MUFAs) and saturated fatty acids (SFAs) and cortical beta-amyloid (A beta) load in older adults reporting subjective memory complaints. This is a cross-sectional study using data from the Multidomain Alzheimer Preventive Trial (MAPT); a randomised controlled trial. French community dwellers aged 70 or over rep…	journal of nutrition health & aging	10.1007/s12603-017-0975-3
hansen, al; ambroziak, g; thornton, d; dahl, l; grung, b	2018	age and iq explained working memory performance in a rct with fatty fish in a group of forensic inpatients	To investigate the effect of a long-term fatty fish intervention on a pure cognitive mechanism important for self-regulation and mental health, i.e. working memory (WM), controlling for age and IQ. A randomized controlled trial. A forensic facility. Eighty-four young to middle aged male forensic inpatients with psychiatric disorders. Consumption of farmed salmon or control meal (meat) three times…	journal of nutrition health & aging	10.1007/s12603-018-0998-4
yu, y; zhao, y; teng, f; li, j; guan, y; xu, j; lv, x; guan, f; zhang, m; chen, l	2018	berberine improves cognitive deficiency and muscular dysfunction via activation of the ampk/sirt1/pgc-1a pathway in skeletal muscle from naturally aging rats	The manifestations of aging include cognitive deficits and muscular dysfunction, which are closely linked to impairment of mitochondrial biogenesis. Berberine, an isoquinoline alkaloid, presents multiple anti-diabetic pharmacological effects. Evidence has indicated that insulin resistance and cognitive impairment share the same pathogenesis, and berberine could reverse glucose metabolism abnormal…	journal of nutrition health & aging	10.1007/s12603-018-1015-7
pagliai, g; sofi, f; vannetti, f; caiani, s; pasquini, g; lova, rm; cecchi, f; sorbi, s; macchi, c	2018	mediterranean diet, food consumption and risk of late-life depression: the mugello study	To investigate eating habits and adherence to Mediterranean Diet (MD) in relation to the risk of depression in a cohort of nonagenarians enrolled within the Mugello Study, an epidemiological study aimed at investigating both clinically relevant geriatric items and various health issues, including those related to nutritional status. Cross-sectional study. Homes and nursing homes in the Mugello ar…	journal of nutrition health & aging	10.1007/s12603-018-1019-3
tabue-teguo, m; de souza, pb; cantet, c; andrieu, s; simo, n; fougere, b; dartigues, jf; vellas, b	2018	effect of multidomain intervention, omega-3 polyunsaturated fatty acids supplementation or their combinaison on cognitive function in non-demented older adults according to frail status: results from the mapt study	Background: Aim: The aim of this study was to explore whether multidomain intervention (MI) and Omega-3 Polyunsaturated Fatty Acids supplementation can modify the cognitive function on elderly according to frail status. Method: Data are from a secondary exploratory analysis of the Multidomain Alzheimer Preventive Trial (MAPT), a French community-dwellers aged 70 or over reporting subjective memor…	journal of nutrition health & aging	10.1007/s12603-018-1024-6
caldwell, cc; yao, j; brinton, rd	2015	targeting the prodromal stage of alzheimer's disease: bioenergetic and mitochondrial opportunities	Alzheimer's disease (AD) has a complex and progressive neurodegenerative phenotype, with hypometabolism and impaired mitochondrial bioenergetics among the earliest pathogenic events. Bioenergetic deficits are well documented in preclinical models of mammalian aging and AD, emerge early in the prodromal phase of AD, and in those at risk for AD. This review discusses the importance of early therape…	neurotherapeutics	10.1007/s13311-014-0324-8
meeusen, r	2014	exercise, nutrition and the brain	Accumulating evidence suggests that diet and lifestyle can play an important role in delaying the onset or halting the progression of age-related health disorders and can improve cognitive function. Exercise has been promoted as a possible prevention for neurodegenerative diseases. Exercise will have a positive influence on cognition and it increases the brain-derived neurotrophic factor, an esse…	sports medicine	10.1007/s40279-014-0150-5
dong, w; wang, r; ma, ln; xu, bl; zhang, js; zhao, zw; wang, yl; zhang, x	2016	influence of age-related learning and memory capacity of mice: different effects of a high and low caloric diet	Recent studies indicate that consumption of the different calorie diet may be an important way to accelerate or slow the neurodegenerative disorder related to age. Long-term consumption of a high-calorie diet affects the brain and increase the risk of neurodegenerative disorders. And consumption of a low-calorie diet (caloric restriction, CR) could delay aging, and protect the central nervous sys…	aging clinical and experimental research	10.1007/s40520-015-0398-0
wang, h; fang, cl; cai, l; dong, br; deng, jl	2016	chronic kidney disease and cognitive impairment among the very old in china	Background and aims Previous studies have confirmed that chronic kidney disease (CKD) influences the cognitive function of adults. However, few studies focused the relationships among the very old. The purpose of this study was to determine whether CKD is associated with cognitive impairment among nonagenarians and centenarians in China. Method This work was conducted as a cross-sectional study. …	aging clinical and experimental research	10.1007/s40520-015-0433-1
del brutto, oh; mera, rm; ha, je; del brutto, vj; castillo, pr; zambrano, m; gillman, j	2016	oily fish consumption is inversely correlated with cerebral microbleeds in community-dwelling older adults: results from the atahualpa project	Background Oily fish is a major dietary source of omega-3 polyunsaturated fatty acids (omega-3 PUFAs). These nutrients improve endothelial dysfunction, reduce beta-amyloid induced damage of neurovascular units, and might prevent the occurrence of cerebral microbleeds. However, this relationship has not been investigated so far. Aim To evaluate the association between oily fish intake and cerebral…	aging clinical and experimental research	10.1007/s40520-015-0473-6
shahar, s; omar, a; vanoh, d; hamid, ta; mukari, szms; din, nc; rajab, nf; mohammed, z; ibrahim, r; loo, wh; meramat, a; kamaruddin, mza; bagat, mf; razali, r	2016	approaches in methodology for population-based longitudinal study on neuroprotective model for healthy longevity (tua) among malaysian older adults	A number of longitudinal studies on aging have been designed to determine the predictors of healthy longevity, including the neuroprotective factors, however, relatively few studies included a wide range of factors and highlighted the challenges faced during data collection. Thus, the longitudinal study on neuroprotective model for healthy longevity (LRGS TUA) has been designed to prospectively i…	aging clinical and experimental research	10.1007/s40520-015-0511-4
anpalahan, m; savvas, s; lo, ky; ng, hy; gibson, s	2017	chronic idiopathic normocytic anaemia in older people: the risk factors and the role of age-associated renal impairment	Objectives To characterise the risk factors for chronic idiopathic normocytic anaemia (CINA) in older people, particularly the role of age-associated renal impairment. Methods Patients aged >= 65 years admitted to a medical unit over 12 months were assessed. Those with secondary causes of anaemia including chronic kidney disease (CKD) were excluded. CINA was defined as a haemoglobin <130 g/l for …	aging clinical and experimental research	10.1007/s40520-016-0563-0
duarte, pd; duarte, mgf; pelichek, a; pfrimer, k; ferriolli, e; moriguti, jc; lima, nkc	2017	cardiovascular risk factors and inflammatory activity among centenarians with and without dementia	A better knowledge of the differences existing between individuals who maintain cognition up to 100 years of age or more and those of the same age who present dementia syndrome may be of help in understanding the dementia of the very elderly people. The aim of this study was to assess cardiovascular risk factors and inflammatory markers among centenarians with and without dementia. A population-b…	aging clinical and experimental research	10.1007/s40520-016-0603-9
pothier, k; soriano, g; lussier, m; naudin, a; costa, n; guyonnet, s; piau, a; ousset, pj; nourhashemi, f; vellas, b; barreto, pd	2018	a web-based multidomain lifestyle intervention with connected devices for older adults: research protocol of the emind pilot randomized controlled trial	Multidomain interventions composed of nutritional counseling, exercise and cognitive trainings have shown encouraging results as effective preventive strategies delaying age-related declines. However, these interventions are time- and resource-consuming. The use of Information and Communication Technologies (ICT) might facilitate the translation from research into real-world practice and reach a …	aging clinical and experimental research	10.1007/s40520-018-0897-x
wylierosett, j; swencionis, c; peters, mh; dornelas, ea; edlennezin, l; kelly, ld; wassertheilsmoller, s	1994	a weight-reduction intervention that optimizes use of practitioners time, lowers glucose level, and raises hdl cholesterol level in older adults	Objective The effects of a cognitive-behavioral weight control intervention were compared in two independent-living, older adult (mean age=70.5 years) communities. Design The research design compared the experimental community (n=163), which received the intervention, with the control community (n=162). Subjects Overweight individuals (>4.5 kg of age-adjusted weight according to height-weight tab…	journal of the american dietetic association	10.1016/0002-8223(94)92038-9
fischer, p; gotz, me; ellinger, b; streifler, m; riederer, p; danielczyk, w	1994	platelet monoamine-oxidase-b activity and vitamin-b-12 in dementia	The activity of platelet monoamine oxidase B (MAO-B) was highly correlated with the severity of dementia in 39 patients suffering from probable dementia of the Alzheimer type and in 18 age-matched controls. There was no association between a low vitamin B-12 level and high MAO-B activity in our sample of patients, who are living in a geriatric hospital where the balanced nutrition of inpatients i…	biological psychiatry	10.1016/0006-3223(94)91138-x
frances, h; monier, c; bourre, jm	1995	effects of dietary alpha-linolenic acid deficiency on neuromuscular and cognitive functions in mice	Mice were fed a diet deficient in alpha-linolenic acid [18 : 3 (n-3)] or a control diet and the effect of this deficiency was assessed by behavioral and pharmacological measurements. Three weeks before mating female mice were fed a diet containing either peanut oil poor in alpha-linolenic acid (n-3)(-) or peanut + rapeseed oil rich in alpha-linolenic acid (n-3)(+) = controls. Pups, aged 47 to 61 …	life sciences	10.1016/0024-3205(95)02180-q
means, lw; higgins, jl; fernandez, tj	1993	midlife onset of dietary restriction extends life and prolongs cognitive-functioning	Fourteen-month-old C57BL/6 (NIA) mice were placed on a nutritionally complete diet providing 139.4 kcal/week. Over a 2-month period the food ration of experimental mice (AE) was reduced to 85 kcal/week, where it remained for the duration of the study. An aged control group (AC) continued with the higher calorie diet. At age 22 months, AC mice and half of the AE mice (AE22) were given a battery of…	physiology & behavior	10.1016/0031-9384(93)90243-9
itabashi, s; ohrui, t; sekizawa, k; matsuzaki, y; sasaki, h	1993	peripheral airway hyperresponsiveness in the choline-deficiently fed rat	Rats fed with choline-deficient diets are known as a model of aging and learning impairments due to acetylcholine (ACh) deficiency in the brain which may be associated with a decrease in acetylcholinesterase (AChE; EC 3.1.1.7). To determine the role of AChE in bronchial responsiveness, we examined the contractile response of isolated lung parenchymal strips to ACh in control rats and rats fed wit…	respiration physiology	10.1016/0034-5687(93)90040-h
pitsikas, n; carli, m; fidecka, s; algeri, s	1990	effect of lifelong hypocaloric diet on age-related-changes in motor and cognitive behavior in a rat-population		neurobiology of aging	10.1016/0197-4580(90)90008-n
soininen, h; puranen, m; helkala, el; laakso, m; riekkinen, pj	1992	diabetes-mellitus and brain atrophy - a computed-tomography study in an elderly population	Previous studies have suggested that noninsulin dependent diabetes mellitus (NIDDM) could lead to learning and memory deficits. We studied cognitive performance and computed tomography (CT) findings of the brain in elderly subjects with drug treated NIDDM (n = 12), with diet treated NIDDM (n = 13), and in nondiabetic individuals (ND, n = 59). The cognitive performance (orientation and uptodate kn…	neurobiology of aging	10.1016/0197-4580(92)90095-f
pitsikas, n; algeri, s	1992	deterioration of spatial and nonspatial reference and working memory in aged rats - protective effect of lifelong calorie restriction	Two different aspects of learning (spatial and nonspatial) and two different types of memory (reference and working) were simultaneously measured in populations of 3- (young), 11- (adult), and 25-month-old (aged) rats fed ad libitum either a standard (ST) or a hypocaloric (HY) diet. Ali groups, regardless of age or diet, showed ability in learning all four versions of the task. However, old ST ra…	neurobiology of aging	10.1016/0197-4580(92)90110-j
friedland-leuner, k; stockburgert, c; denzer, i; eckert, gp; muller, we	2014	mitochondrial dysfunction: cause and consequence of alzheimer's disease	The etiology of common, nonfamiliar late-onset Alzheimer's disease (LOAD) is only partly understood and seems to be extremely complex including many genetic and environmental factors. The most important environmental risk factor to develop LOAD is aging itself. Aging and LOAD are considered to be strongly linked to mitochondrial dysfunction and enhanced oxidative stress. In this review, we focus …	mitochondrion in aging and disease	10.1016/b978-0-12-394625-6.00007-6
sawikr, y; yarla, ns; peluso, i; kamal, ma; aliev, g; bishayee, a	2017	neuroinflammation in alzheimer's disease: the preventive and therapeutic potential of polyphenolic nutraceuticals	Brain inflammation, characterized by increased microglia and astrocyte activation, increases during aging and is a key feature of neurodegenerative diseases, such as Alzheimer's disease (AD). In AD, neuronal death and synaptic impairment, induced by amyloid-beta (A beta) peptide, are at least in part mediated by microglia and astrocyte activation. Glial activation results in the sustained product…	stress and inflammation in disorders	10.1016/bs.apcsb.2017.02.001
haussler, mr; whitfield, gk; haussler, ca; sabir, ms; khan, z; sandoval, r; jurutka, pw	2016	1,25-dihydroxyvitamin d and klotho: a tale of two renal hormones coming of age	1,25-Dihydroxyvitamin D-3 (1,25D) is the renal metabolite of vitamin D that signals through binding to the nuclear vitamin D receptor (VDR). The ligand-receptor complex transcriptionally regulates genes encoding factors stimulating calcium and phosphate absorption plus bone remodeling, maintaining a skeleton with reduced risk of age-related osteoporotic fractures. 1,25D/VDR signaling exerts feedb…	vitamin d hormone	10.1016/bs.vh.2015.11.005
zhang, yq; fischer, ke; soto, v; liu, yh; sosnowska, d; richardson, a; salmon, ab	2015	obesity-induced oxidative stress, accelerated functional decline with age and increased mortality in mice	Obesity is a serious chronic disease that increases the risk of numerous co-morbidities including metabolic syndrome, cardiovascular disease and cancer as well as increases risk of mortality, leading some to suggest this condition represents accelerated aging. Obesity is associated with significant increases in oxidative stress in vivo and, despite the well-explored relationship between oxidative…	archives of biochemistry and biophysics	10.1016/j.abb.2014.12.018
eggersdorfer, m; wyss, a	2018	carotenoids in human nutrition and health	Carotenoids are naturally occurring pigments found in most fruits and vegetables, plants, algae, and photosynthetic bacteria. Humans cannot synthesize carotenoids and must ingest them in food or via supplementation. Carotenoids have a range of functions in human health. They primarily exert antioxidant effects, but individual carotenoids may also act through other mechanisms; for example, beta-ca…	archives of biochemistry and biophysics	10.1016/j.abb.2018.06.001
raji, ca; erickson, ki; lopez, ol; kuller, lh; gach, hm; thompson, pm; riverol, m; becker, jt	2014	regular fish consumption and age-related brain gray matter loss	Background: Brain health may be affected by modifiable lifestyle factors; consuming fish and antioxidative omega-3 fatty acids may reduce brain structural abnormality risk. Purpose: To determine whether dietary fish consumption is related to brain structural integrity among cognitively normal elders. Methods: Data were analyzed from 260 cognitively normal individuals from the Cardiovascular Healt…	american journal of preventive medicine	10.1016/j.amepre.2014.05.037
twig, g; gerstein, hc; fruchter, e; shina, a; afek, a; derazne, e; tzur, d; cukierman-yaffe, t; amital, d; amital, h; tirosh, a	2016	self-perceived emotional distress and diabetes risk among young men	Introduction: There are mixed data regarding the effect of emotional distress on diabetes risk, especially among young adults. This study assessed the effect of self-perceived emotional distress on diabetes incidence among young men. Methods: Incident diabetes during a mean follow-up of 6.3 (4.3) years was assessed among 32,586 men (mean age, 31.0 [5.6] years) of the Metabolic, Lifestyle, and Nut…	american journal of preventive medicine	10.1016/j.amepre.2015.12.006
akbaraly, t; sabia, s; hagger-johnson, g; tabak, ag; shipley, mj; jokela, m; brunner, ej; hamer, m; batty, gd; singh-manoux, a; kivimaki, m	2013	does overall diet in midlife predict future aging phenotypes? a cohort study	BACKGROUND: The impact of diet on specific age-related diseases has been studied extensively, but few investigations have adopted a more holistic approach to determine the association of diet with overall health at older ages. We examined whether diet, assessed in midlife, using dietary patterns and adherence to the Alternative Healthy Eating Index (AHEI), is associated with aging phenotypes, ide…	american journal of medicine	10.1016/j.amjmed.2012.10.028
barnard, k; colon-emeric, c	2010	extraskeletal effects of vitamin d in older adults: cardiovascular disease, mortality, mood, and cognition	Background: Vitamin D insufficiency is prevalent among older adults and may be associated with higher risk for cardiovascular (CV) disease, mortality, depression, and cognitive deficits. Objective: The aim of this article was to review published observational and experimental Studies that explored the association between vitamin D insufficiency and CV disease, mortality, mood, and cognition with …	american journal of geriatric pharmacotherapy	10.1016/j.amjopharm.2010.02.004
espino, dv; oakes, sl; owings, k; markides, ks; wood, r; becho, j	2010	factors associated with use of calcium and calcium/vitamin d supplements in older mexican americans: results of the hispanic epese study	Background: Current studies indicate that older Mexican Americans take fewer calcium or calcium/vitamin D supplements than do older non-Hispanic whites. Factors associated with calcium supplement use are not completely understood in this ethnic group. Objective: The purpose of this article was to determine the prevalence of calcium or calcium/vitamin D supplementation and factors associated with …	american journal of geriatric pharmacotherapy	10.1016/j.amjopharm.2010.4.001
sato, y; honda, y; hayashida, n; iwamoto, j; kanoko, t; satoh, k	2005	vitamin k deficiency and osteopenia in elderly women with alzheimer's disease	Objective: To analyze the relation between vitamin K status and bone mineral density (BMD) in women with Alzheimer's disease (AD). Design: Cross-sectional study. Setting: Outpatient departments of neurology and neuropsychiatry at a hospital in Japan. Participants: One hundred women with AD (mean age, 79.8y) and 100 age-matched community dwelling controls (mean age, 80.6y). Interventions: Not appl…	archives of physical medicine and rehabilitation	10.1016/j.apmr.2004.10.005
brunstrom, jm; davison, cj; mitchell, gl	2005	dietary restraint and cognitive performance in children	Adults who attempt to restrict their dietary intake also tend to perform worse on a range of cognitive tasks. However, the extent to which this finding generalises to children has remained unclear. Following studies involving adults, we asked 44 girls (mean age= 10.1 years) to complete a simple reaction-time task and the Tower of London task. This group was selected from a local community school …	appetite	10.1016/j.appet.2005.07.008
crichton, ge; murphy, kj; howe, prc; buckley, jd; bryan, j	2012	dairy consumption and working memory performance in overweight and obese adults	All individuals will experience some degree of cognitive impairment in their later years. Diet is one readily modifiable factor that may influence cognitive function and psychological well-being. Very little research has considered the potential role of dairy foods in modulating cognitive and psychological functions. The objective of this study was to determine the effect of a high intake of redu…	appetite	10.1016/j.appet.2012.03.019
crichton, ge; bryan, j; hodgson, jm; murphy, kj	2013	mediterranean diet adherence and self-reported psychological functioning in an australian sample	Given the reported health benefits of a Mediterranean diet (MedDiet) and delay in cognitive decline, we aimed to determine the level of adherence to a MedDiet using an 11-point scale and examine relationships with cognitive function and psychological well-being. Cross-sectional analyses were undertaken on data from 1183 Australian adults, aged 40-65. Food frequency questionnaires were used to cal…	appetite	10.1016/j.appet.2013.06.088
khan, na; raine, lb; drollette, es; scudder, mr; hillman, ch	2015	the relation of saturated fats and dietary cholesterol to childhood cognitive flexibility	Identification of health behaviors and markers of physiological health associated with childhood cognitive function has important implications for public health policy targeted toward cognitive health throughout the life span. Although previous studies have shown that aerobic fitness and obesity exert contrasting effects on cognitive flexibility among prepubertal children, the extent to which die…	appetite	10.1016/j.appet.2015.04.012
o'reilly, ga; huh, j; schembre, sm; tate, eb; pentz, ma; dunton, g	2015	association of usual self-reported dietary intake with ecological momentary measures of affective and physical feeling states in children	Background: Little is known about the relationship between dietary intake and affective and physical feeling states in children. Purpose: The current study used Ecological Momentary Assessment (EMA) to examine how usual dietary intake is cross-sectionally associated with both average affective and physical feeling state ratings and rating variability in children. Methods: Children (N = 110, mean …	appetite	10.1016/j.appet.2015.05.032
whitelock, v; nouwen, a; van den akker, o; higgs, s	2018	the role of working memory sub-components in food choice and dieting success	Evidence suggests a role for self-reported working memory (WM) in self-reported food intake, but it is not known which WM sub-components are involved. It is also important to consider how individual differences in dietary restraint and disinhibition influence WM and the impact of this on food choice. The current study assessed the relationship between WM sub-components and food choice, using comp…	appetite	10.1016/j.appet.2017.05.043
osella, mc; re, g; odore, r; girardi, c; badino, p; barbero, r; bergamasco, l	2007	canine cognitive dysfunction syndrome: prevalence, clinical signs and treatment with a neuroprotective nutraceutical	Cognitive dysfunction syndrome (CDS) is a progressive neurodegenerative disorder of senior dogs. Since age-related behavioural changes may be useful indicators for early diagnosis and treatment, the first purpose of the present study was to investigate the prevalence of clinical signs of CDS in a general population of aged dogs. The second aim was to evaluate the use of a neuroprotective nutraceu…	applied animal behaviour science	10.1016/j.applanim.2006.11.007
heath, se; barabas, s; craze, pg	2007	nutritional supplementation in cases of canine cognitive dysfunction - a clinical trial	Canine cognitive dysfunction (CCD) is a clinical condition, which impacts significantly on the lives of elderly dogs and their owners. It is hypothesised that nutritional supplementation can be used in the management of the condition and this trial was designed to investigate the therapeutic effects of a specific supplement when compared to a placebo. The trial was conducted in a clinical context…	applied animal behaviour science	10.1016/j.applanim.2006.11.008
fernandez, mee; lacruz, aig; lacruz, mg; lopez, av	2018	dependent relative: effects on family health	Objetives: The purpose of this work is to analyse the effects on informal caregiver's health and lifestyle when living with a dependent person at home. A comparison will be made between this situation and other situations involving commitment of time and energy, taking into account gender and age differences in each stage of the life cycle. Design: Cross-sectional study analysing secondary data. …	atencion primaria	10.1016/j.aprim.2016.12.007
ravaglia, g; forti, p; maioli, f; montesi, f; rietti, e; pisacane, n; rolfo, e; scali, cr; dalmonte, e	2007	risk factors for dementia: data from the conselice study of brain aging	Among the age-related diseases, the development of cognitive impairments, in particular dementia, is the most devastating for the individual and has great social and healthcare costs. Accurate information is needed about the prevalence and incidence of cognitive disorders and the physiology of the aging brain. In particular, only scarce data are available about the relationship between aging, cog…	archives of gerontology and geriatrics	10.1016/j.archger.2007.01.041
arinzon, z; shabat, s; shuval, i; peisakh, a; berner, y	2008	prevalence of diabetes mellitus in elderly patients received enteral nutrition long-term care service	The purpose of this study was to determinate the prevalence of undiagnosed diabetes mellitus (UDM) using glycated hemoglobin (GHb) among functionally dependent and severe cognitive depressed elderly long-term care (LTC) patients received enteral nutrition. The patients were divided into three categories: control, patients with (diabetes mellitus, DM) and without previously diagnoses (UDM) of DM. …	archives of gerontology and geriatrics	10.1016/j.archger.2007.09.001
tassino, m; campos, tf; guerra, ro	2009	homocysteine (hcy) and cognitive performance in a population sample of elderly brazilians	Hyperhomocysteinemia (HHcy) has been suggested as a predictive factor of cognitive alterations. Brazil has one of the highest aging dementia rates among the world's emerging countries. The objective of this study was to assess the influence of Hcy levels on the cognitive performance of low-income elderly. This cross-sectional study was developed in an urban center in the Northeast of Brazil and i…	archives of gerontology and geriatrics	10.1016/j.archger.2007.12.002
lee, ks; hong, ch; cheong, hk; oh, bh	2009	difference in nutritional risk between mild cognitive impairment group and normal cognitive function elderly group	The purpose of this study was to delineate the difference in nutritional risk between mild cognitive impairment (MCI) groups and normal cognitive function (NCF) elderly groups in the community. Data obtained from 490 subjects (237 NCF elderly and 253 MCI Subjects) between 60 and 90 years of age were analyzed. The study protocol comprised demographic characteristics, history of current and past il…	archives of gerontology and geriatrics	10.1016/j.archger.2008.04.011
lee, ks; cheong, hk; eom, js; jung, hs; oh, bh; hong, ch	2010	cognitive decline is associated with nutritional risk in subjects with small head circumference (hc)	Nutrition has been found to be associated with cognitive impairment, but it has not been established whether these associations are present solely in later life or whether they are present in younger age as well. HC is a good indicator of brain development and the most sensitive anthropometric indicator of prolonged malnutrition during early life. This study examined the interaction between early…	archives of gerontology and geriatrics	10.1016/j.archger.2009.09.002
kim, hj; lee, ks; eom, js; lim, ky; lee, kw; hong, ch	2011	relation between nutritional risk and metabolic syndrome in the elderly	Nutrition is regarded as a major factor in the development of metabolic syndrome (MS). Undernutrition or nutritional imbalance, rather than overnutrition, can be associated with MS. We evaluated the relationship between nutritional risk and MS in the elderly. We analyzed 2284 Koreans aged over 60 years (689 men and 1595 women) from baseline data of a large prospective study called the Gwangju Dem…	archives of gerontology and geriatrics	10.1016/j.archger.2010.04.004
lee, lk; shahar, s; chin, av; yusoff, nam; rajab, n; aziz, sa	2012	prevalence of gender disparities and predictors affecting the occurrence of mild cognitive impairment (mci)	The aims were to investigate the prevalence of mild cognitive impairment (MCI) within gender disparities in Malaysian older adults, and to determine the predictors of MCI according to gender disparities. A community-based sample of urban, multiethnic dwelling elderly aged 60 years of age and above from Cheras, Kuala Lumpur was recruited. Prevalence of all-type MCI, amnestic-type MCI (am-MCI) and …	archives of gerontology and geriatrics	10.1016/j.archger.2011.03.015
onadja, y; atchessi, n; soura, ba; rossier, c; zunzunegui, mv	2013	gender differences in cognitive impairment and mobility disability in old age: a cross-sectional study in ouagadougou, burkina faso	This study aims to examine differences in cognitive impairment and mobility disability between older men and women in Ouagadougou, Burkina Faso, and to assess the extent to which these differences could be attributable to gender inequalities in life course social and health conditions. Data were collected on 981 men and women aged 50 and older in a 2010 cross-sectional health survey conducted in …	archives of gerontology and geriatrics	10.1016/j.archger.2013.06.007
tu, qy; ding, br; yang, x; bai, s; tu, js; liu, x; wang, rr; tao, jh; jin, h; wang, yq; tang, xq	2014	the current situation on vascular cognitive impairment after ischemic stroke in changsha	The objectives of the study were to explore the prevalence and effects of vascular cognitive impairment (VCI) among ischemic stroke patients and to provide a basis for prevention and treatment strategies. A stratified cluster random sampling method was performed, and 689 ischemic stroke patients (over 40 years of age) were enrolled. All of the patients had received a neuropsychological assessment…	archives of gerontology and geriatrics	10.1016/j.archger.2013.09.006
tanjani, pt; moradinazar, m; mottlagh, me; najafi, f	2015	the prevalence of diabetes mellitus (dm) type ii among iranian elderly population and its association with other age-related diseases, 2012	DM type II is one of the most common chronic diseases. The objective of this study is to investigate the prevalence of DM and its association with other age-related diseases in Iran, 2012. In this cross-sectional study, people aged 60 years and over were selected using multistage sampling method. Mini-Nutritional Assessment (MNA), Activity of Daily Living (ADL), and Geriatric Depression Scale (GD…	archives of gerontology and geriatrics	10.1016/j.archger.2014.11.012
dong, l; xiao, r; cai, c; xu, zy; wang, ss; pan, ll; yuan, lh	2016	diet, lifestyle and cognitive function in old chinese adults	Background: The relationship between diet, lifestyle and cognition of old adults has been indicated in several population-based studies. However, the conclusions derived from these studies are inconsistent. Methods: A cross-sectional study was carried out in 894 old Chinese adults aged 50 and above. Cognitive function of the participants was measured by using Montreal Cognitive Assessment (MoCA) …	archives of gerontology and geriatrics	10.1016/j.archger.2015.12.003
ferrand, c; feart, c; martinent, g; albinet, c; andre, n; audiffren, m	2017	dietary patterns in french home-living older adults: results from the prause study	The aim of the present study was to provide descriptive dietary patterns of home-living older adults, and to examine their association with sociodemographic and 'diet-related' variables, and health and psychological factors. Dietary patterns were analyzed using separately cluster analysis for men (N = 151, M-age = 72.72, SD = 8.80, range = 56-97) and women (N = 251, M-age = 76.74, SD = 9.95, rang…	archives of gerontology and geriatrics	10.1016/j.archger.2017.01.015
ferrand, c; feart, c; martinent, g; albinet, c; andre, n; audiffren, m	2018	dietary patterns in french home-living older adults: results from the prause study	The aim of the present study was to provide descriptive dietary patterns of home-living older adults, and to examine their association with sociodemographic and 'diet-related' variables, and health and psychological factors. Dietary patterns were analyzed using separately cluster analysis for men (N = 151, M-age = 72.72, SD = 8.80, range = 56-97) and women (N = 251, M-age = 76.74, SD = 9.95, rang…	archives of gerontology and geriatrics	10.1016/j.archger.2017.09.003
kondo, h; kurahashi, m; mori, d; iinuma, m; tamura, y; mizutani, k; shimpo, k; sonoda, s; azuma, k; kubo, ky	2016	hippocampus-dependent spatial memory impairment due to molar tooth loss is ameliorated by an enriched environment	Background and objective: Teeth are crucial, not only for mastication, but for overall nutrition and general health, including cognitive function. Aged mice with chronic stress due to tooth loss exhibit impaired hippocampus-dependent learning and memory. Exposure to an enriched environment restores the reduced hippocampal function. Here, we explored the effects of an enriched environment on learn…	archives of oral biology	10.1016/j.archoralbio.2015.10.006
miller, db; o'callaghan, jp	2005	aging, stress and the hippocampus	Functional loss often occurs in many body systems (e.g., endocrine, cognitive, motor) with the passage of years, but there is great individual variation in the degree of compromise shown. The current focus on brain aging will continue because demographic trends indicate that the average lifespan will show a continued increase. There is increasing emphasis on understanding how aging contributes to…	ageing research reviews	10.1016/j.arr.2005.03.002
gomez-pinilla, f	2008	the influences of diet and exercise on mental health through hormesis	It is likely that the capacity of the brain to remain healthy during aging depends upon its ability to adapt and nurture in response to environmental challenges. In these terms, main principles involved in hormesis can be also applied to understand relationships at a higher level of complexity such as those existing between the CNS and the environment. This review emphasizes the ability of diet, …	ageing research reviews	10.1016/j.arr.2007.04.003
solfrizzi, v; frisardi, v; capurso, c; d'introno, a; colacicco, am; vendemiale, g; capurso, a; panza, f	2010	dietary fatty acids in dementia and predementia syndromes: epidemiological evidence and possible underlying mechanisms	Drugs currently used in the treatment of cognitive impairment and dementia have a very limited therapeutic value, suggesting the necessity to potentially individualize new strategies able to prevent and to slow down the progression of predementia and dementia syndromes. An increasing body of epidemiological evidence suggested that elevated saturated fatty acids (SFA) could have negative effects o…	ageing research reviews	10.1016/j.arr.2009.07.005
aalbers, t; baars, mae; rikkert, mgmo	2011	characteristics of effective internet-mediated interventions to change lifestyle in people aged 50 and older: a systematic review	Worldwide, the number of people aged 60 years and older steadily grows to a predicted 2 billion in 2050. Online interventions increasingly target lifestyle risk factors to promote healthy aging. The objective of this systematic review is to evaluate whether Internet mediated lifestyle interventions can successfully change lifestyle in people aged 50 and older. A PubMed search was conducted result…	ageing research reviews	10.1016/j.arr.2011.05.001
denis, i; potier, b; vancassel, s; heberden, c; lavialle, m	2013	omega-3 fatty acids and brain resistance to ageing and stress: body of evidence and possible mechanisms	The increasing life expectancy in the populations of rich countries raises the pressing question of how the elderly can maintain their cognitive function. Cognitive decline is characterised by the loss of short-term memory due to a progressive impairment of the underlying brain cell processes. Age-related brain damage has many causes, some of which may be influenced by diet. An optimal diet may t…	ageing research reviews	10.1016/j.arr.2013.01.007
fadel, jr; jolivalt, cg; reagan, lp	2013	food for thought: the role of appetitive peptides in age-related cognitive decline	Through their well described actions in the hypothalamus, appetitive peptides such as insulin, orexin and leptin are recognized as important regulators of food intake, body weight and body composition. Beyond these metabolic activities, these peptides also are critically involved in a wide variety of activities ranging from modulation of immune and neuroendocrine function to addictive behaviors a…	ageing research reviews	10.1016/j.arr.2013.01.009
nelson, l; tabet, n	2015	slowing the progression of alzheimer's disease; what works?	Alzheimer's disease (AD) is an age-related progressive dementia, which is increasing in prevalence worldwide. Typically affecting short-term memory at onset, this devastating illness advances to impair all aspects of cognition, as well as non-cognitive domains. Although much effort has been made in recent years to develop disease-modifying treatments, medications which provided promising results …	ageing research reviews	10.1016/j.arr.2015.07.002
knight, a; bryan, j; murphy, k	2016	is the mediterranean diet a feasible approach to preserving cognitive function and reducing risk of dementia for older adults in western countries? new insights and future directions	The rise in the ageing population has resulted in increased incident rates of cognitive impairment and dementia. The subsequent financial and societal burden placed on an already strained public health care system is of increasing concern. Evidence from recent studies has revealed modification of lifestyle and dietary behaviours is, at present, the best means of prevention. Some of the most impor…	ageing research reviews	10.1016/j.arr.2015.10.005
rolandi, e; frisoni, gb; cavedo, e	2016	efficacy of lifestyle interventions on clinical and neuroimaging outcomes in elderly	The prevalence of Alzheimer's disease (AD) is constantly growing worldwide in absence of any effective treatment. Methodology and technique advancements facilitated the early diagnosis of AD leading to a shift toward preclinical AD stages investigation in order to delay the disease onset in individuals at risk for AD. Recent evidence demonstrating the aging related multifactorial nature of AD sup…	ageing research reviews	10.1016/j.arr.2015.11.003
vauzour, d; camprubi-robles, m; miquel-kergoat, s; andres-lacueva, c; banati, d; barberger-gateau, p; bowman, gl; caberlotto, l; clarke, r; hogervorst, e; kiliaan, aj; lucca, u; manach, c; minihane, am; mitchell, es; perneczky, r; perry, h; roussel, am; schuermans, j; sijben, j; spencer, jpe; thuret, s; van de rest, o; vandewoude, m; wesnes, k; williams, rj; williams, rsb; ramirez, m	2017	nutrition for the ageing brain: towards evidence for an optimal diet	As people age they become increasingly susceptible to chronic and extremely debilitating brain diseases. The precise cause of the neuronal degeneration underlying these disorders, and indeed normal brain ageing remains however elusive. Considering the limits of existing preventive methods, there is a desire to develop effective and safe strategies. Growing preclinical and clinical research in hea…	ageing research reviews	10.1016/j.arr.2016.09.010
ingram, dk; de cabo, r	2017	calorie restriction in rodents: caveats to consider	The calorie restriction paradigm has provided one of the most widely used and most useful tools for investigating mechanisms of aging and longevity. By far, rodent models have been employed most often in these endeavors. Over decades of investigation, claims have been made that the paradigm produces the most robust demonstration that aging is malleable. In the current review of the rodent literat…	ageing research reviews	10.1016/j.arr.2017.05.008
phillipson, ot	2017	alpha-synuclein, epigenetics, mitochondria, metabolism, calcium traffic, & circadian dysfunction in parkinson's disease. an integrated strategy for management	The motor deficits which characterise the sporadic form of Parkinson's disease arise from age-related loss of a subset of dopamine neurons in the substantia nigra. Although motor symptoms respond to dopamine replacement therapies, the underlying disease process remains. This review details some features of the progressive molecular pathology and proposes deployment of a combination of nutrients: …	ageing research reviews	10.1016/j.arr.2017.09.006
miguel, s; champ, c; day, j; aarts, e; bahr, ba; bakker, m; banati, d; calabrese, v; cederholm, t; cryan, j; dye, l; farrimond, ja; korosi, a; laye, s; maudsley, s; milenkovic, d; mohajeri, mh; sijben, j; solomon, a; spencer, jpe; thuret, s; vanden berghe, w; vauzour, d; vellas, b; wesnes, k; willatts, p; wittenberg, r; geurts, l	2018	poor cognitive ageing: vulnerabilities, mechanisms and the impact of nutritional interventions	Background: Ageing is a highly complex process marked by a temporal cascade of events, which promote alterations in the normal functioning of an individual organism. The triggers of normal brain ageing are not well understood, even less so the factors which initiate and steer the neuronal degeneration, which underpin disorders such as dementia. A wealth of data on how nutrients and diets may supp…	ageing research reviews	10.1016/j.arr.2017.12.004
lin, cy; lin, ly; kuo, hk; lin, jw	2009	chronic kidney disease, atherosclerosis, and cognitive and physical function in the geriatric group of the national health and nutrition survey 1999-2002	Background: This Study was designed to elucidate the relationship between chronic kidney disease (CKD), atherosclerotic complications, and the effects oil functional performance in the elderly. Methods: A total of 2431 subjects aged 65 and above from the National Health and Nutrition Survey (NHANES) 1999-2002 were included to formulate a population-based observational Study. A structural equation…	atherosclerosis	10.1016/j.atherosclerosis.2008.04.020
zhang, l; bruce-keller, aj; dasuri, k; nguyen, a; liu, y; keller, jn	2009	diet-induced metabolic disturbances as modulators of brain homeostasis	A number of metabolic disturbances occur in response to the consumption of a high fat western diet. Such metabolic disturbances can include the progressive development of hyperglycemia, hyperinsulemia, obesity, metabolic syndrome, and diabetes. Cumulatively, diet-induced disturbances in metabolism are known to promote increased morbidity and negatively impact life expectancy through a variety of …	biochimica et biophysica acta-molecular basis of disease	10.1016/j.bbadis.2008.09.006
lott, it	2012	antioxidants in down syndrome	Individuals with Down syndrome (DS) have high levels of oxidative stress throughout the lifespan. Mouse models of DS share some structural and functional abnormalities that parallel findings seen in the human phenotype. Several of the mouse models show evidence of cellular oxidative stress and have provided a platform for antioxidant intervention. Genes that are overexpressed on chromosome 21 are…	biochimica et biophysica acta-molecular basis of disease	10.1016/j.bbadis.2011.12.010
pasinetti, gm; wang, j; ho, l; zhao, w; dubner, l	2015	roles of resveratrol and other grape-derived polyphenols in alzheimer's disease prevention and treatment	Alzheimer's disease (AD) is a devastating disorder that strikes 1 in 10 Americans over the age of 65, and almost half of all Americans over 85 years old. The odds of an individual developing AD double every five years after the age of 65. While it has become increasingly common to meet heart attack or cancer survivors, there are no AD survivors. There is mounting evidence that dietary polyphenols…	biochimica et biophysica acta-molecular basis of disease	10.1016/j.bbadis.2014.10.006
dasuri, k; zhang, l; kim, sokf; bruce-keller, aj; keller, jn	2016	dietary and donepezil modulation of mtor signaling and neuroinflammation in the brain	Recent clinical and laboratory evidences suggest that high fat diet (HFD) induced obesity and its associated metabolic syndrome conditions promotes neuropathology in aging and age-related neurological disorders. However, the effects of high fat diet on brain pathology are poorly understood, and the effective strategies to overcome these effects remain elusive. In the current study, we examined th…	biochimica et biophysica acta-molecular basis of disease	10.1016/j.bbadis.2015.11.002
leri, m; oropesa-nunez, r; canale, c; raimondi, s; giorgetti, s; bruzzone, e; bellotti, v; stefani, m; bucciantini, m	2018	oleuropein aglycone: a polyphenol with different targets against amyloid toxicity	Background: Many data highlight the benefits of the Mediterranean diet and its main lipid component, extra virgin olive oil (EVOO). EVOO contains many phenolic compounds that have been found effective against several aging-and lifestyle-related diseases, including neurodegeneration. Oleuropein, a phenolic secoiroid glycoside, is the main polyphenol in the olive oil. It has been reported that the …	biochimica et biophysica acta-general subjects	10.1016/j.bbagen.2018.03.023
oster, t; pillot, t	2010	docosahexaenoic acid and synaptic protection in alzheimer's disease mice	Alzheimer's disease (AD) is a major public health concern due to longer life expectancy in the Western countries. Amyloid-beta (A beta) oligomers are considered the proximate effectors in the early stages of AD. AD-related cognitive impairment, synaptic loss and neurodegeneration result from interactions of A beta oligomers with the synaptic membrane and subsequent activation of pro-apoptotic sig…	biochimica et biophysica acta-molecular and cell biology of lipids	10.1016/j.bbalip.2010.02.011
richwine, af; godbout, jp; berg, bm; chen, j; escobar, j; millard, dk; johnson, rw	2005	improved psychomotor performance in aged mice fed diet high in antioxidants is associated with reduced ex vivo brain interleukin-6 production	Psychomotor performance is decreased in the aged. This study investigated the relationship between brain oxidative stress, interleukin-6 (IL-6) production by brain tissue ex vivo and psychomotor deficits during aging, and the effects of feeding an antioxidant-rich diet on ex vivo brain IL-6 production and motor function in aged mice. Male BALBc mice reared in SPF conditions and ranging in age fro…	brain behavior and immunity	10.1016/j.bbi.2004.12.005
chouliaras, l; van den hove, dla; kenis, g; dela cruz, j; lemmens, mam; van os, j; steinbusch, hwm; schmitz, c; rutten, bpf	2011	caloric restriction attenuates age-related changes of dna methyltransferase 3a in mouse hippocampus	Recent studies have suggested that DNA methylation is implicated in age-related changes in gene expression as well as in cognition. DNA methyltransferase 3a (Dnmt3a), which catalyzes DNA methylation, is essential for memory formation and underlying changes in neuronal and synaptic plasticity. Because caloric restriction (CR) and upregulation of antioxidants have been suggested as strategies to at…	brain behavior and immunity	10.1016/j.bbi.2010.11.016
moranis, a; delpech, jc; de smedt-peyrusse, v; aubert, a; guesnet, p; lavialle, m; joffre, c; laye, s	2012	long term adequate n-3 polyunsaturated fatty acid diet protects from depressive-like behavior but not from working memory disruption and brain cytokine expression in aged mice	Converging epidemiological studies suggest that dietary essential n-3 polyunsaturated fatty acid (PUFA) are likely to be involved in the pathogenesis of mood and cognitive disorders linked to aging. The question arises as to whether the decreased prevalence of these symptoms in the elderly with high n-3 PUFA consumption is also associated with improved central inflammation, i.e. cytokine activati…	brain behavior and immunity	10.1016/j.bbi.2011.11.001
johnson, rw	2015	feeding the beast: can microglia in the senescent brain be regulated by diet?	Microglial cells, resident macrophages in the central nervous system (CNS), are relatively quiescent but can respond to signals from the peripheral immune system and induce neuroinflammation. In aging, microglia tend to transition to the M1 pro-inflammatory state and become hypersensitive to messages emerging from immune-to-brain signaling pathways. Thus, whereas in younger individuals where micr…	brain behavior and immunity	10.1016/j.bbi.2014.09.022
mendy, a; vieira, er; albatineh, an; gasana, j	2015	immediate rather than delayed memory impairment in older adults with latent toxoplasmosis	The neurotropic parasite Toxoplasma gondii infects one third of the world population, but its effect on memory remains ambiguous. To examine a potential relationship of the infection with immediate and delayed memory, a population-based study was conducted in 4485 participants of the Third National Health and Nutrition Examination Survey aged 60 years and older. Serum anti-Toxoplasma IgG antibodi…	brain behavior and immunity	10.1016/j.bbi.2014.12.006
hao, s; dey, a; yu, xl; stranahan, am	2016	dietary obesity reversibly induces synaptic stripping by microglia and impairs hippocampal plasticity	Obesity increases risk of age-related cognitive decline and is accompanied by peripheral inflammation. Studies in rodent models of obesity have demonstrated that impaired hippocampal function correlates with microglial activation, but the possibility that neuron/microglia interactions might be perturbed in obesity has never been directly examined. The goal of this study was to determine whether h…	brain behavior and immunity	10.1016/j.bbi.2015.08.023
gale, sd; erickson, ld; berrett, a; brown, bl; hedges, dw	2016	infectious disease burden and cognitive function in young to middle-aged adults	Prior research has suggested an association between exposure to infectious disease and neurocognitive function in humans. While most of these studies have explored individual viral, bacterial, and even parasitic sources of infection, few have considered the potential neurocognitive burden associated with multiple infections. In this study, we utilized publically available data from a large datase…	brain behavior and immunity	10.1016/j.bbi.2015.10.014
niemiro, gm; raine, lb; khan, na; emmons, r; little, j; kramer, af; hillman, ch; de lisio, m	2016	circulating progenitor cells are positively associated with cognitive function among overweight/obese children	Recent evidence has indicated that overweight/obese children may experience cognitive and immune dysfunction, but the underlying mechanisms responsible for the association between overweight/obesity, immune dysfunction, and cognition have yet to be established. The present study aimed to identify a novel link between obesity-induced immune system dysregulation and cognition in preadolescent child…	brain behavior and immunity	10.1016/j.bbi.2016.03.018
mielke, jg; nicolitch, k; avellaneda, v; earlam, k; ahuja, t; mealing, g; messier, c	2006	longitudinal study of the effects of a high-fat diet on glucose regulation, hippocampal function, and cerebral insulin sensitivity in c57bl/6 mice	Although the increasing rate of obesity has stimulated interest in the effects of diet composition on peripheral systems, comparatively little work has been done to examine effects upon the brain. A diet high in fat is one of many factors that can promote obesity, and previous research has shown that such a diet can produce learning and memory impairment in rodents. In the present study, C5713L/6…	behavioural brain research	10.1016/j.bbr.2006.09.010
messier, c; whately, k; liang, j; du, l; puissant, d	2007	the effects of a high-fat, high-fructose, and combination diet on learning, weight, and glucose regulation in c57bl/6 mice	The objective of the study was to determine the effects of a high-fructose diet, a high-fat diet and a combination high-fructose/high-fat diet on weight gain, blood glucose regulation, and cognitive function in C57BL/6 mice. Thirty-eight male mice aged 7 weeks were placed on one of four different diets for 3 months: standard chow and water (n=8), standard diet and access to a fructose solution as…	behavioural brain research	10.1016/j.bbr.2006.12.011
fernandez-fernandez, l; comes, g; bolea, i; valente, t; ruiz, j; murtra, p; ramirez, b; angles, n; reguant, j; morello, jr; boada, m; hidalgo, j; escorihuela, rm; unzeta, m	2012	lmn diet, rich in polyphenols and polyunsaturated fatty acids, improves mouse cognitive decline associated with aging and alzheimer's disease	We examined whether LMN diet, reported to induce neurogenesis in adult mice, was able to antagonize the age-related behavioural impairment and neuropathology in wild type (WT) mice and Tg2576 mice, a mouse model of Alzheimer's disease (AD). Thirteen-month-old mice (once the amyloid (A beta) plaques were formed) were fed with the LMN diet for 5 months, and in the last 2 months of the regimen they …	behavioural brain research	10.1016/j.bbr.2011.11.014
haddadi, m; jahromi, sr; shivanandappa, t; ramesh, sr	2013	decalepis hamiltonii root extract attenuates the age-related decline in the cognitive function in drosophila melanogaster	Age-associated accumulation of oxidative damage linked to decline of antioxidant defense mechanism, leads to impairment of cognitive function in many organisms. These damages can pass through generations and affect the cognitive quality of progenies. In Drosophila, classical olfactory conditioning results in the formation of different types of memory. Age-related memory impairment (AMI) causes re…	behavioural brain research	10.1016/j.bbr.2013.04.017
chaudhari, k; wong, jm; vann, ph; sumien, n	2016	exercise, but not antioxidants, reversed apoe4-associated motor impairments in adult gfap-apoe mice	Motor dysfunction has been found to be predictive of cognitive dysfunction in Alzheimer's disease and to occur earlier than cognitive impairments. While apolipoprotein (Apo) E4 has been associated with cognitive impairments, it remains unclear whether it also increases risk for motor dysfunction. Exercise and antioxidants are often recommended to reduce cognitive declines, however it is unclear w…	behavioural brain research	10.1016/j.bbr.2016.02.014
gurung, s; agbaga, mp; myers, da	2016	cognitive differences between sprague-dawley rats selectively bred for sensitivity or resistance to diet induced obesity	Epidemiological studies have shown strong correlations between high fat diets, diet-induced obesity and cognitive impairment, primarily focusing on cognitive defects after the onset of obesity. A remaining question is whether cognitive impairment precedes obesity in individuals metabolically prone to diet-induced obesity. The inbred diet-induced obesity sensitive (DIO) and resistant (DR) strains …	behavioural brain research	10.1016/j.bbr.2016.05.018
perez, sd; du, k; rendeiro, c; wang, l; wu, q; rubakhin, ss; vazhappilly, r; baxter, jh; sweedler, jv; rhodes, js	2017	a unique combination of micronutrients rejuvenates cognitive performance in aged mice	It is widely believed that diet can influence the onset and severity of cognitive aging, but the optimal combination of micronutrients and molecular and cellular mechanisms remain elusive. The purpose of this study was to compare the effects of eight distinct diets, consisting of various concentrations of selected micronutrients, on learning and memory as well as markers of neuronal plasticity, a…	behavioural brain research	10.1016/j.bbr.2016.11.019
reid, ld; avens, fe; walf, aa	2017	cognitive behavioral therapy (cbt) for preventing alzheimer's disease	This review provides the rationale for implementing cognitive behavioral therapy (CBT) for the prevention of Alzheimer's disease (AD). There are known risk factors associated with the development of AD, some of which may be ameliorated with CBT. We posit that treating the risk factors of inactivity, poor diet, hyposmia and anosmia, sleep disorders and lack of regularly engaged challenging cogniti…	behavioural brain research	10.1016/j.bbr.2017.07.024
solianik, r; sujeta, a	2018	two-day fasting evokes stress, but does not affect mood, brain activity, cognitive, psychomotor, and motor performance in overweight women	The physiological, cognitive state, and motor behavior changes that occur during acute fasting are not completely understood. Thus, the aim of this study was to estimate the effect of 2-day total fasting on evoked stress, mood, brain activity, and cognitive, psychomotor, and motor function in overweight women. Eleven overweight women (body mass index above 25 kg/m(2)) aged 20-30 years were tested…	behavioural brain research	10.1016/j.bbr.2017.10.028
kim, tw; park, hs	2018	physical exercise improves cognitive function by enhancing hippocampal neurogenesis and inhibiting apoptosis in male offspring born to obese mother	Maternal obesity induces hippocampal functional changes and leads to deficits in cognitive functions, such as learning and memory in offspring. We investigated the protective effects of physical exercise against cognitive function deficit in offspring born to obese mothers. Neurotrophic factors, neurogenesis, and apoptosis were analyzed in the hippocampus and dentate gyrus of offspring. Four-week…	behavioural brain research	10.1016/j.bbr.2018.03.018
moreno, h; hall, g; gallo, m; de brugada, i	2018	dietary choline supplementation in adult rats improves performance on a test of recognition memory	In two experiments adult rats (aged at least 6 months at the start of the procedure) received a diet enriched with added choline for a period of 10 weeks; control subjects were maintained on a standard diet during this time. All rats then underwent the spontaneous object recognition (SOR) procedure in which they were exposed to a pair of objects and then tested, after a retention interval, to a d…	behavioural brain research	10.1016/j.bbr.2018.04.030
sah, sk; lee, c; jang, jh; park, gh	2017	effect of high-fat diet on cognitive impairment in triple-transgenic mice model of alzheimer's disease	High-fat diet (HFD)-induced obesity is a risk factor for cognitive impairment in Alzheimer's disease (AD). It has been reported that two typical neuropathological markers of AD, beta-amyloid (A beta) peptide and hyperphosphorylated protein tau can cause neuronal apoptosis via oxidative stress, which ultimately leads to cognitive dysfunction. In this study, we tried to explore the molecular pathwa…	biochemical and biophysical research communications	10.1016/j.bbrc.2017.08.122
williamson, r; mcneilly, a; sutherland, c	2012	insulin resistance in the brain: an old-age or new-age problem?	Life expectancy is rising however with more people living longer there is a concomitant rise in the incidence of dementia. In addition to age-related cognitive decline there is a higher risk of going on to develop vascular dementia and Alzheimer's disease associated with aspects of modern lifestyle. Most worryingly, recent data reports accelerated cognitive decline in adolescents associated with …	biochemical pharmacology	10.1016/j.bcp.2012.05.007
colin, j; gregory-pauron, l; lanhers, mc; claudepierre, t; corbier, c; yen, ft; malaplate-armand, c; oster, t	2016	membrane raft domains and remodeling in aging brain	Lipids are the fundamental structural components of biological membranes. For a long time considered as simple barriers segregating aqueous compartments, membranes are now viewed as dynamic interfaces providing a molecular environment favorable to the activity of membrane-associated proteins. Interestingly, variations in membrane lipid composition, whether quantitative or qualitative, play a cruc…	biochimie	10.1016/j.biochi.2016.08.014
bourre, jm	2007	dietary omega-3 fatty acids for women	This review details the specific needs of women for omega-3 fatty acids, including alpha linoleic acid (ALA) and the very long chain fatty acids eicosapentaenoic acid (EPA) and docosahexaenoic acid (DHA). Omega-3 fatty acid (dietary or in capsules) ensures that a woman's adipose tissue contains a reserve of these fatty acids for the developing fetus and the breast-fed newborn infant. This ensures…	biomedicine & pharmacotherapy	10.1016/j.biopha.2006.09.015
bondi, co; taha, ay; tock, jl; totah, nkb; cheon, y; torres, ge; rapoport, si; moghaddam, b	2014	adolescent behavior and dopamine availability are uniquely sensitive to dietary omega-3 fatty acid deficiency	Background: Understanding the nature of environmental factors that contribute to behavioral health is critical for successful prevention strategies in individuals at risk for psychiatric disorders. These factors are typically experiential in nature, such as stress and urbanicity, but nutrition-in particular dietary deficiency of omega-3 polyunsaturated fatty acids (n-3 PUFAs)-has increasingly bee…	biological psychiatry	10.1016/j.biopsych.2013.06.007
castanho, tc; moreira, ps; portugal-nunes, c; novais, a; costa, ps; palha, ja; sousa, n; santos, nc	2014	the role of sex and sex-related hormones in cognition, mood and well-being in older men and women	Alterations in hormone levels during aging impact on cognition and mood. Serum concentration levels of testosterone (TT), estradiol (E2), follicle-stimulating hormone (FSH), luteinizing hormone (LH), dehydroepiandrosterone sulfate (DHEAS) and prolactin (PRL) were assessed in 120 community-dwellers (51+ years of age, males and females), in a cross-sectional approach. Performance clusters based on …	biological psychology	10.1016/j.biopsycho.2014.08.015
erickson, ki; suever, bl; prakash, rs; colcombe, sj; mcauley, e; kramer, af	2008	greater intake of vitamins b6 and b12 spares gray matter in healthy elderly: a voxel-based morphometry study	Previous studies have reported that high concentrations of homocysteine and lower concentrations of vitamins B6, B12, and folate increase the risk for cognitive decline and pathology in aging populations. In this cross-sectional study, high resolution magnetic resonance imaging (MRI) scans and a 3-day food diary were collected on 32 community-dwelling adults between the ages of 59 and 79. We exam…	brain research	10.1016/j.brainres.2008.01.030
glenn, mj; kirby, ed; gibson, em; wong-goodrich, sj; mellott, tj; blusztajn, jk; williams, cl	2008	age-related declines in exploratory behavior and markers of hippocampal plasticity are attenuated by prenatal choline supplementation in rats	Supplemental choline in the maternal diet produces a lasting enhancement in memory in offspring that resists age-related decline and is accompanied by neuroanatomical, neurophysiological and neurochemical changes in the hippocampus. The present study was designed to examine: 1) if prenatal choline supplementation alters behaviors that contribute to risk or resilience in cognitive aging, and 2) wh…	brain research	10.1016/j.brainres.2008.08.049
cheng, rk; scott, ac; penney, tb; williams, cl; meck, wh	2008	prenatal-choline supplementation differentially modulates timing of auditory and visual stimuli in aged rats	Choline supplementation of the maternal diet has a long-term facilitative effect on the interval-timing ability and temporal memory of the offspring. Here, we examined whether prenatal-choline supplementation has modality-specific effects on duration discrimination in aged (20 mo) male rats. Adult offspring of rats that were given sufficient choline in their chow (CON: 1.1 g/kg) or supplemental c…	brain research	10.1016/j.brainres.2008.08.062
wong-goodrich, sje; glenn, mj; mellott, tj; blusztajn, jk; meck, wh; williams, cl	2008	spatial memory and hippocampal plasticity are differentially sensitive to the availability of choline in adulthood as a function of choline supply in utero	Altered dietary choline availability early in life leads to persistent changes in spatial memory and hippocampal plasticity in adulthood. Developmental programming by early choline nutrition may determine the range of adult choline intake that is optimal for the types of neural plasticity involved in cognitive function. To test this, male Sprague-Dawley rats were exposed to a choline chloride def…	brain research	10.1016/j.brainres.2008.08.074
galvan, am; galvez, r	2012	neocortical vasculature abnormalities in the fragile x mental retardation syndrome	The Fragile X syndrome (FXS) is the leading form of inherited mental retardation. To date, the most prominent neuronal phenotype associated with the syndrome is an abundance of long thin spines exhibiting an immature morphology. However, in addition to synaptic abnormalities, recent case studies have demonstrated that Fragile X (FX) patients also exhibit abnormal cerebral blood flow (CBF). To exa…	brain research	10.1016/j.brainres.2012.06.056
roy, m; nugent, s; tremblay-mercier, j; tremblay, s; courchesne-loyer, a; beaudoin, jf; tremblay, l; descoteaux, m; lecomte, r; cunnane, sc	2012	the ketogenic diet increases brain glucose and ketone uptake in aged rats: a dual tracer pet and volumetric mri study	Despite decades of study, it is still unclear whether regional brain glucose uptake is lower in the cognitively healthy elderly. Whether regional brain uptake of ketones (beta-hydroxybutyrate and acetoacetate [AcAc]), the main alternative brain fuel to glucose, changes with age is unknown. We used a sequential, dual tracer positron emission tomography (PET) protocol to quantify brain F-18-fluorod…	brain research	10.1016/j.brainres.2012.10.008
tomi, m; zhao, yz; thamotharan, s; shin, bc; deuaskar, su	2013	early life nutrient restriction impairs blood-brain metabolic profile and neurobehavior predisposing to alzheimer's disease with aging	Prenatal nutrient restriction (NR) culminating in intra-uterine growth restriction (IUGR) with postnatal catch up growth leads to diabesity. In contrast, postnatal NR with growth restriction (PNGR) superimposed on IUGR (IPGR) protects young and aging adults from this phenotype. We hypothesized that PNGR/IPGR will compromise the blood-brain metabolic profile impairing neurobehavior and predisposin…	brain research	10.1016/j.brainres.2012.11.050
kaptan, z; akgun-dar, k; kapucu, a; dedeakayogullari, h; batu, s; uzum, g	2015	long term consequences on spatial learning-memory of low-calorie diet during adolescence in female rats; hippocampal and prefrontal cortex bdnf level, expression of neun and cell proliferation in dentate gyms	Calorie restriction (CR) is argued to positively affect general health, longevity and normally occurring age-related reduction of cognition. Obesity during adolescence may adversely affect cognition in adulthood but, to date effects of CR have not been investigated. We hypothesized that feeding with as low as 15% low-calorie diet (LCD) during adolescence would increase hippocampal and prefrontal …	brain research	10.1016/j.brainres.2015.05.041
wang, ds; zheng, w	2015	dietary cholesterol concentration affects synaptic plasticity and dendrite spine morphology of rabbit hippocampal neurons	Previous studies have shown dietary cholesterol can enhance learning but retard memory which may be partly due to increased cholesterol levels in hippocampus and reduced afterhyperpolarization (AHP) amplitude of hippocampal CA1 neurons. This study explored the dose-dependent effect of dietary cholesterol on synaptic plasticity of rabbit hippocampal CA1 neurons and spine morphology, the postsynapt…	brain research	10.1016/j.brainres.2015.06.049
he, ax; zhang, yy; yang, yx; li, lj; feng, xq; wei, b; zhu, d; liu, yp; wu, l; zhang, lb; xu, zc; sun, m	2017	prenatal high sucrose intake affected learning and memory of aged rat offspring with abnormal oxidative stress and nmdars/wnt signaling in the hippocampus	Maternal over-nutrition may predispose offspring to obesity, type 2 diabetes and other adult diseases. The present study investigated long-term impact of prenatal high sucrose (HS) diets on cognitive capabilities in aged rat offspring. The fasting plasma glucose concentration did not differ between the control and HS groups. However, the fasting plasma insulin and insulin resistance index values …	brain research	10.1016/j.brainres.2017.05.022
del parigi, a; panza, f; capurso, c; solfrizzi, v	2006	nutritional factors, cognitive decline, and dementia	Nutritional factors and nutritional deficiencies have been repeatedly associated with cognitive impairment. Most of the evidence is based on cross-sectional studies, which cannot prove whether a nutritional deficit is the cause or the consequence of an impaired cognitive status. In fact, cognitive impairment, in turn, can determine changes in dietary habits and consequent nutritional deficiencies…	brain research bulletin	10.1016/j.brainresbull.2005.09.020
musumeci, g; castrogiovanni, p; castorina, s; imbesi, r; szychlinska, ma; scuderi, s; loreto, c; giunta, s	2015	changes in serotonin (5-ht) and brain-derived neurotrophic factor (bdfn) expression in frontal cortex and hippocampus of aged rat treated with high tryptophan diet	Age-related cognitive decline is accompanied by an alteration in neurotransmitter synthesis and a dys-regulation of neuroplasticity-related molecules such as serotonin (5-HT) and brain-derived neurotrophic factor (BDFN). It has been previously demonstrated that hyperserotonemia induced by L-Tryptophan (TrP) enriched diet protect against memory deficits during physiological aging. Since 5-HT is cl…	brain research bulletin	10.1016/j.brainresbull.2015.09.010
giacomini, a; stagni, f; emili, m; guidi, s; salvalai, me; grilli, m; vidal-sanchez, v; martinez-cue, c; bartesaghi, r	2018	treatment with corn oil improves neurogenesis and cognitive performance in the ts65dn mouse model of down syndrome	Individuals with Down syndrome (DS), a genetic condition due to triplication of Chromosome 21, are characterized by intellectual disability that worsens with age. Since impairment of neurogenesis and dendritic maturation are very likely key determinants of intellectual disability in DS, interventions targeted to these defects may translate into a behavioral benefit. While most of the neurogenesis…	brain research bulletin	10.1016/j.brainresbull.2018.06.009
kojima-yuasa, a; yamamoto, t; yaku, k; hirota, s; takenaka, s; kawabe, k; matsui-yuasa, i	2016	1 '-acetoxychavicol acetate ameliorates age-related spatial memory deterioration by increasing serum ketone body production as a complementary energy source for neuronal cells	1 '-Acetoxychavicol acetate (ACA) is naturally obtained from the rhizomes and seeds of Alpinia galangal. Here, we examined the effect of ACA on learning and memory in senescence-accelerated mice prone 8 (SAMP8). In mice that were fed a control diet containing 0.02% ACA for 25 weeks, the learning ability in the Morris water maze test was significantly enhanced in comparison with mice that were fed…	chemico-biological interactions	10.1016/j.cbi.2016.07.031
manson, je; bassuk, ss; lee, im; cook, nr; albert, ma; gordon, d; zaharris, e; macfadyen, jg; danielson, e; lin, j; zhang, smm; buring, je	2012	the vitamin d and omega-3 trial (vital): rationale and design of a large randomized controlled trial of vitamin d and marine omega-3 fatty acid supplements for the primary prevention of cancer and cardiovascular disease	Data from laboratory studies, observational research, and/or secondary prevention trials suggest that vitamin D and marine omega-3 fatty acids may reduce risk for cancer or cardiovascular disease (CVD), but primary prevention trials with adequate dosing in general populations (i.e., unselected for disease risk) are lacking. The ongoing VITamin D and OmegA-3 TriaL (VITAL) is a large randomized, do…	contemporary clinical trials	10.1016/j.cct.2011.09.009
obisesan, to	2009	hypertension and cognitive function	Cumulative evidence implicates hypertension in the pathogenesis of Alzheimer disease. Although it may not presently be possible to completely differentiate the effects of treatment and control of hypertension itself from those of the medication used to achieve such treatment goals, efforts directed at the treatment and control of hypertension can have significant public health impact.	clinics in geriatric medicine	10.1016/j.cger.2009.03.002
jassal, sv	2009	clinical presentation of renal failure in the aged: chronic renal failure	Chronic kidney disease is increasingly being recognized in elderly individuals across the world. An understanding of the methods used to estimate or to measure kidney function, the likelihood and factors associated with progressive decline in renal function, and the clinical syndromes associated with poor renal function are key topics for individuals working across many medical disciplines. This …	clinics in geriatric medicine	10.1016/j.cger.2009.06.002
desai, ak; grossberg, gt; chibnall, jt	2010	healthy brain aging: a road map	Optimal cognitive function is vital to independence, productivity, and quality of life, and the debilitation associated with dementias makes them the most feared of conditions related to aging Effective preventive measures are key components of any response to the potentially overwhelming problem of dementias Increasing evidence points to the potential risk roles of vascular factors and disorders…	clinics in geriatric medicine	10.1016/j.cger.2009.12.002
coley, n; vaurs, c; andrieu, s	2015	nutrition and cognition in aging adults	Numerous longitudinal observational studies have suggested that nutrients, such as antioxidants, B vitamins, and omega-3 fatty acids, may prevent cognitive decline or dementia. There is very little evidence from well-sized randomized controlled trials that nutritional interventions can benefit cognition in later life. Nutritional interventions may be more effective in individuals with poorer nutr…	clinics in liver disease	10.1016/j.cger.2015.04.008
chen, s; li, kw	2008	comparison of molecular species of various transphosphatidylated phosphatidylserine (ps) with bovine cortex ps by mass spectrometry	The exogenous introduction of a molecular species mixture of bovine cortex phosphatidylserine (BC-PS) has been claimed to improve memory function in subjects suffering from age-associated memory impairment and dementia. However, it has been also reported that oral administration of another molecular species mixture of transphosphatidylated-soybean phosphatidylserine (T-Soy-PS) showed a little eff…	chemistry and physics of lipids	10.1016/j.chemphyslip.2008.01.001
lin, q; zhang, j; pei, wj; zhang, cy; le yew, j	2015	determination of phosphatidylserine in milk-based nutritional products using online derivatization high-performance liquid chromatography	Phosphatidylserine (PS) has received interest for its ability to improve cognitive abilities and behaviors. A new method for determining PS in milk-based nutritional products has been developed. The method includes a quick and simple sample preparation procedure, followed by high-performance liquid chromatography (HPLC) fluorescence detection (FLD) with an on-line 9-fluorenylmethyloxycarbonyl (FM…	journal of chromatography a	10.1016/j.chroma.2014.12.061
schopfer, dw; forman, de	2016	cardiac rehabilitation in older adults	The biology of aging and the pathophysiology of cardiovascular disease (CVD) overlap, with the effect that CVD is endemic in the growing population of older adults. Moreover, CVD in older adults is usually complicated by age-related complexities, including multimorbidity, polypharmacy, frailty, and other intricacies that add to the risks of ambiguous symptoms, deconditioning, iatrogenesis, falls,…	canadian journal of cardiology	10.1016/j.cjca.2016.03.003
ozawa, m; shipley, m; kivimaki, m; singh-manoux, a; brunner, ej	2017	dietary pattern, inflammation and cognitive decline: the whitehall ii prospective cohort study	Background & aims: Low-grade inflammation appears to play an etiological role in cognitive decline. However the association between an inflammatory dietary pattern and cognitive decline has not been investigated. We aimed to investigate dietary patterns associated with inflammation and whether such diet is associated with cognitive decline. Methods: We analyzed 5083 participants (28.7% women) fro…	clinical nutrition	10.1016/j.clau.2016.01.013
wei, cj; cheng, y; zhang, y; sun, f; zhang, ws; zhang, my	2014	risk factors for dementia in highly educated elderly people in tianjin, china	Background: Low education level has been thought an important and specific risk factor for dementia. Therefore, we surveyed dementia in a highly educated population in Tianjin, China. Methods: In total, 1324 old people (aged 55 years and over) in three cluster samples from university communities in Tianjin responded to our survey. Data from psychological tests and dementia questionnaires were ana…	clinical neurology and neurosurgery	10.1016/j.clineuro.2014.04.004
sun, y; lu, cj; chien, kl; chen, st; chen, rc	2007	efficacy of multivitamin supplementation containing vitamins b-6 and b-12 and folic acid as adjunctive treatment with a cholinesterase inhibitor in alzheimer's disease: a 26-week, randomized, double-blind, placebo-controlled study in taiwanese patients	Background: Elevated serum homocysteine levels have been associated with the development of Alzheimer's dementia (AD). The combined use of a mecobalamin capsule preparation, which contains vitamin B-12 0-5 mg with an active methyl base, and an over-the-counter nutritional supplement that contains folic acid 1 mg and pyridoxine hyperchloride 5 mg may be effective as a homocysteine-lowering vitamin…	clinical therapeutics	10.1016/j.clinthera.2007.10.012
schelp, ao; mendes-chiloff, cl; paduan, vc; corrente, je; vieira, a; marchette, jcn; de souza, jt; luvizuto, gj; nogueira, cr; bazan, r	2017	amnestic dementia impairment in parkinson's disease: the role of body composition, ageing and insulin resistance	Background: The risk of cognitive impairment associated with Parkinson's disease (PD) is related to ageing. The role of body compartmentalization and associated metabolic dysfunctions, as a risk factor for dementia in PD is still not clear. Objective: To investigate body mass distribution, insulin resistance, and other parameters in patients without dementia, and those with dementia classified as…	clinical nutrition espen	10.1016/j.clnesp.2017.03.006
velho, s; marques-vidal, p; baptista, f; camilo, me	2008	dietary intake adequacy and cognitive function in free-living active elderly: a cross-sectional and short-term prospective study	Background & aims: Adequate dietary intake might prevent cognitive decline among ageing subjects; hence, the relationships between dietary intake and cognitive function in a sample of non-institutionalized active elderly were assessed. Methods: Total 187 subjects aged over 65. Dietary intake was assessed using a three-day record and cognitive function using the mini-mental state examination (MMSE…	clinical nutrition	10.1016/j.clnu.2007.10.011
laudisio, a; marzetti, e; pagano, f; cocchi, a; franceschi, c; bernabei, r; zuccala, g	2008	association of metabolic syndrome with cognitive function: the role of sex and age	Background & aims: Cognitive impairment is a prevalent condition in older populations, independently associated with disability and mortality. Some studies have suggested a negative correlation between metabolic syndrome (MetS) and cognitive functioning, but results in older subjects are controversial. The aim of this study was to evaluate the association of cognitive performance with MetS in an …	clinical nutrition	10.1016/j.clnu.2008.07.001
koike, t; kuzuya, m; kanda, s; okada, k; izawa, s; enoki, h; iguchi, a	2008	raised homocysteine and low folate and vitamin b-12 concentrations predict cognitive decline in community-dwelling older japanese adults	Background & aims: Recently, poor cognition and dementia have been associated with elevated homocysteine and low B vitamin concentrations. The aim of this study is to examine the association in community-dwelling older Japanese adults. Methods: Ninety-nine subjects (71 women and 28 men; mean age 75 years) were eligible for analysis after exclusion of subjects with high serum creatinine concentrat…	clinical nutrition	10.1016/j.clnu.2008.08.006
oldewage-theron, wh; samuel, fo; djoulde, rd	2010	serum concentration and dietary intake of vitamins a and e in low-income south african elderly	Background & aims: Adequate dietary intake of antioxidants is vital for the promotion of health, well being and longevity of the elderly. This study assessed the prevalence of vitamin A (retinol) and vitamin E (alpha-tocopherol) deficiency in a population of low-income South African elderly. Methods: Serum vitamin A and vitamin E concentrations were determined in 235 persons aged 60-93 years in S…	clinical nutrition	10.1016/j.clnu.2009.08.001
jakobsen, lh; kondrup, j; zellner, m; tetens, i; roth, e	2011	effect of a high protein meat diet on muscle and cognitive functions: a randomised controlled dietary intervention trial in healthy men	Background: Recommendations to use other criteria than N-balance for defining protein requirements have been proposed. However, little evidence to support other measures such as physiological functions is available. Objective: To investigate the effects of a usual (UP) versus a high protein (HP) diet on muscle function, cognitive function, quality of life and biochemical regulators of protein met…	clinical nutrition	10.1016/j.clnu.2010.12.010
lamport, dj; dye, l; mansfield, mw; lawton, cl	2013	acute glycaemic load breakfast manipulations do not attenuate cognitive impairments in adults with type 2 diabetes	Background & aims: Research on young healthy samples suggests that low glycaemic load foods can confer benefits for cognitive performance. The aim was to examine the effects of type 2 diabetes on cognitive function, and to investigate whether consumption of low glycaemic load breakfasts affects cognitive function in adults with type 2 diabetes. Method: Memory, psychomotor skill and executive func…	clinical nutrition	10.1016/j.clnu.2012.07.008
gu, y; scarmeas, n; short, ee; luchsinger, ja; decarli, c; stern, y; manly, jj; schupf, n; mayeux, r; brickman, am	2014	alcohol intake and brain structure in a multiethnic elderly cohort	Background & aims: Evidence suggests that consuming light-to-moderate amounts of alcohol reduces the risk of dementia and is associated better cognitive function and less cardiovascular disease, relative to those consuming no or heavy alcohol. There are only minimal data on the association between alcohol and brain magnetic resonance imaging (MRI) markers. This study aimed to examine the associat…	clinical nutrition	10.1016/j.clnu.2013.08.004
ogata, s; tanaka, h; omura, k; honda, c; hayakawa, k	2016	association between intake of dairy products and short-term memory with and without adjustment for genetic and family environmental factors: a twin study	Background & aims: Previous studies have indicated associations between intake of dairy products and better cognitive function and reduced risk of dementia. However, these studies did not adjust for genetic and family environmental factors that may influence food intake, cognitive function, and metabolism of dairy product nutrients. In the present study, we investigated the association between in…	clinical nutrition	10.1016/j.clnu.2015.03.023
yamagishi, k; ikeda, a; chei, cl; noda, h; umesawa, m; cui, r; muraki, i; ohira, t; imano, h; sankai, t; okada, t; tanigawa, t; kitamura, a; kiyama, m; iso, h	2017	serum alpha-linolenic and other omega-3 fatty acids, and risk of disabling dementia: community-based nested case-control study	Background & aims: It has been hypothesized that omega-3 polyunsaturated fatty acids have anti atherosclerotic and neuronal protective functions and may benefit prevention of dementia, but the epidemiological evidence, especially for alpha-linolenic acid, is quite limited. The aim of this study was to examine whether serum omega-3 polyunsaturated fatty acids are associated with risk of dementia. …	clinical nutrition	10.1016/j.clnu.2016.05.011
kwok, t; lee, j; ma, rc; wong, sy; kung, k; lam, a; ho, cs; lee, v; harrison, j; lam, l	2017	a randomized placebo controlled trial of vitamin b-12 supplementation to prevent cognitive decline in older diabetic people with borderline low serum vitamin b-12	Background & aims: Older diabetic people are at risk of cognitive decline. Vitamin B-12 deficiency in older people is associated with cognitive impairment and Alzheimer's disease. Vitamin B-12 deficiency may therefore contribute to cognitive decline in older diabetic people. We therefore performed a randomized placebo-controlled trial of vitamin B-12 supplementation to prevent cognitive decline i…	clinical nutrition	10.1016/j.clnu.2016.10.018
mattson, mp	2012	energy intake and exercise as determinants of brain health and vulnerability to injury and disease	Evolution favored individuals with superior cognitive and physical abilities under conditions of limited food sources, and brain function can therefore be optimized by intermittent dietary energy restriction (ER) and exercise. Such energetic challenges engage adaptive cellular stress-response signaling pathways in neurons involving neurotrophic factors, protein chaperones, DNA-repair proteins, au…	cell metabolism	10.1016/j.cmet.2012.08.012
youm, yh; grant, rw; mccabe, lr; albarado, dc; nguyen, ky; ravussin, a; pistell, p; newman, s; carter, r; laque, a; munzberg, h; rosen, cj; ingram, dk; salbaum, jm; dixit, vd	2013	canonical nlrp3 inflammasome links systemic low-grade inflammation to functional decline in aging	Despite a wealth of clinical data showing an association between inflammation and degenerative disorders in the elderly, the immune sensors that causally link systemic inflammation to aging remain unclear. Here we detail a mechanism by which the Nlrp3 inflammasome controls systemic low-grade age-related "sterile'' inflammation in both periphery and brain independently of the noncanonical caspase-…	cell metabolism	10.1016/j.cmet.2013.09.010
brandhorst, s; choi, iy; wei, m; cheng, cw; sedrakyan, s; navarrete, g; dubeau, l; yap, lp; park, r; vinciguerra, m; di biase, s; mirzaei, h; mirisola, mg; childress, p; ji, ly; groshen, s; penna, f; odetti, p; perin, l; conti, ps; ikeno, y; kennedy, bk; cohen, p; morgan, te; dorff, tb; longo, vd	2015	a periodic diet that mimics fasting promotes multi-system regeneration, enhanced cognitive performance, and healthspan	Prolonged fasting (PF) promotes stress resistance, but its effects on longevity are poorly understood. We show that alternating PF and nutrient-rich medium extended yeast lifespan independently of established pro-longevity genes. In mice, 4 days of a diet that mimics fasting (FMD), developed to minimize the burden of PF, decreased the size of multiple organs/systems, an effect followed upon re-fe…	cell metabolism	10.1016/j.cmet.2015.05.012
newman, jc; covarrubias, aj; zhao, mh; yu, xx; gut, p; ng, cp; huang, y; haldar, s; verdin, e	2017	ketogenic diet reduces midlife mortality and improves memory in aging mice	Ketogenic diets recapitulate certain metabolic aspects of dietary restriction such as reliance on fatty acid metabolism and production of ketone bodies. We investigated whether an isoprotein ketogenic diet (KD) might, like dietary restriction, affect longevity and healthspan in C57BL/6 male mice. We find that Cyclic KD, KD alternated weekly with the Control diet to prevent obesity, reduces midlif…	cell metabolism	10.1016/j.cmet.2017.08.004
noble, ee; kanoski, se	2016	early life exposure to obesogenic diets and learning and memory dysfunction	Obesogenic dietary factors, such as simple sugars and saturated fatty acids, have been linked to memory impairments and hippocampal dysfunction. Recent evidence suggests that the brain may be particularly vulnerable to the effects of obesogenic diets during early life periods of rapid growth, maturation, and brain development. Investigations utilizing rodent models indicate that early life exposu…	current opinion in behavioral sciences	10.1016/j.cobeha.2015.11.014
martin, ma; ramos, s	2017	health beneficial effects of cocoa phenolic compounds: a mini-review	Cocoa is a widely consumed food and a rich source of phenolic compounds, especially flavanols (a type of flavonoid). Different studies have shown that cocoa possesses health beneficial effects by contributing to prevent chronic diseases such as cancer, cardiovascular and neurodegenerative diseases, diabetes, obesity and ageing. However, contradictory results have been reported, which makes necess…	current opinion in food science	10.1016/j.cofs.2016.12.002
scudiero, r; verderame, m	2017	gene expression profile of estrogen receptors alpha and beta in rat brain during aging and following high fat diet	The "sex-hormone'' estrogen-17 beta promotes several cognitive functions and is a master regulator of brain bioenergetics via the estrogen receptors alpha and beta (ER alpha and ER beta). In this work, by using Real-Time PCR analysis, we evaluated the effect of aging and high fat diet (HFD) on ER alpha and ER beta expression in rat hippocampus and cortex. In young rats, ER beta is abundant in cor…	comptes rendus biologies	10.1016/j.crvi.2017.08.001
frith, e; loprinzi, pd	2018	physical activity is associated with higher cognitive function among adults at risk for alzheimer's disease	Objective: We evaluated the specific association between physical activity and cognitive function among a national sample of the broader U.S. adult population with a family history of Alzheimer's disease. Methods: Data from the 1999-2002 National Health and Nutrition Examination Survey (NHANES) were used to identify 219 older adults, ages 60-85, with a family history of Alzheimer's disease. The D…	complementary therapies in medicine	10.1016/j.ctbn.2017.11.014
biagi, e; franceschi, c; rampelli, s; severgnini, m; ostan, r; turroni, s; consolandi, c; quercia, s; scurti, m; monti, d; capri, m; brigidi, p; candela, m	2016	gut microbiota and extreme longevity	The study of the extreme limits of human lifespan may allow a better understanding of how human beings can escape, delay, or survive the most frequent age-related causes of morbidity, a peculiarity shown by long-living individuals. Longevity is a complex trait in which genetics, environment, and stochasticity concur to determine the chance to reach 100 or more years of age [1]. Because of its imp…	current biology	10.1016/j.cub.2016.04.016
head, e; zicker, sc	2004	nutraceuticals, aging, and cognitive dysfunction	Decline in cognitive function that accompanies aging in dogs might have a biologic basis, and many of the disorders associated with aging in canines might be preventable through dietary modifications that incorporate specific nutraceuticals. Antioxidants might be one class of nutraceutical that benefits aged dogs. Brains of aged dogs accumulate oxidative damage to proteins and lipids, which might…	veterinary clinics of north america-small animal practice	10.1016/j.cvsm.2003.09.007
head, e; rofina, j; zicker, s	2008	oxidative stress, aging, and central nervous system disease in the canine model of human brain aging	Decline in cognitive functions that accompany aging in dogs may have a biologic basis, and many of the disorders associated with aging in dogs may be mitigated through dietary modifications that incorporate specific nutraceuticals. Based on previous research and the results of laboratory and clinical studies, antioxidants may be one class of nutraceutical that provides benefits to aged dogs. Brai…	veterinary clinics of north america-small animal practice	10.1016/j.cvsm.2007.10.002
laflamme, dp	2012	nutritional care for aging cats and dogs	Veterinarians need to be prepared to provide nutritional advice for healthy pets as well as for pets that are ill. Before instituting a dietary change in any patient, especially an older dog or cat, a nutritional evaluation should be completed. This should include an evaluation of the patient, the current diet, and feeding management. Diets should be appropriate to the unique needs of the individ…	veterinary clinics of north america-small animal practice	10.1016/j.cvsm.2012.04.002
landsberg, gm; nichol, j; araujo, ja	2012	cognitive dysfunction syndrome a disease of canine and feline brain aging	Brain aging is a degenerative process manifest by impairment of cognitive function; although not all pets are affected at the same level, once cognitive decline begins it is generally a progressive disorder. Diagnosis of cognitive dysfunction syndrome (CDS) is based on recognition of behavioral signs and exclusion of other medical causes that might mimic CDS or complicate its diagnosis. Drugs, di…	veterinary clinics of north america-small animal practice	10.1016/j.cvsm.2012.04.003
laflamme, d; gunn-moore, d	2014	nutrition of aging cats	At least one-third of cats seen by veterinarians are mature, defined as 7 years of age or older, and approximately 13% of cats are geriatric, defined as 12 years of age or older. The article reviews physiologic differences between these life stages and relates the changes to nutritional needs. Geriatric cats have increased requirements for dietary energy and protein. Feeding management addresses …	veterinary clinics of north america-small animal practice	10.1016/j.cvsm.2014.03.001
dahlgren, k; gibas, kj	2018	ketogenic diet, high intensity interval training (hiit) and memory training in the treatment of mild cognitive impairment: a case study	Alzheimer's disease (AD) deaths have increased by 89% since 2000. This alarming trajectory of neurological disease highlights the failure of current best practice. Deteriorating brain fuel supply is the nemesis of intact neurological health. Cerebral hypo-metabolism associated with AD occurs years before onset. Both the ketogenic diet and calorie restriction (fasting) lead to a compensatory rise …	diabetes & metabolic syndrome-clinical research & reviews	10.1016/j.dsx.2018.04.031
halikas, a; gibas, kj	2018	ampk induced memory improvements in the diabetic population: a case study	Diabetics in mid-life carry a 1.5 times higher risk of developing Alzheimer's disease than those diagnosed with diabetes (T2D) later in life [1]. Recent research points to accelerated cognitive decline within a range of 20%-50% for middle-aged diabetics as compared to non-diabetic populations [2,3]. Metabolic syndrome (MetS), a type 2 diabetes (T2D) precursor, is also linked to MCI and AD patholo…	diabetes & metabolic syndrome-clinical research & reviews	10.1016/j.dsx.2018.04.033
goedhart, g; van der wal, mf; van eijsden, m; bonsel, gj	2011	maternal vitamin b-12 and folate status during pregnancy and excessive infant crying	Background: The etiology of excessive infant crying is largely unknown. We hypothesize that excessive infant crying may have an early nutritional origin during fetal development. Aims: This study is the first to explore whether (1) maternal vitamin B-12 and folate status during pregnancy are associated with excessive infant crying, and (2) whether and how maternal psychological well-being during …	early human development	10.1016/j.earlhumdev.2011.01.037
jacka, fn	2017	nutritional psychiatry: where to next?	The nascent field of `Nutritional Psychiatry' offers much promise for addressing the large disease burden associated with mental disorders. A consistent evidence base from the observational literature confirms that the quality of individuals' diets is related to their risk for common mental disorders, such as depression. This is the case across countries and age groups. Moreover, new intervention…	ebiomedicine	10.1016/j.ebiom.2017.02.020
hedges, dw; berrett, an; erickson, ld; brown, bl; gale, sd	2017	association between infection burden and adult height	Although highly heritable, adult height is also associated with numerous environmental factors, including exposure to infection. Particularly in developing regions of the world, infection burden appears to slow growth during childhood. Using a large database representative of the US population, we examined associations between adult height and leg length and an infection-burden index based on pas…	economics & human biology	10.1016/j.ehb.2017.08.002
lucini, d; cesana, g; vigo, c; malacarne, m; pagani, m	2015	reducing weight in an internal medicine outpatient clinic using a lifestyle medicine approach: a proof of concept	Background: Chronic non-communicable diseases represent themajor drivers of disease burden, being responsible for themajority of health care cost and deaths. Almost half of premature deaths is due to behaviors amenable to change. Accordingly, addressing behavior might represent a strategic change in the health delivery system. Improving lifestyle requires a specific strategy embedding the active …	european journal of internal medicine	10.1016/j.ejim.2015.05.020
frith, e; loprinzi, pd	2017	fitness fatness index and alzheimer-specific mortality	Objective: We evaluated the specific association between a Fitness Fat Index (FFI) and Alzheimer's-specific mortality among a national sample of the broader U.S. adult population. Methods: FFI was calculated as cardiorespiratory fitness (CRF) divided by waist-to-height ratio (WHR). Data from the 1999-2006 National Health and Nutrition Examination Survey (NHANES) were used to identify 16,146 parti…	european journal of internal medicine	10.1016/j.ejim.2017.04.015
ahmed, hh	2012	modulatory effects of vitamin e, acetyl-l-carnitine and alpha-lipoic acid on new potential biomarkers for alzheimer's disease in rat model	Alzheimer's disease (AD) is the most common chronic neurodegenerative disorder associated with aging. This study aimed to explore new markers for AD as total homocysteine (tHcy), insulin, insulin like growth factor-1 (IGF-1), interlukin-1 beta (IL-1 beta) and tumor necrosis factor-alpha (TNF-alpha); to determine the modulatory effects of vitamin E (VE), acetyl-L-carnitine (ALC) and a-lipoic acid …	experimental and toxicologic pathology	10.1016/j.etp.2010.11.012
komulainen, p; kivipelto, m; lakka, ta; savonen, k; hassinen, m; kiviniemi, v; hanninen, t; rauramaa, r	2010	exercise, fitness and cognition - a randomised controlled trial in older individuals: the dr's extra study	Background: Observational studies suggest that higher levels of physical activity and cardiorespiratory fitness associate with improved cognition. However, evidence from randomised controlled trials (RCT) is limited. We hypothesised that increased regular exercise improves cognition in older individuals. The trial is registered: ISRCTN45977199 (http://isrctn.org). Methods: A population sample of …	european geriatric medicine	10.1016/j.eurger.2010.08.001
ferry, m; roussel, am	2011	micronutrient status and cognitive decline in ageing	Nutrition appears, with exercise and social activities, as a key element of healthy aging. Numerous epidemiological studies and interventional trials have strongly suggested a link, in aging, between an adequate nutritional status and health. Cognitive functions, which tend to decline with age, may have special benefits from nutrition, and particularly in adequate micronutrients intake. All nutri…	european geriatric medicine	10.1016/j.eurger.2010.11.014
vandewoude, m; barberger-gateau, p; cederholm, t; mecocci, p; salva, a; sergi, g; topinkova, e; van asselt, d	2016	healthy brain ageing and cognition: nutritional factors	Nutritional factors can influence the risk of Alzheimer's disease and its rate of clinical progression, suggesting that the association between diet, nutrient status and cognitive function deserves more attention. The European Union Geriatric Medicine Society (EUGMS) working group "Healthy Brain Ageing and Cognition" supports the development of practical recommendations for nutritional strategy, …	european geriatric medicine	10.1016/j.eurger.2015.12.005
barzilai, n; rossetti, l; lipton, rb	2004	einstein's institute for aging research: collaborative and programmatic approaches in the search for successful aging	While aging research has been progressing rapidly recently, the involvement of multiple organs and systems in the aging process has hampered a comprehensive assessment of some of aging's basic features. In response to this problem, the Institute for Aging Research at Einstein did not emerge out of the traditional geriatric programs, but through enhanced collaborations between basic and clinical s…	experimental gerontology	10.1016/j.exger.2003.10.009
solfrizzi, v; d'introno, a; colacicco, am; capurso, c; del parigi, a; capurso, s; gadaleta, a; capurso, a; panza, f	2005	dietary fatty acids intake: possible role in cognitive decline and dementia	There is a recent increase in the level of interest in the possible role of dietary fatty acids in age-related cognitive decline, and cognitive impairment of both degenerative (Alzheimer's disease, AD) or vascular origin. At present, several Studies suggested that an increase of saturated fatty acids (SFA) could have negative effects on cognitive functions. Furthermore, a clear reduction of risk …	experimental gerontology	10.1016/j.exger.2005.01.001
solfrizzi, v; d'introno, a; colacicco, am; capurso, c; palasciano, r; capurso, s; torres, f; capurso, a; panza, f	2005	unsaturated fatty acids intake and all-causes mortality: a 8.5-year follow-up of the italian longitudinal study on aging	Recent evidence suggested a protective role of dietary monounsaturated fatty acids (MUFA) and polyunsaturated fatty acids (PUFA) intakes against several chronic diseases and, therefore, an increased human longevity. After a median follow-up of 8.5 years, we investigated the possible role of MUFA, PUFA, and other selected food groups in protecting against all-causes mortality in a population-based…	experimental gerontology	10.1016/j.exger.2005.01.003
solfrizzi, v; colacicco, am; d'introno, a; capurso, c; del parigi, a; capurso, sa; argentieri, g; capurso, a; panza, f	2006	dietary fatty acids intakes and rate of mild cognitive impairment. the italian longitudinal study on aging	The possible impact of diet, particularly the intake of fatty acids, on cognitive decline and dementia was addressed recently by several studies. We investioated the role of dietary fatty acids on the rate of mild cognitive impairment (MCI) in a population-based, prospective study carried out on 278 and 186 nondemented elderly subjects (65-84 years) at the 1st (1992-1993) and 2nd (1995-1996) surv…	experimental gerontology	10.1016/j.exger.2006.03.017
christie, la; opii, wo; head, e; araujo, ja; de rivera, c; milgram, nw; cotman, cw	2009	short-term supplementation with acetyl-l-carnitine and lipoic acid alters plasma protein carbonyl levels but does not improve cognition in aged beagles	Previous work has shown that a diet enriched with antioxidants and mitochondrial co-factors improves cognition in aged dogs, which is accompanied by a reduction in oxidative damage in the brain. The objective of the present study was to assess the effects of supplementation with mitochondrial co-factors on cognition and plasma protein carbonyl levels in aged dogs. Specifically, we aimed to test w…	experimental gerontology	10.1016/j.exger.2009.08.012
lahiri, dk; maloney, b	2010	the "learn" (latent early-life associated regulation) model integrates environmental risk factors and the developmental basis of alzheimer's disease, and proposes remedial steps	The neurodegenerative disorder Alzheimer's disease (AD) is the 6th leading cause of death in the USA. In addition to neurological and psychiatric symptoms. AD is characterized by deficiencies in S-adenylmethionine (SAM), vitamin B12, and folate. Deficiency in these nutrients has been shown to result in gene promoter methylation with upregulation of AD-associated genes. While some cases of AD are …	experimental gerontology	10.1016/j.exger.2010.01.001
shatenstein, b; ferland, g; belleville, s; gray-donald, k; kergoat, mj; morais, j; gaudreau, p; payette, h; greenwood, c	2012	diet quality and cognition among older adults from the nuage study	Background and objectives: A healthy diet may prevent cognitive decline either directly, or by decreasing risk of nutrition-related chronic diseases associated with cognitive decline. This study examined the relationships between diet quality (DQ) and cognition for over 3 years among 1488 older adults (52.6% female) from the NuAge study, aged 67 to 84 years at recruitment. Methods: Cognition was …	experimental gerontology	10.1016/j.exger.2012.02.002
cazzola, r; rondanelli, m; faliva, m; cestaro, b	2012	effects of dha-phospholipids, melatonin and tryptophan supplementation on erythrocyte membrane physico-chemical properties in elderly patients suffering from mild cognitive impairment	A randomized, double-blind placebo-controlled clinical trial was carried out to assess the efficacy of a docosahexenoic acid (DHA)-phospholipids, melatonin and tryptophan supplemented diet in improving the erythrocyte oxidative stress, membrane fluidity and membrane-bound enzyme activities of elderly subjects suffering from mild cognitive impairment (MCI). These subjects were randomly assigned to…	experimental gerontology	10.1016/j.exger.2012.09.004
titova, oe; ax, e; brooks, sj; sjogren, p; cederholm, t; kilander, l; kullberg, j; larsson, em; johansson, l; ahlstrom, h; lind, l; schioth, hb; benedict, c	2013	mediterranean diet habits in older individuals: associations with cognitive functioning and brain volumes	To examine the association between dietary habits, cognitive functioning and brain volumes in older individuals, data from 194 cognitively healthy individuals who participated in the Prospective Investigation of the Vasculature in Uppsala Seniors cohort were used. At age 70, participants kept diaries of their food intake for 1 week. These records were used to calculate a Mediterranean diet (MeDi)…	experimental gerontology	10.1016/j.exger.2013.10.002
shetty, ra; ikonne, us; forster, mj; sumien, n	2014	coenzyme q(10) and alpha-tocopherol reversed age-associated functional impairments in mice	The purpose of this study was to determine if intake of the antioxidants coenzyme Q(10) (CoQ(10)) or alpha-tocopherol (Toc), either alone or in combination, could ameliorate cognitive and psychomotor impairments of aged mice, as well as reduce oxidative burden in tissues. For a period of 10 weeks, male C57BL/6Jmice (3 or 18 months) were fed either a control diet, or one of three diets supplemente…	experimental gerontology	10.1016/j.exger.2014.08.007
nicolia, v; lucarelli, m; fuso, a	2015	environment, epigenetics and neurodegeneration: focus on nutrition in alzheimer's disease	Many different environmental factors (nutrients, pollutants, chemicals, physical activity, lifestyle, physical and mental stress) can modulate epigenetic markers in the developing and adult organism. Epigenetics, in turn, can cause and is associated with several neurodegenerative and aging-dependent human diseases. Alzheimer's disease certainly represents one of the most relevant neurodegenerativ…	experimental gerontology	10.1016/j.exger.2014.10.006
horvat, p; gardiner, j; kubinova, r; pajak, a; tamosiunas, a; schottker, b; pikhart, h; peasey, a; jansen, e; bobak, m	2016	serum folate, vitamin b-12 and cognitive function in middle and older age: the hapiee study	Background: Nutrient status of B vitamins, particularly folate and vitamin B-12, may be related to cognitive ageing but epidemiological evidence remains inconclusive. Objective: The aim of this study was to estimate the association of serum folate and vitamin B-12 concentrations with cognitive function in middle-aged and older adults from three Central and Eastern European populations. Methods: M…	experimental gerontology	10.1016/j.exger.2016.01.011
bednarska-makaruk, m; graban, a; sobczynska-malefora, a; harrington, dj; mitchell, m; voong, k; dai, lt; lojkowska, w; bochynska, a; ryglewicz, d; wisniewska, a; wehr, h	2016	homocysteine metabolism and the associations of global dna methylation with selected gene polymorphisms and nutritional factors in patients with dementia	Epigenetics (particularly DNA methylation) together with environmental and genetic factors, are key to understanding the pathogenesis of many diseases including dementia. Disturbances in DNA methylation have already been implicated in dementia. Homocysteine metabolism, with folate and vitamin B-12 as essential cofactors, is integral to methylation processes. We evaluated in a case-control study t…	experimental gerontology	10.1016/j.exger.2016.05.002
tarantini, s; tran, cht; gordon, gr; ungvari, z; csiszar, a	2017	impaired neurovascular coupling in aging and alzheimer's disease: contribution of astrocyte dysfunction and endothelial impairment to cognitive decline	The importance of (micro)vascular contributions to cognitive impairment and dementia (VCID) in aging cannot be overemphasized, and the pathogenesis and prevention of age-related cerebromicrovascular pathologies are a subject of intensive research. In particular, aging impairs the increase in cerebral blood flow triggered by neural activation (termed neurovascular coupling or functional hyperemia)…	experimental gerontology	10.1016/j.exger.2016.11.004
nakagawa, t; hasegawa, y; uekawa, k; kim-mitsuyama, s	2017	chronic kidney disease accelerates cognitive impairment in a mouse model of alzheimer's disease, through angiotensin ii	Epidemiological studies suggest that chronic kidney disease (CKD) is a significant risk factor in the development of cognitive decline. However, the exact role of CKD in cognitive impairment or dementia is unclear. This work was performed to examine the potential impact of CID on cognitive impairment in Alzheimer's disease (AD), focusing on angiotensin II. (1) CKD was induced in 5XFAD mice, an AD…	experimental gerontology	10.1016/j.exger.2016.11.012
miller, mg; thangthaeng, n; poulose, sm; shukitt-hale, b	2017	role of fruits, nuts, and vegetables in maintaining cognitive health	Population aging is leading to an increase in the incidence of age-related cognitive dysfunction and, with it, the health care burden of caring for older adults. Epidemiological studies have shown that consumption of fruits, nuts, and vegetables is positively associated with cognitive ability; however, these foods, which contain a variety of neuroprotective phytochemicals, are widely under-consum…	experimental gerontology	10.1016/j.exger.2016.12.014
masana, mf; koyanagi, a; haro, jm; tyrovolas, s	2017	n-3 fatty acids, mediterranean diet and cognitive function in normal aging: a systematic review	Background: Intake of n-3 fatty acids and adherence to the Mediterranean diet (MedDiet) have been shown to slow the progression of age-related cognitive decline, but the results are mixed. We summarized and evaluated the effect of n-3 fatty acids and MedDiet on cognitive outcomes in a cognitively healthy aged population. Methods: Relevant published studies from January 2000 to May 2015 were ident…	experimental gerontology	10.1016/j.exger.2017.02.008
pence, bd; bhattacharya, tk; park, p; rytych, jl; allen, jm; sun, y; mccusker, rh; kelley, kw; johnson, rw; rhodes, js; woods, ja	2017	long-term supplementation with egcg and beta-alanine decreases mortality but does not affect cognitive or muscle function in aged mice	We have previously shown that 6 weeks of a diet containing epigallocatechin gallate (EGCG) and beta-alanine (B-ALA) was not effective in improving either cognitive or muscle function in aged (18 month) mice (Gibbons et al. Behav Brain Res 2014). However, diet reduced oxidative stress in the brain, and previous studies using longer-term interventions have documented beneficial effects in cognitive…	experimental gerontology	10.1016/j.exger.2017.08.020
bonaccorsi, g; lorini, c; santomauro, f; sofi, f; vannetti, f; pasquini, g; macchi, c	2018	adherence to mediterranean diet and nutritional status in a sample of nonagenarians	Objective: The aim is to describe the adherence to Mediterranean diet in a sample of nonagenarians and to analyse its cross-sectional association with anthropometric and bioelectrical parameters. Design: A cross-sectional design was employed in this study. The adherence to the Mediterranean diet was measured through the Mediterranean Diet Score (MedDietScore). Setting and participants: A represen…	experimental gerontology	10.1016/j.exger.2017.12.016
chhetri, jk; barreto, pd; soriano, g; gennero, i; cantet, c; vellas, b	2018	vitamin d, homocysteine and n-3pufa status according to physical and cognitive functions in older adults with subjective memory complaint: results from cross-sectional study of the mapt trial	Objective: The aim of this study was to investigate the nutritional markers (Vitamin D, homocysteine, n - 3PUFA) status of older subjects aged 70 years and older with subjective memory complaint, according to their physical and cognitive function. Main outcome measures: This study is a secondary analysis of the MAPT study. Subjects were classified into four groups: 1) Physical limitation with cog…	experimental gerontology	10.1016/j.exger.2018.07.006
johnson, jr; emmons, hc; rivard, rl; griffin, kh; dusek, ja	2015	resilience training: a pilot study of a mindfulness-based program with depressed healthcare professionals	Context: Mindfulness-based programs have been primarily used to target anxiety or the prevention of relapse in recurrent depression; however, limited research has been conducted on the use of mindfulness programs for relief of current depressive symptoms. Objective: To investigate the potential effect of resilience training (RT) on symptom relief for current or recurrent depression, and other psy…	explore-the journal of science and healing	10.1016/j.explore.2015.08.002
zhang, xc; dong, f; ren, j; driscoll, mj; culver, b	2005	high dietary fat induces nadph oxidase-associated oxidative stress and inflammation in rat cerebral cortex	Epidemiological and experimental studies have suggested that high dietary intake of fats is associated with cognitive decline and a significantly increased risk of dementia. Since oxidative stress and inflammation have been speculated to be critical mechanisms underlying neurodegenerative diseases, we hypothesized that a high fat (HE) diet might induce cerebral oxidative stress or neural inflamma…	experimental neurology	10.1016/j.expneurol.2004.10.011
ribes, d; colomina, mt; vicens, p; domingo, jl	2008	effects of oral aluminum exposure on behavior and neurogenesis in a transgenic mouse model of alzheimer's disease	The effects of a very low oral dose of Al on spatial learning and neurogenesis were evaluated in a transgenic mouse (Tg 2576) model of Alzheimer disease. At 5 months of age, wild and Tg 2576 mice received a diet supplemented with Al lactate at 0 and 1 mg/g of diet for 120 days. The experimental groups (n= 7-8) were: control wild, Al-treated wild, control transgenic, and Al-treated transgenic. Aft…	experimental neurology	10.1016/j.expneurol.2008.08.017
tachibana, m; shinohara, m; yamazaki, y; liu, cc; rogers, j; bu, gj; kanekiyo, t	2016	rescuing effects of rxr agonist bexarotene on aging-related synapse loss depend on neuronal lrp1	Apolipoprotein E (apoE) plays a critical role in maintaining synaptic integrity by transporting cholesterol to neurons through the low-density lipoprotein receptor related protein-1 (LRP1). Bexarotene, a retinoid X receptor (RXR) agonist, has been reported to have potential beneficial effects on cognition by increasing brain apoE levels and lipidation. To investigate the effects of bexarotene on …	experimental neurology	10.1016/j.expneurol.2015.12.003
xiao, y; dong, jl; yin, zt; wu, qg; zhou, ym; zhou, xl	2018	procyanidin b2 protects against d-galactose-induced mimetic aging in mice: metabolites and microbiome analysis	To elucidate the possible mechanisms for the preventive effect of procyanidin B2 on aging, a combined analysis of metabolic profile and gut microbiome was carried out in the present study. The mimetic aged mice induced by D-galactose injection (500 mg/kg, sc daily), and the preventive group was fed with the diet plus 0.2% procyanidin B2. After 7 weeks of treatment, the spatial memory was assayed …	food and chemical toxicology	10.1016/j.fct.2018.05.017
kendall, m; batterham, m; prenzler, pd; ryan, d; robards, k	2008	nutritional methodologies and their use in inter-disciplinary antioxidant research	There has been a significant increase in the volume of research relating to antioxidants and health. The very nature of this research is inter-disciplinary, yet the full potential of such an approach, whereby nutritionists (clinicians), chemists, pharmacists and others all bring their expertise to bear in a concerted way, is rarely achieved. This is perhaps due to a lack of understanding of the m…	food chemistry	10.1016/j.foodchem.2007.10.076
pei, xr; yang, ry; zhang, zf; gao, lf; wang, jb; xu, yj; zhao, m; han, xl; liu, zg; li, y	2010	marine collagen peptide isolated from chum salmon (oncorhynchus keta) skin facilitates learning and memory in aged c57bl/6j mice	To observe the neuroprotective effects of marine collagen peptide (MCP) isolated from Chum Salmon (Oncorhynchus keta) skin by enzymatic hydrolysis, 20-month-old female C57BL/6J mice were fed with chow diet, 0.22%, 0.44% or 1.32% (wt/wt) MCP diet for 3 months. Comparing with aged control group, the abilities of passive avoidance and spatial memory and learning were significantly enhanced evaluated…	food chemistry	10.1016/j.foodchem.2009.04.120
youdim, ka; shukitt-hale, b; joseph, ja	2004	flavonoids and the brain: interactions at the blood-brain barrier and their physiological effects on the central nervous system	Over the past few years there has been an exponential growth in the number of reports describing the effects of nutritional modulation on aging and age-related diseases. Specific attention has been directed toward the beneficial effects afforded by dietary antioxidants, in particular those from fruit and vegetables, in ameliorating age-related deficits in brain performance. The rationale for stud…	free radical biology and medicine	10.1016/j.freeradbiomed.2004.08.002
lovell, ma; xiong, sl; lyubartseva, g; markesbery, wr	2009	organoselenium (sel-plex diet) decreases amyloid burden and rna and dna oxidative damage in app/ps1 mice	To evaluate potential antioxidant characteristics of organic selenium (Se), double knock-in transgenic mice expressing human mutations in the amyloid precursor protein (APP) and human presenilin-1 (PS1) were provided a Se-deficient diet, a Se-enriched diet (Sel-Plex), or a control diet from 4 to 9 months of age followed by a control diet until 12 months of age. Levels of DNA, RNA, and protein oxi…	free radical biology and medicine	10.1016/j.freeradbiomed.2009.03.008
bruce-keller, aj; white, cl; gupta, s; knight, ag; pistell, pj; ingram, dk; morrison, cd; keller, jn	2010	nox activity in brain aging: exacerbation by high fat diet	This study describes how age and high fat diet affect the profile of NADPH oxidase (NOX). Specifically, NOX activity and subunit expression were evaluated in the frontal cerebral cortex of 7-, 16-, and 24-month old mice following a 4-month exposure to either Western diet (WD, 41% calories from fat) or very high fat lard diet (VHFD, 60% calories from fat). Data reveal a significant effect of age i…	free radical biology and medicine	10.1016/j.freeradbiomed.2010.03.006
keeney, jtr; forster, s; sultana, r; brewer, ld; latimer, cs; cai, j; klein, jb; porter, nm; butterfield, da	2013	dietary vitamin d deficiency in rats from middle to old age leads to elevated tyrosine nitration and proteomics changes in levels of key proteins in brain: implications for low vitamin d-dependent age-related cognitive decline	In addition to the well-known effects of vitamin D (VitD) in maintaining bone health, there is increasing appreciation that this vitamin may serve important roles in other organs and tissues, including the brain. Given that VitD deficiency is especially widespread among the elderly, it is important to understand how the range of serum VitD levels that mimic those found in humans (from low to high…	free radical biology and medicine	10.1016/j.freeradbiomed.2013.07.019
lourenco, cf; ledo, a; barbosa, rm; laranjinha, j	2017	neurovascular-neuroenergetic coupling axis in the brain: master regulation by nitric oxide and consequences in aging and neurodegeneration	The strict energetic demands of the brain require that nutrient supply and usage be fine-tuned in accordance with the specific temporal and spatial patterns of ever-changing levels of neuronal activity. This is achieved by adjusting local cerebral blood flow (CBF) as a function of activity level-neurovascular coupling - and by changing how energy substrates are metabolized and shuttled amongst as…	free radical biology and medicine	10.1016/j.freeradbiomed.2017.04.026
zunzunegui, mv	2011	evolution of disability and dependency. an international perspective	In societies with a high level of population aging, the ability to live autonomously is a major goal of public health. The present article examines recent population-based studies analyzing a possible reduction in the prevalence of disability and provides evidence on the unmet needs of dependent individuals.In the last few decades, disability and reduced mobility have decreased in elderly persons…	gaceta sanitaria	10.1016/j.gaceta.2011.07.026
tracy, k; boushey, cj; roberts, sm; morris, jg; grattan, lm	2016	communities advancing the studies of tribal nations across their lifespan: design, methods, and baseline of the coastal cohort	The CoASTAL cohort represents the first community cohort assembled to study a HAB-related illness. It is comprised of three Native American tribes in the Pacific NW for the purpose of studying the health impacts of chronic, low level domoic acid (DA) exposure through razor clam consumption. This cohort is at risk of DA toxicity by virtue of their geographic location (access to beaches with a hist…	harmful algae	10.1016/j.hal.2016.03.010
walsh, ei; jacka, fn; butterworth, p; anstey, kj; cherbuin, n	2017	the association between western and prudent dietary patterns and fasting blood glucose levels in type 2 diabetes and normal glucose metabolism in older australian adults	High blood glucose and type 2 diabetes are associated with a range of adverse health and cognitive outcomes. One factor that contributes to high blood glucose and type 2 diabetes is dietary intake. This study investigated the relationship between dietary patterns, fasting blood glucose and diabetes status in a sample of 209 participants aged 60-65. Blood plasma glucose was measured from venous bl…	heliyon	10.1016/j.heliyon.2017.e00315
bunch, tj; weiss, jp; crandall, bg; may, ht; bair, tl; osborn, js; anderson, jl; muhlestein, jb; horne, bd; lappe, dl; day, jd	2010	atrial fibrillation is independently associated with senile, vascular, and alzheimer's dementia	BACKGROUND The aging population has resulted in more patients living with cardiovascular disease, such as atrial fibrillation (AF). Recent focus has been placed on understanding the long-term consequences of chronic cardiovascular disease, such as a potential increased risk of dementia. OBJECTIVE This study sought to determine whether there is an association between AF and dementia and whether th…	heart rhythm	10.1016/j.hrthm.2009.12.004
crichton, ge; elias, mf; dore, ga; robbins, ma	2012	relation between dairy food intake and cognitive function: the maine-syracuse longitudinal study	Diet modification to alter the course of age-related cognitive decline is becoming increasingly important. Few observational findings suggest that dairy food intake may be positively related to cognitive function, but research in this novel area is limited. The aim of this study was to investigate whether dairy food intake is associated with cognitive function, before and after adjustment for car…	international dairy journal	10.1016/j.idairyj.2011.08.001
marques, tm; cryan, jf; shanahan, f; fitzgerald, gf; ross, rp; dinan, tg; stanton, c	2014	gut microbiota modulation and implications for host health: dietary strategies to influence the gut-brain axis	The human intestinal microbiota evolves from an immature and unstable ecosystem during infancy into a more complex and stable ecosystem in adulthood. Diet is one of the main factors contributing to the composition and diversity of the human intestinal microbiota. From birth, breast milk offers the best nutritional regime for maturation of the gut, whereas the introduction of solid food selects th…	innovative food science & emerging technologies	10.1016/j.ifset.2013.10.016
lefferts, wk; heffernan, ks; barreira, tv	2016	association between pulsatile blood pressure and cognitive performance among older adults: insight from the national health and nutrition examination survey 1999-2002	Background: High blood pressure (BP) may be associated with impaired cognitive function. BP is comprised of a steady (mean arterial pressure; MAP) and pulsatile (pulse pressure; PP) component. The purpose of this study was to examine the relationship between steady and pulsatile BP and cognition among adults >= 60 years old. Methods: 2058 adults age 60-85 years from the 1999-2002 NHANES were used…	international journal of cardiology	10.1016/j.ijcard.2016.08.287
huang, lt; chen, cc; sheen, jm; chen, yj; hsieh, cs; tain, yl	2010	the interaction between high ammonia diet and bile duct ligation in developing rats: assessment by spatial memory and asymmetric dimethylarginine	Bile duct ligation (BDL) in developing rats causes cholestasis, impaired liver function and cognition. Because both nitric oxide (NO) and ammonia are implicated in hepatic encephalopathy (HE), we hypothesized that asymmetric dimethylarginine (ADMA), an endogenous NO synthase inhibitor, and ammonia affect cognition in young rats with BDL. Four groups of young male Sprague-Dawley rats ages 17 days …	international journal of developmental neuroscience	10.1016/j.ijdevneu.2009.11.006
lee, lk; shahar, s; chin, av	2012	predicting comorbidities, nutritional status, and neuropsychological performance of depressed and nondepressed geriatric communities: a comparative study	Background: The understanding of the relationship between comorbidities, nutritional status, and cognitive manifestations in depression is limited. This study investigated and compared the association between comorbidity status, nutritional status, and neuropsychological performance in depressed and nondepressed community-dwelling older adults. Methods: This cross-sectional study recruited 318 el…	international journal of gerontology	10.1016/j.ijge.2012.01.032
johari, sm; shahar, s; ng, tp; rajikan, r	2014	a preliminary randomized controlled trial of multifaceted educational intervention for mild cognitive impairment among elderly malays in kuala lumpur	Background: The aim of this study was to determine the effect of health education in changing nutritional, lifestyle, and cognitive function of elderly individuals with mild cognitive impairment (MCI). Methods: Thirty-five elderly individuals with MCI (mean age 65.7 +/- 3.8 years, 45.7% men) were randomly assigned to intervention (n = 17) and control (n = 18) groups. The intervention group partic…	international journal of gerontology	10.1016/j.ijge.2013.07.002
liu, jy; gao, yh; liu, hx; sun, j; liu, y; wu, jh; li, dd; sun, dj	2017	assessment of relationship on excess arsenic intake from drinking water and cognitive impairment in adults and elders in arsenicosis areas	In this study, the relationships between high water arsenic exposure and cognitive impairment were investigated. A total of 483 residents aged 40 or older were randomly recruited and were divided into four groups according to the concentrations of arsenic in their water. Consumption levels (-(x) over bar +/- s(d)) of drinking water arsenic for normal, mild, moderate, and high exposure groups were…	international journal of hygiene and environmental health	10.1016/j.ijheh.2016.12.004
yates, t; bakrania, k; zaccardi, f; dhalwani, nn; hamer, m; davies, mj; khunti, k	2018	reaction time, cardiorespiratory fitness and mortality in uk biobank: an observational study	Intelligence has previously been associated with mortality, although it is unclear whether the inverse association is independent of other related cognitive factors, such as information processing, or of measures related to physical health, such as cardiorespiratory fitness. We investigate whether fluid intelligence, reaction time and cardiorespiratory fitness are independently associated with mo…	intelligence	10.1016/j.intell.2017.11.006
nash, dt	2007	nutritional and exercise aspects of cognitive impairment	According to recent evidence, our aging society is in the early phases of an epidemic of cognitive decline. Accordingly, efforts directed at reducing the risk of Alzheimer's disease and dementia will be an important goal of health care efforts. While there are a paucity of successful treatment options currently available, diet and other lifestyle changes can play an important role in such an appr…	journal of clinical lipidology	10.1016/j.jacl.2007.07.001
ribeiro, sml; malmstrom, tk; morley, je; miller, dk	2017	fruit and vegetable intake, physical activity, and depressive symptoms in the african american health (aah) study	Background: Healthy diet and physical activity (PA) have been associated with reduced depressive symptoms, but few studies have examined them simultaneously in African Americans. Aims: To investigate fruit and vegetable intake (FVI) and PA as predictors of clinically-relevant levels of depressive symptoms (CRLDS) in African Americans. Methods: African American Health (AAH) is a population-based l…	journal of affective disorders	10.1016/j.jad.2017.05.038
samieri, c; jutand, ma; feart, c; capuron, l; letenneur, l; barberger-gateau, p	2008	dietary patterns derived by hybrid clustering method in older people: association with cognition, mood, and self-rated health	Background Several nutritional factors, including dietary fatty acids, antioxidants, and folates, have been related to pathological brain aging. Dietary patterns that represent a combination of foods may better predict disease risk than single foods or nutrients. Objective To identify dietary patterns by a mixed clustering method and to analyze their relationship with cognitive function, depressi…	journal of the american dietetic association	10.1016/j.jada.2008.06.437
ferreira, mp; weems, mks	2008	alcohol consumption by aging adults in the united states: health benefits and detriments	The most rapidly growing segment of the US population is that of older adults (>= 65 years). Trends of aging adults (those aged >= 50 years) show that fewer women than men consume alcohol, women consume less alcohol than men, and total alcohol intake decreases after retirement. A U- or J-shaped relationship between alcohol intake and mortality exists among middle-aged (age 45 to 65 years) and old…	journal of the american dietetic association	10.1016/j.jada.2008.07.011
presse, n; shatenstein, b; kergoat, mj; ferland, g	2008	low vitamin k intakes in community-dwelling elders at an early stage of alzheimer's disease	An increasing body of evidence points to a role for vitamin K in brain physiology through its participation in sphingolipid metabolism and biological activation of the vitamin K-dependent protein Gas6. One hypothesis is that vitamin K may also play a role in the pathogenesis of Alzheimer's disease. A recent study found that patients with early-stage Alzheimer's disease consumed less vitamin K tha…	journal of the american dietetic association	10.1016/j.jada.2008.09.013
houston, dk; nicklas, bj; zizza, ca	2009	weighty concerns: the growing prevalence of obesity among older adults	The prevalence of obesity among older adults has increased during the past 20 years and will affect both medical and social services. Along with an increased risk of cardiovascular disease, diabetes, and several cancers, obesity is associated with increased risk of physical and cognitive disability. However, relatively little attention has been given to the issue of weight management among commun…	journal of the american dietetic association	10.1016/j.jada.2009.08.014
merrill, da; siddarth, p; raji, ca; emerson, nd; rueda, f; ercoli, lm; miller, kj; lavretsky, h; harris, lm; burggren, ac; bookheimer, sy; barrio, jr; small, gw	2016	modifiable risk factors and brain positron emission tomography measures of amyloid and tau in nondemented adults with memory complaints	Objective: Exercise and diet impact body composition, but their age-related brain effects are unclear at the molecular imaging level. To address these issues, the authors determined whether body mass index (BMI), physical activity, and diet relate to brain positron emission tomography (PET) of amyloid plaques and tau tangles using 2-(1(6-[(2-[F-18] fluoroethyl)(methyl) amino]-2-naphthyl) ethylide…	american journal of geriatric psychiatry	10.1016/j.jagp.2016.05.007
vaportzis, e; gow, aj	2018	people's beliefs and expectations about how cognitive skills change with age: evidence from a uk-wide aging survey	Objective: We conducted a U.K.-wide survey to collect information on people's beliefs, fears, perceptions, and attitudes to cognitive aging. Methods: This community-based aging survey included 3,146 adults aged 40 years and over. Results: Respondents believed memory might be the earliest cognitive skill to decline (mean: 59.4 years), followed by speed of thinking (mean: 64.9). Those in their 40s …	american journal of geriatric psychiatry	10.1016/j.jagp.2018.03.016
gillette-guyonnet, s; andrieu, s; dantoine, t; dartigues, jf; touchon, j; vellas, b	2009	commentary on "a roadmap for the prevention of dementia ii. leon thal symposium 2008." the multidomain alzheimer preventive trial (mapt): a new approach to the prevention of alzheimer's disease	Background: Because no effective curative approaches are available. preventive approaches in the field of Alzheimer's disease (AD) are needed. We present the design of the ongoing Multidomain Alzheimer Preventive Trial (MAPT) Study. Several previous studies suggested that many factors may be involved in the occurrence of AD at late ages. Because of the probable multifactorial nature of AD, it see…	alzheimers & dementia	10.1016/j.jalz.2009.01.008
yurko-mauro, k; mccarthy, d; rom, d; nelson, eb; ryan, as; blackwell, a; salem, n; stedman, m	2010	beneficial effects of docosahexaenoic acid on cognition in age-related cognitive decline	Background Docosahexaenoic acid (DHA) plays an important role in neural function Decreases in plasma DHA are associated with cognitive decline in healthy elderly adults and in patients with Alzheimer's disease Higher DHA intake is inversely correlated with relative risk of Alzheimer's disease The potential benefits of DHA supplementation in age related cognitive decline (ARCD) have not been fully…	alzheimers & dementia	10.1016/j.jalz.2010.01.013
ellis, ka; rowe, cc; villemagne, vl; martins, rn; masters, cl; salvado, o; szoeke, c; ames, d	2010	addressing population aging and alzheimer's disease through the australian imaging biomarkers and lifestyle study: collaboration with the alzheimer's disease neuroimaging initiative	The Australian Imaging Biomarkers and Lifestyle (AIBL) study is a longitudinal study of I 1 1 2 volunteers from healthy. mild cognitive impairment. and Alzheimer's disease (AI)) populations who can be assessed and followed up for prospective research into aging and AD AIBL aims to improve understanding of the pathogenesis. early clinical manifestation, and diagnosis of AD. and identify diet and l…	alzheimers & dementia	10.1016/j.jalz.2010.03.009
kivipelto, m; solomon, a; ahtiluoto, s; ngandu, t; lehtisalo, j; antikainen, r; backman, l; hanninen, t; jula, a; laatikainen, t; lindstrom, j; mangialasche, f; nissinen, a; paajanen, t; pajala, s; peltonen, m; rauramaa, r; stigsdotter-neely, a; strandberg, t; tuomilehto, j; soininen, h	2013	the finnish geriatric intervention study to prevent cognitive impairment and disability (finger): study design and progress	Background: Finnish Geriatric Intervention Study to Prevent Cognitive Impairment and Disability (FINGER) is a multi-center, randomized, controlled trial ongoing in Finland. Materials: Participants (1200 individuals at risk of cognitive decline) are recruited from previous population-based non-intervention studies. Inclusion criteria are CAIDE Dementia Risk Score >= 6 and cognitive performance at …	alzheimers & dementia	10.1016/j.jalz.2012.09.012
da silva, sl; vellas, b; elemans, s; luchsinger, j; kamphuis, p; yaffe, k; sijben, j; groenendijk, m; stijnen, t	2014	plasma nutrient status of patients with alzheimer's disease: systematic review and meta-analysis	Background: Alzheimer disease (AD) patients are at risk of nutritional insufficiencies because of physiological and psychological factors. Nutritional compounds are postulated to play a role in the pathophysiological processes that are affected in AD. We here provide the first systematic review and meta-analysis that compares plasma levels of micronutrients and fatty acids in AD patients to those…	alzheimers & dementia	10.1016/j.jalz.2013.05.1771
roberts, js; mclaughlin, sj; connell, cm	2014	public beliefs and knowledge about risk and protective factors for alzheimer's disease	Background: The purpose of this study was to assess public beliefs and knowledge about risk and protective factors for Alzheimer's disease (AD). Methods: A brief survey module was added to the Health and Retirement Study, a longstanding national panel study of the U.S. population over the age of 50. Results: Respondents were 1641 adults (mean age = 64.4 years, 53.6% female, 81.7% White). Most (60…	alzheimers & dementia	10.1016/j.jalz.2013.07.001
morris, mc; schneider, ja; li, h; tangney, cc; nag, h; bennett, da; honer, wg; bames, ll	2015	brain tocopherols related to alzheimer's disease neuropathology in humans	Randomized trials of alpha-tocopherol supplements on cognitive decline are negative, whereas studies of dietary tocopherols have shown benefit. We investigated these inconsistencies by analyzing the relations of alpha- and gamma-tocopherol brain concentrations to Alzheimer's disease (AD) neuropathology among 115 deceased participants of the prospective Rush Memory and Aging Project. Associations …	alzheimers & dementia	10.1016/j.jalz.2013.12.015
morris, mc; tangney, cc; wang, ym; sacks, fm; bennett, da; aggarwal, nt	2015	mind diet associated with reduced incidence of alzheimer's disease	Introduction: In a previous study, higher concordance to the MIND diet, a hybrid Mediterranean-Dietary Approaches to Stop Hypertension diet, was associated with slower cognitive decline. In this study we related these three dietary patterns to incident Alzheimer's disease (AD). Methods: We investigated the diet-AD relations in a prospective study of 923 participants, ages 58 to 98 years, followed…	alzheimers & dementia	10.1016/j.jalz.2014.11.009
morris, mc; tangney, cc; wang, ym; sacks, fm; barnes, ll; bennett, da; aggarwal, nt	2015	mind diet slows cognitive decline with aging	Introduction: The Mediterranean and dash diets have been shown to slow cognitive decline; however, neither diet is specific to the nutrition literature on dementia prevention. Methods: We devised the Mediterranean-Dietary Approach to Systolic Hypertension (DASH) diet intervention for neurodegenerative delay (MIND) diet score that specifically captures dietary components shown to be neuroprotectiv…	alzheimers & dementia	10.1016/j.jalz.2015.04.011
shakersain, b; santoni, g; larsson, sc; faxen-irving, g; fastbom, j; fratiglioni, l; xu, wl	2016	prudent diet may attenuate the adverse effects of western diet on cognitive decline	Introduction: The influence of mixed dietary patterns on cognitive changes is unknown. Methods: A total of 2223 dementia-free participants aged >= 60 were followed up for 6 years to examine the impact of dietary patterns on cognitive decline. Mini-mental state examination (MMSE) was administered. Diet was assessed by a food frequency questionnaire. By factor analysis, Western and prudent dietary …	alzheimers & dementia	10.1016/j.jalz.2015.08.002
ruiz, hh; chi, t; shin, ac; lindtner, c; hsieh, w; ehrlich, m; gandy, s; buettner, c	2016	increased susceptibility to metabolic dysregulation in a mouse model of alzheimer's disease is associated with impaired hypothalamic insulin signaling and elevated bcaa levels	Introduction: Epidemiologic studies have demonstrated an association between diabetes and dementia. Insulin signaling within the brain, in particular within the hypothalamus regulates carbohydrate, lipid, and branched chain amino acid (BCAA) metabolism in peripheral organs such as the liver and adipose tissue. We hypothesized that cerebral amyloidosis impairs central nervous system control of met…	alzheimers & dementia	10.1016/j.jalz.2016.01.008
staubo, sc; aakre, ja; vemuri, p; syrjanen, ja; mielke, mm; geda, ye; kremers, wk; machulda, mm; knopman, ds; petersen, rc; jack, cr; roberts, ro	2017	mediterranean diet, micronutrients and macronutrients, and mri measures of cortical thickness	Introduction: The Mediterranean diet (MeDi) is associated with reduced risk of cognitive impairment, but it is unclear whether it is associated with better brain imaging biomarkers. Methods: Among 672 cognitively normal participants (mean age, 79.8 years, 52.5% men), we investigated associations of MeDi score and MeDi components with magnetic resonance imaging measures of cortical thickness for t…	alzheimers & dementia	10.1016/j.jalz.2016.06.2359
feart, c; helmer, c; merle, b; herrmann, fr; annweiler, c; dartigues, jf; delcourt, c; samieri, c	2017	associations of lower vitamin d concentrations with cognitive decline and long-term risk of dementia and alzheimer's disease in older adults	Introduction: Hypovitaminosis D has been associated with several chronic conditions; yet, its association with cognitive decline and the risk of dementia and Alzheimer's disease (AD) has been inconsistent. Methods: The study population consisted of 916 participants from the Three-City Bordeaux cohort aged 65+, nondemented at baseline, with assessment of vitamin D status and who were followed for …	alzheimers & dementia	10.1016/j.jalz.2017.03.003
hayden, km; beavers, dp; steck, se; hebert, jr; tabung, fk; shivappa, n; casanova, r; manson, je; padula, cb; salmoirago-blotcher, e; snetselaar, lg; zaslavsky, o; rapp, sr	2017	the association between an inflammatory diet and global cognitive function and incident dementia in older women: the women's health initiative memory study	Introduction: The Mediterranean and Dietary Approaches to Stop Hypertension diets have been associated with lower dementia risk. We evaluated dietary inflammatory potential in relation to mild cognitive impairment (MCI)/dementia risk. Methods: Baseline food frequency questionnaires from n = 7085 women (aged 65-79 years) were used to calculate Dietary Inflammatory Index (DII) scores that were cate…	alzheimers & dementia	10.1016/j.jalz.2017.04.004
rosenberg, a; ngandu, t; rusanen, m; antikainen, r; backman, l; havulinna, s; hanninen, t; laatikainen, t; lehtisalo, j; levalahti, e; lindstrom, j; paajanen, t; peltonen, m; soininen, h; stigsdotter-neely, a; strandberg, t; tuomilehto, j; solomon, a; kivipelto, m	2018	multidomain lifestyle intervention benefits a large elderly population at risk for cognitive decline and dementia regardless of baseline characteristics: the finger trial	Introduction: The 2-year Finnish Geriatric Intervention Study to Prevent Cognitive Impairment and Disability (FINGER) multidomain lifestyle intervention trial (NCT01041989) demonstrated beneficial effects on cognition. We investigated whether sociodemographics, socioeconomic status, baseline cognition, or cardiovascular factors influenced intervention effects on cognition. Methods: The FINGER rec…	alzheimers & dementia	10.1016/j.jalz.2017.09.006
beydoun, ma; beydoun, ha; elbejjani, m; dore, ga; zonderman, ab	2018	helicobacter pylori seropositivity and its association with incident all-cause and alzheimer's disease dementia in large national surveys	Introduction: Infectious agents were recently implicated in Alzheimer's disease (AD) and etiology of other dementias, notably Helicobacter pylori. Methods: We tested associations of H. pylori seropositivity with incident all-cause and AD dementia and with AD-related mortality among US adults in a retrospective cohort study. Data from the National Health and Nutrition Surveys III, phase 1 (1988-19…	alzheimers & dementia	10.1016/j.jalz.2018.04.009
hanlon, jt; wang, xg; handler, sm; weisbord, s; pugh, mj; semla, t; stone, ra; aspinall, sl	2011	potentially inappropriate prescribing of primarily renally cleared medications for older veterans affairs nursing home patients	Background: Inappropriate prescribing of primarily renally cleared medications in older patients with kidney disease can lead to adverse outcomes. Objectives: To estimate the prevalence of potentially inappropriate prescribing of 21 primarily renally cleared medications based on 2 separate estimates of renal function and to identify factors associated with this form of suboptimal prescribing in o…	journal of the american medical directors association	10.1016/j.jamda.2010.04.008
morley, je; morris, jc; berg-weger, m; borson, s; carpenter, bd; del campo, n; dubois, b; fargo, k; fitten, lj; flaherty, jh; ganguli, m; grossberg, gt; malmstrom, tk; petersen, rd; rodriguez, c; saykin, aj; scheltens, p; tangalos, eg; verghese, j; wilcock, g; winblad, b; woo, j; vellas, b	2015	brain health: the importance of recognizing cognitive impairment: an iagg consensus conference	Cognitive impairment creates significant challenges for patients, their families and friends, and clinicians who provide their health care. Early recognition allows for diagnosis and appropriate treatment, education, psychosocial support, and engagement in shared decision-making regarding life planning, health care, involvement in research, and financial matters. An IAGG-GARN consensus panel exam…	journal of the american medical directors association	10.1016/j.jamda.2015.06.017
berendsen, aam; kang, jh; van de rest, o; feskens, ejm; de groot, lcpgm; grodstein, f	2017	the dietary approaches to stop hypertension diet, cognitive function, and cognitive decline in american older women	Objectives: To examine the association between long-term adherence to the Dietary Approaches to Stop Hypertension (DASH) diet with cognitive function and decline in older American women. Design: Prospective cohort study. Setting: The Nurses' Health Study, a cohort of registered nurses residing in 11 US states. Participants: A total of 16,144 women from the Nurses' Health Study, aged >= 70 years, …	journal of the american medical directors association	10.1016/j.jamda.2016.11.026
marengoni, a; rizzuto, d; fratiglioni, l; antikainen, r; laatikainen, t; lehtisalo, j; peltonen, m; soininen, h; strandberg, t; tuomilehto, j; kivipelto, m; ngandu, t	2018	the effect of a 2-year intervention consisting of diet, physical exercise, cognitive training, and monitoring of vascular risk on chronic morbidity-the finger randomized controlled trial	Objective: To verify whether a multidomain intervention lowers the risk of developing new chronic diseases in older adults. Methods: Multicenter, double-blind randomized controlled trial started in October 2009, with 2-year follow-up. A total of 1260 people aged 60 to 77 years were enrolled in the Finnish Geriatric Intervention Study to Prevent Cognitive Impairment and Disability (FINGER). Partic…	journal of the american medical directors association	10.1016/j.jamda.2017.09.020
ntanasi, e; yannakoulia, m; kosmidis, mh; anastasiou, ca; dardiotis, e; hadjigeorgiou, g; sakka, p; scarmeas, n	2018	adherence to mediterranean diet and frailty	Objective: To investigate associations between adherence to the Mediterranean diet and frailty in a Greek population of older adults. Design: Cross-sectional study. Setting: Data were drawn from the Hellenic longitudinal Investigation of Aging and Diet (HELIAD), a population-based, multidisciplinary study designed to estimate the prevalence and incidence of dementia in the Greek population. Parti…	journal of the american medical directors association	10.1016/j.jamda.2017.11.005
vance, de; gakumo, ca; childs, gd; enah, c; fazeli, pl	2017	feedback on a multimodal cognitive intervention for adults aging with hiv: a focus group study	Nearly 50% of adult persons livingwithHIV (PLWH) experience HIV-associated neurocognitive disorder (HAND), which is associated with deteriorating brain health and cognitive functioning. Multimodal interventions that simultaneously improve physical activity, nutrition, and sleep hygiene may be of value for adult PLWH, especially as they age and become vulnerable to HAND. We used four focus groups …	janac-journal of the association of nurses in aids care	10.1016/j.jana.2017.06.002
vercambre, mn; grodstein, f; berr, c; kang, jh	2012	mediterranean diet and cognitive decline in women with cardiovascular disease or risk factors	Background Cardiovascular disease and vascular risk factors increase rates of cognitive impairment, but very little is known regarding prevention in this high-risk group. The heart-healthy Mediterranean-type dietary pattern may beneficially influence both vascular and cognitive outcomes. Objectives We examined the association between Mediterranean-style diet and cognitive decline in women with pr…	journal of the academy of nutrition and dietetics	10.1016/j.jand.2012.02.023
ye, xw; scott, t; gao, x; maras, je; bakun, pj; tucker, kl	2013	mediterranean diet, healthy eating index 2005, and cognitive function in middle-aged and older puerto rican adults	Adherence to a Mediterranean diet has recently been shown to protect against cognitive decline and dementia. It remains unclear, however, whether such protection extends to different ethnic groups and middle-aged individuals and how it might compare with adherence to the US Department of Agriculture's 2005 Dietary Guidelines for Americans (measured with Healthy Eating Index 2005 [HEI 2005]). This…	journal of the academy of nutrition and dietetics	10.1016/j.jand.2012.10.014
haring, b; wu, cy; mossavar-rahmani, y; snetselaar, l; brunner, r; wallace, rb; neuhouser, ml; wassertheil-smoller, s	2016	no association between dietary patterns and risk for cognitive decline in older women with 9-year follow-up: data from the women's health initiative memory study	Background Data on the association between dietary patterns and age-related cognitive decline are inconsistent. Objective To determine whether dietary patterns assessed by the alternate Mediterranean diet score (aMED), the Healthy Eating Index-2010 (HEI-2010), the Alternate Healthy Eating Index 2010 (AHEI-2010), or the Dietary Approach to Stop Hypertension (DASH) diet score are associated with co…	journal of the academy of nutrition and dietetics	10.1016/j.jand.2015.12.017
dela vega, sf; cordero, cp; palapar, la; garcia, ap; agapito, jd	2018	mixed-methods research revealed the need for dementia services and human resource master plan in an aging philippines	Objective: To determine the status of dementia care services and workforce in selected public and private hospitals and geriatric care facilities in the Philippines. Study Design and Setting: Framework analysis of 54 key informant interviews, 4 focus group discussions, and survey of 167 workers in 26 purposively selected facilities. Results: Three dementia care models emerged: (1) separate unit, …	journal of clinical epidemiology	10.1016/j.jclinepi.2018.06.010
handy, ce; desai, cs; dardari, za; al-mallah, mh; miedema, md; ouyang, p; budoff, mj; blumenthal, rs; nasir, k; blaha, mj	2016	the association of coronary artery calcium with noncardiovascular disease the multi-ethnic study of atherosclerosis	OBJECTIVES This study sought to determine if coronary artery calcium (CAC) is associated with incident noncardiovascular disease. BACKGROUND CAC is considered a measure of vascular aging, associated with increased risk of cardiovascular and all-cause mortality. The relationship with noncardiovascular disease is not well defined. METHODS A total of 6,814 participants from 6 MESA (Multi-Ethnic Stud…	jacc-cardiovascular imaging	10.1016/j.jcmg.2015.09.020
vieira, er; mendy, a; prado, cm; gasana, j; albatineh, an	2015	falls, physical limitations, confusion and memory problems in people with type ii diabetes, undiagnosed diabetes and prediabetes, and the influence of vitamins a, d and e	Aims: To examine the association between type II diabetes, prediabetes and undiagnosed diabetes with falls, physical limitations, confusion and memory problems, and to evaluate the effects of vitamins A, D and E levels on the associations. Methods: Data from 37,973 participants of the National Health and Nutrition Examination Survey was analyzed. Results: The participants' mean age was 46 +/- 17 …	journal of diabetes and its complications	10.1016/j.jdiacomp.2015.08.005
lin, ws; lo, jh; yang, jh; wang, hw; fan, sz; yen, jh; wang, py	2017	ludwigia octovalvis extract improves glycemic control and memory performance in diabetic mice	Ethnopharmacological relevance: Ludwigia octovalvis (Jacq.) P.H. Raven (Onagraceae) extracts have historically been consumed as a healthful drink for treating various conditions, including edema, nephritis, hypotension and diabetes. Aim of the study: We have previously shown that Ludwigia octovalvis extract (LOE) can significantly extend lifespan and improve age-related memory deficits in Drosoph…	journal of ethnopharmacology	10.1016/j.jep.2017.06.044
unno, k; konishi, t; nakagawa, a; narita, y; takabayashi, f; okamura, h; hara, a; yamamoto, h; iguchi, k; hoshino, m; yasui, k; katayanagi, y; fukutomi, r; imai, s	2015	cognitive dysfunction and amyloid beta accumulation are ameliorated by the ingestion of green soybean extract in aged mice	The effects of soybean extracts were investigated in senescence-accelerated (SAMP10) mice, a mouse model of brain senescence with cognitive dysfunction. Mature soybeans are usually yellow. However, the green soybean retains green color after being ripened. Cognitive functions were significantly better-preserved in aged mice fed green soybean than age-matched control mice with or without yellow so…	journal of functional foods	10.1016/j.jff.2015.02.011
guo, yr; hsu, yh; liang, a; lu, wj; wu, ch; lee, hc; huang, sy	2015	n-3 polyunsaturated fatty acids ameliorate cognitive age-related impairments and depressive behaviour in unchallenged aged prediabetic rats	Epidemiological studies have reported that nutritional deficit of n-3 polyunsaturated fatty acids (PUFAs) is closely related to depression and cognitive impairment in middle and later life. This study investigated the preventive effects of n-3 PUFA-rich oils on the behavioural impairment of unchallenged aged prediabetic rats by using a Morris water maze (MWM) test and forced swimming test (FST). …	journal of functional foods	10.1016/j.jff.2015.09.050
kushimoto, s; uchibori, y; yanai, s; makabe, h; nakamur, s; katayama, s	2018	kale supplementation up-regulates hsp70 and suppresses cognitive decline in a mouse model of accelerated senescence	Dietary interventions have been proposed as an effective way to prevent age-related senescence. Here, we investigated the ability of kale juice (KJ) dietary supplementation to delay cognitive decline in the senescence accelerated mouse prone 8 (SAMP8) mouse. SAMP8 mice were fed a diet containing 0.8% (w/w) KJ or a control diet for 16 weeks, and cognitive performance was examined using the Morris …	journal of functional foods	10.1016/j.jff.2018.03.011
lee, mr; ma, jy; sung, ck	2017	chronic dietary ginseng extract administration ameliorates antioxidant and cholinergic systems in the brains of aged mice	Background: Black ginseng has a more potent biological activity than non-steamed ginseng. We investigated the effects of long-term intake of dietary black ginseng extract (BG) on antioxidant activity in aged mice. We also compared the effects of BG on cognitive deficits with those of white ginseng extract (WG) and red ginseng extract (RG). Methods: Ten-month-old mice were fed an AIN-93G-based die…	journal of ginseng research	10.1016/j.jgr.2017.06.002
joordens, jca; wesselingh, fp; de vos, j; vonhof, hb; kroon, d	2009	relevance of aquatic environments for hominins: a case study from trinil (java, indonesia)	Knowledge about dietary niche is key to understanding hominin evolution, since diet influences body proportions, brain size, cognition, and habitat preference. In this study we provide ecological context for the current debate on modernity (or not) of aquatic resource exploitation by hominins. We use the Homo erectus site of Trinil as a case study to investigate how research questions on possible…	journal of human evolution	10.1016/j.jhevol.2009.06.003
florent-bechard, s; malaplate-armand, c; koziel, v; kriem, b; olivier, jl; pillot, t; oster, t	2007	towards a nutritional approach for prevention of alzheimer's disease: biochemical and cellular aspects	Alzheimer's disease (AD) is a major public health concern in all countries. Although the precise cause of AD is still unknown, a growing body of evidence supports the notion that soluble amyloid beta-peptide (A beta) may be the proximate cause of synaptic injuries and neuronal death early in the disease. AD patients display lower levels of docosahexaenoic acid (DHA, C22:6; n-3) in plasma and brai…	journal of the neurological sciences	10.1016/j.jns.2007.06.046
popescu, bo; toescu, ec; popescu, lm; bajenaru, o; muresanu, df; schultzberg, m; bogdanovic, n	2009	blood-brain barrier alterations in ageing and dementia	The current pathogenic scenarios of different types of dementia are based on a number of common mechanisms of neurodegeneration, such as accumulation of abnormal proteins (within or outside cells), mitochondrial dysfunction and oxidative stress, calcium homeostasis dysregulation, early synaptic disconnection and late apoptotic cell death. Ageing itself is associated with mild cognitive deteriorat…	journal of the neurological sciences	10.1016/j.jns.2009.02.321
miyake, y; tanaka, k; fukushima, w; sasaki, s; kiyohara, c; tsuboi, y; yamada, t; oeda, t; miki, t; kawamura, n; sakae, n; fukuyama, h; hirota, y; nagai, m	2010	case-control study of risk of parkinson's disease in relation to hypertension, hypercholesterolemia, and diabetes in japan	This case-control study investigated the associations of a history of hypertension, hypercholesterolemia, and diabetes mellitus with the risk of Parkinson's disease (PD) in Japan. Included were 249 cases within 6 years of onset of PD. Controls were 368 inpatients and outpatients without a neurodegenerative disease. Data on the vascular risk factors and confounders were obtained from a self-admini…	journal of the neurological sciences	10.1016/j.jns.2010.03.002
akinyemi, ro; allan, l; owolabi, mo; akinyemi, jo; ogbole, g; ajani, a; firbank, m; ogunniyi, a; kalaria, rn	2014	profile and determinants of vascular cognitive impairment in african stroke survivors: the cogfast nigeria study	Objective: Sub-Saharan Africa faces a potential epidemic of non-communicable diseases including stroke and dementia but little is known about the burden of stroke-related cognitive dysfunction. We assessed the baseline profile and factors associated with vascular cognitive impairment (VCI) in stroke survivors participating in the Cognitive Function After STroke (CogFAST) Nigeria Study. Methods: W…	journal of the neurological sciences	10.1016/j.jns.2014.08.042
wei, yd; wei, yk; zhu, jm	2017	early markers of kidney dysfunction and cognitive impairment among older adults	Background: Age-related decline in kidney function can be an important risk factor for cognitive impairment in older adults. In this study, we examined several kidney function measures for the association with cognitive function in older adults in hope to identify early and sensitive markers that can be used for the detection or screening for cognitive impairment. Methods: A total of 1982 older p…	journal of the neurological sciences	10.1016/j.jns.2017.01.071
sherzai, az; shaheen, m; yu, jj; talbot, k; sherzai, d	2018	insulin resistance and cognitive test performance in elderly adults: national health and nutrition examination survey (nhanes)	Objectives: To examine the relationship between homeostatic model of insulin resistance (HOMA-IR) and cognitive test performance among population 60 years in a national database. Hypothesis: Higher insulin resistance is associated with lower cognitive test performance score in the population >= 60 years. Participants: We analyzed data from the National Health and Nutrition Examination Survey (NHA…	journal of the neurological sciences	10.1016/j.jns.2017.11.031
weinreb, o; mandel, s; amit, t; youdim, mbh	2004	neurological mechanisms of green tea polyphenols in alzheimer's and parkinson's diseases	Tea consumption is varying its status from a mere ancient beverage and a lifestyle habit, to a nutrient endowed with possible prospective neurobiological-pharmacological actions beneficial to human health. Accumulating evidence suggest that oxidative stress resulting in reactive oxygen species generation and inflammation play a pivotal role in neurodegenerative diseases, supporting the implementa…	journal of nutritional biochemistry	10.1016/j.jnutbio.2004.05.002
boudrault, c; bazinet, rp; ma, dwl	2009	experimental models and mechanisms underlying the protective effects of n-3 polyunsaturated fatty acids in alzheimer's disease	Dementia such as Alzheimer's disease (AD) is a growing health problem in aging populations in many countries around the world. Currently, there is no cure for AD; consequently, alternative therapies are urgently needed. Recent studies suggest that nutritional intervention may have therapeutic benefits for AD. Specifically, an increased intake of n-3 polyunsaturated fatty acids (PUFA) from fish an…	journal of nutritional biochemistry	10.1016/j.jnutbio.2008.05.016
vepsalainen, s; koivisto, h; pekkarinen, e; makinen, p; dobson, g; mcdougall, gj; stewart, d; haapasalo, a; karjalainen, ro; tanila, h; hiltunen, m	2013	anthocyanin-enriched bilberry and blackcurrant extracts modulate amyloid precursor protein processing and alleviate behavioral abnormalities in the app/ps1 mouse model of alzheimer's disease	A growing body of epidemiological evidence suggests that fruit and vegetable juices containing various phenolic compounds can reduce the risk of Alzheimer's disease (AD). As the altered amyloid precursor protein (APP) processing leading to increased beta-amyloid (A beta) production is a key pathogenic feature of AD, we elucidated the effects of different polyphenols on neuroprotection and APP pro…	journal of nutritional biochemistry	10.1016/j.jnutbio.2012.07.006
qosa, h; mohamed, la; batarseh, ys; alqahtani, s; ibrahim, b; levine, h; keller, jn; kaddoumi, a	2015	extra-virgin olive oil attenuates amyloid-beta and tau pathologies in the brains of tgswdi mice	Extra-virgin olive oil (EVOO) is one of the main elements of Mediterranean diet. Several studies have suggested that EVOO has several health promoting effects that could protect from and decrease the risk of Alzheimer's disease (AD). In this study, we investigated the effect of consumption of EVOO-enriched diet on amyloid- and tau-related pathological alterations that are associated with the prog…	journal of nutritional biochemistry	10.1016/j.jnutbio.2015.07.022
chou, lm; lin, ci; chen, yh; liao, h; lin, sh	2016	a diet containing grape powder ameliorates the cognitive decline in aged rats with a long-term high-fructose-high-fat dietary pattern	Research has suggested that the consumption of foods rich in polyphenols is beneficial to the cognitive functions of the elderly. We investigated the effects of grape consumption on spatial learning, memory performance and neurodegeneration-related protein expression in aged rats fed a high-fructose-high-fat (HFHF) diet. Six-week-old Wistar rats were fed an HFHF diet to 66 weeks of age to establi…	journal of nutritional biochemistry	10.1016/j.jnutbio.2016.04.006
chakraborty, n; muhie, s; kumar, r; gautam, a; srinivasan, s; sowe, b; dimitrov, g; miller, sa; jett, m; hammamieh, r	2017	contributions of polyunsaturated fatty acids (pufa) on cerebral neurobiology: an integrated omics approach with epigenomic focus	The epigenetic landscape is vulnerable to diets. Here, we investigated the influence of different polyunsaturated fatty acids (PUFA) dietary supplements on rodents' nervous system development and functions and potential consequences to neurodegenerative disorders. Our previous nutrigenomics study showed significant impact of high n-3 PUFA-enriched diet (ERD) on synaptogenesis and various neuromod…	journal of nutritional biochemistry	10.1016/j.jnutbio.2016.12.006
liao, h; chou, lm; chien, yw; wu, ch; chang, js; lin, ci; lin, sh	2017	grape powder consumption affects the expression of neurodegeneration-related brain proteins in rats chronically fed a high-fructose-high-fat diet	Abnormal glucose metabolism in the brain is recognized to be associated with cognitive decline. Because grapes are rich in polyphenols that produce antioxidative and blood sugar-lowering effects, we investigated how grape consumption affects the expression and/or phosphorylation of neurodegenerationrelated brain proteins in aged rats fed a high-fructose-high-fat (HFHF) diet. Wistar rats were main…	journal of nutritional biochemistry	10.1016/j.jnutbio.2017.02.013
li, xy; liu, yh; wang, b; chen, cy; zhang, hm; kang, jx	2018	identification of a sustainable two-plant diet that effectively prevents age-related metabolic syndrome and extends lifespan in aged mice	The current system of food production is linked to both the increasing prevalence of chronic disease and the deterioration of the environment, and thereby calls for novel ways of producing nutritious foods in a sustainable manner. In the "Iongeiiity village" of Bama, China, we have identified two plant foods, hemp seed and bitter vegetable (Sonchus oleraceus), that are commonly consumed by its re…	journal of nutritional biochemistry	10.1016/j.jnutbio.2017.09.003
zhou, mm; ding, l; wen, m; che, hx; huang, jq; zhang, tt; xue, ch; mao, xz; wang, ym	2018	mechanisms of dha-enriched phospholipids in improving cognitive deficits in aged samp8 mice with high-fat diet	Recent studies have shown that a high-fat diet (HFD) is involved in both metabolic dysfunction and cognitive deficiency and that docosahexaenoic-acidenriched phospholipids (DHA-PLs) have beneficial effects on obesity and cognitive impairment. However, there are only a few studies comparing differences between DHA-PC and DHA-PS in HFD-induced Alzheimer's disease (AD) models. After 8 weeks feeding …	journal of nutritional biochemistry	10.1016/j.jnutbio.2018.05.009
graff-radford, j; whitwell, jl; trenerry, mr; ahlskog, je; jensen, md; jack, cr; josephs, ka	2011	focal brain atrophy in gastric bypass patients with cognitive complaints	Recently, we have identified a series of patients presenting with cognitive complaints after gastric bypass, without any identifiable etiology. We aimed to determine if focal brain atrophy could account for the complaints. A retrospective case series was performed to identify patients with cognitive complaints following gastric bypass who had a volumetric MRI. Voxel-based morphometry was used to …	journal of clinical neuroscience	10.1016/j.jocn.2011.07.012
vanhelst, j; beghin, l; duhamel, a; manios, y; molnar, d; de henauw, s; moreno, la; ortega, fb; sjostrom, m; widhalm, k; gottrand, f	2016	physical activity is associated with attention capacity in adolescents	Objective To assess the relationships among physical activity, measured objectively, and attention capacity in European adolescents. Study design The study included 273 adolescents, aged 12.5-17.5 years, who participated in the Healthy Lifestyle in Europe by Nutrition in Adolescence Study. Participants wore a uniaxial accelerometer for 7 days to measure physical activity. The d2 Test of Attention…	journal of pediatrics	10.1016/j.jpeds.2015.09.029
akagi, m; matsui, n; akae, h; hirashima, n; fukuishi, n; fukuyama, y; akagi, r	2015	nonpeptide neurotrophic agents useful in the treatment of neurodegenerative diseases such as alzheimer's disease	Developed regions, including Japan, have become "aged societies," and the number of adults with senile dementias, such as Alzheimer's disease (AD). Parkinson's disease, and Huntington's disease, has also increased in such regions. Neurotrophins (NTs) may play a role in the treatment of AD because endogenous neurotrophic factors (NFs) prevent neuronal death. However, peptidyl compounds have been u…	journal of pharmacological sciences	10.1016/j.jphs.2014.12.015
castro-fornieles, j; bargallo, n; lazaro, l; andres, s; falcon, c; plana, mt; junque, c	2007	adolescent anorexia nervosa: cross-sectional and follow-up frontal gray matter disturbances detected with proton magnetic resonance spectroscopy	There are very few magnetic resonance spectroscopy studies in anorexia nervosa and none of them with young adolescent patients. We studied 12 anorexia nervosa (DSM-IV) patients aged 11-17 consecutively admitted to an Eating Disorders Unit. An evaluation with laboratory data, psychopathological scales, magnetic resonance spectroscopy (H-1 MRS) and a neuropsychological battery was carried out at ad…	journal of psychiatric research	10.1016/j.jpschires.2006.09.013
kyrozis, a; psaltopoulou, t; stathopoulos, p; trichopoulos, d; vassilopoulos, d; trichopoulou, a	2009	dietary lipids and geriatric depression scale score among elders: the epic-greece cohort	In a prospective epidemiological investigation aiming to identify dietary lipids potentially associated with affective state and depression, 610 healthy men and women aged 60 years or older, participating in the EPIC-Greece cohort and residing in the Attika region had dietary, sociodemographic. anthropometric, medical and lifestyle variables ascertained at enrollment. Six to 13 years later, affec…	journal of psychiatric research	10.1016/j.jpsychires.2008.09.003
kridawati, a; hardinsyah; sulaeman, a; damanik, r; winarto, a; rahardjo, tb; hogervorst, e	2016	tempereversed effects of ovariectomy on brain function in rats: effects of age and type of soy product	Backgroud: The aims of this study were to analyze the differences in nutrient content and isoflavones in tempe flour and tofu flour, and to analyze the effect of tempe and tofu flour on cognitive function of female rats after ovariectomy. Method: Seventy two (72) white female Sprague Dawley strain rats, aged 12 months were used for this study. Before the intervention 52 rats underwent ovariectomy…	journal of steroid biochemistry and molecular biology	10.1016/j.jsbmb.2015.12.016
chaudhari, k; wong, jm; vann, ph; sumien, n	2014	exercise training and antioxidant supplementation independently improve cognitive function in adult male and female gfap-apoe mice	Purpose: The purpose of this study was to determine if antioxidant supplementation, moderate exercise, and the combination of both treatments could ameliorate cognitive performance in adult mice and whether the apolipoprotein E (APOE) genotype as well as sex could influence the functional outcomes of the treatments. Methods: For a period of 16 weeks, separate groups of male and female mice expres…	journal of sport and health science	10.1016/j.jshs.2014.04.004
cardoso, br; bandeira, vs; jacob, w; cozzolino, smf	2014	selenium status in elderly: relation to cognitive decline	Studies show that decreased antioxidant system is related to cognitive decline. Thus we aimed to measure selenium (Se) status in Alzheimer's disease (AD) and mild cognitive impairment (MCI) elderly and compared them with a control group (CG). 27 AD, 17 MCI and 28 control elderly were evaluated. Se concentration was determined in plasma and erythrocyte by using hydride generation atomic absorption…	journal of trace elements in medicine and biology	10.1016/j.jtemb.2014.08.009
berr, c; akbaraly, tn; nourashemi, f; andrieu, s	2007	epidemiology of dementia	Dementia is a major public health problem and its burden will increase in the 30 years to come. Prevalence increases with age and incidence Is slightly higher in women than men, especially after the age of 80 years. Survival after the onset of dementia is approximately 5 years. Lifestyle and health habits ore a keystone for dementia: risk factors include physical, intellectual and social activity…	presse medicale	10.1016/j.lpm.2007.04.022
poulose, sm; rabin, bm; bielinski, df; kelly, me; miller, mg; thanthaeng, n; shukitt-hale, b	2017	neurochemical differences in learning and memory paradigms among rats supplemented with anthocyanin-rich blueberry diets and exposed to acute doses of fe-56 particles	The protective effects of anthocyanin-rich blueberries (BB) on brain health are well documented and are particularly important under conditions of high oxidative stress, which can lead to "accelerated aging." One such scenario is exposure to space radiation, consisting of high-energy and-charge particles (HZE), which are known to cause cognitive dysfunction and deleterious neurochemical alteratio…	life sciences in space research	10.1016/j.lssr.2016.12.002
farooqui, t; farooqui, aa	2009	aging: an important factor for the pathogenesis of neurodegenerative diseases	Aging is a natural process that is defined as a progressive deterioration of biological functions after the organism has attained its maximal reproductive competence. Aging leads to the accumulation of disabilities and diseases that limit normal body functions and is a major risk factor for neurodegenerative diseases. Many neurodegenerative diseases share oxidative stress and nitrosative stress a…	mechanisms of ageing and development	10.1016/j.mad.2008.11.006
zeier, z; madorsky, i; xu, y; ogle, wo; notterpek, l; foster, tc	2011	gene expression in the hippocampus: regionally specific effects of aging and caloric restriction	We measured changes in gene expression, induced by aging and caloric restriction (CR), in three hippocampal subregions. When analysis included all regions, aging was associated with expression of genes linked to mitochondrial dysfunction, inflammation, and stress responses, and in some cases, expression was reversed by CR. An age-related increase in ubiquintination was observed, including increas…	mechanisms of ageing and development	10.1016/j.mad.2010.10.006
caracciolo, b; xu, wl; collins, s; fratiglioni, l	2014	cognitive decline, dietary factors and gut-brain interactions	Cognitive decline in elderly people often derives from the interaction between aging-related changes and age-related diseases and covers a large spectrum of clinical manifestations, from intact cognition through mild cognitive impairment and dementia. Epidemiological evidence supports the hypothesis that modifiable lifestyle-related factors are associated with cognitive decline, opening new avenu…	mechanisms of ageing and development	10.1016/j.mad.2013.11.011
santoro, a; pini, e; scurti, m; palmas, g; berendsen, a; brzozowska, a; pietruszka, b; szczecinska, a; cano, n; meunier, n; de groot, cpgm; feskens, e; fairweather-tait, s; salvioli, s; capri, m; brigidi, p; franceschi, c; fabbri, c; bertarelli, c; izzi, m; mazzocchi, m; chardigny, jm; morio, b; rossi, d; notarfonso, m; o'toole, pw; cashman, k; carding, sr; nicoletti, c; jacobs, d; xipsiti, m; fe…	2014	combating inflammaging through a mediterranean whole diet approach: the nu-age project's conceptual framework and design	The development of a chronic, low grade, inflammatory status named "inflammaging" is a major characteristic of ageing, which plays a critical role in the pathogenesis of age-related diseases. Inflammaging is both local and systemic, and a variety of organs and systems contribute inflammatory stimuli that accumulate lifelong. The NU-AGE rationale is that a one year Mediterranean whole diet (consid…	mechanisms of ageing and development	10.1016/j.mad.2013.12.001
west, rk; moshier, e; lubitz, i; schmeidler, j; godbold, j; cai, wj; uribarri, j; vlassara, h; silverman, jm; beeri, ms	2014	dietary advanced glycation end products are associated with decline in memory in young elderly	We recently reported that serum methylglyoxal (sMG) is associated with a faster rate of decline in a global measure of cognition in the very elderly. We here provide for the first time evidence in which high levels of dietary AGE (dAGE) are associated with faster rate of decline in memory in 49 initially non-demented young elderly (p = 0.012 in mixed regression models adjusting for sociodemograph…	mechanisms of ageing and development	10.1016/j.mad.2014.07.001
busquets, o; ettcheto, m; pallas, m; beas-zarate, c; verdaguer, e; auladell, c; folch, j; camins, a	2017	long-term exposition to a high fat diet favors the appearance of beta-amyloid depositions in the brain of c57bl/6j mice. a potential model of sporadic alzheimer's disease	Aims: The sporadic and late-onset form of Alzheimer's disease (AD) constitutes the most common form of dementia. This non-familiar form could be a consequence of metabolic syndrome, characterized by obesity and the development of a brain-specific insulin resistance known as type III diabetes. This work demonstrates the development of a significant AD-like neuropathology due to these metabolic alt…	mechanisms of ageing and development	10.1016/j.mad.2016.11.002
sfera, a; bullock, k; price, a; inderias, l; osorio, c	2018	ferrosenescence: the iron age of neurodegeneration?	Aging has been associated with iron retention in many cell types, including the neurons, promoting neurodegeneration by ferroptosis. Excess intracellular iron accelerates aging by damaging the DNA and blocking genomic repair systems, a process we define as ferrosenescence. Novel neuroimaging and proteomic techniques have pinpointed indicators of both iron retention and ferrosenescence, allowing f…	mechanisms of ageing and development	10.1016/j.mad.2017.11.012
buell, js; dawson-hughes, b	2008	vitamin d and neurocognitive dysfunction: preventing "d"ecline?	A preponderance of evidence supports a role for vitamin D beyond the classical function in mineral homeostasis. Epidemiologic investigations have revealed a beneficial role of vitamin D in Muscle function, cardiovascular health, diabetes, and cancer prevention. More recently, studies have suggested a potential beneficial role of vitamin D in cognitive function. Vitamin D exhibits functional attri…	molecular aspects of medicine	10.1016/j.mam.2008.05.001
yao, j; rettberg, jr; klosinski, lp; cadenas, e; brinton, rd	2011	shift in brain metabolism in late onset alzheimer's disease: implications for biomarkers and therapeutic interventions	Alzheimer's is a neurodegenerative disease with a complex and progressive pathological phenotype characterized first by hypometabolism and impaired mitochondrial bioenergetics followed by pathological burden. Increasing evidence indicates an antecedent and potentially causal role of mitochondrial bioenergetic deficits and brain hypometabolism coupled with increased mitochondrial oxidative stress …	molecular aspects of medicine	10.1016/j.mam.2011.10.005
perez-lopez, fr; chedraui, p; haya, j; cuadros, jl	2009	effects of the mediterranean diet on longevity and age-related morbid conditions	Objectives: To delineate the influences of the Mediterranean diet (MD) on human mortality and age-related morbid conditions, principally the metabolic syndrome, hypertension, cardiovascular disease, excess body weight, cancer, poor bone mineralization and rheumatoid arthritis, and neurodegenerative disorders. Method: Citations were selected from a PubMed search according to their clinical and exp…	maturitas	10.1016/j.maturitas.2009.07.013
bourdel-marchasson, i; laksir, h; puget, e	2010	interpreting routine biochemistry in those aged over 65 years: a time for change	In clinical practice, routine biochemistry tests are often performed for diagnostic or screening purposes. We reviewed papers that have reported reference values for people older than 65 years with or without overt health problems. Wider intervals have generally been reported for sodium, potassium, calcium and C-reactive protein (CRP) in the elderly. Higher levels of creatinine and lower levels o…	maturitas	10.1016/j.maturitas.2010.02.004
hausman, db; fischer, jg; johnson, ma	2011	nutrition in centenarians	The oldest old are among the fastest growing segment of the population and it is important to understand not only the influence of modifiable lifestyle factors such as diet and nutrition on the achievement of exceptional longevity but also the role, if any, of these factors on maintaining optimal cognitive, mental and physical health into advanced age. This review summarizes studies of dietary in…	maturitas	10.1016/j.maturitas.2011.01.003
yannakoulia, m; tyrovolas, s; pounis, g; zeimbekis, a; anastasiou, f; bountziouka, v; voutsa, k; gotsis, e; metallinos, g; lionis, c; polychronopoulos, e; panagiotakos, d	2011	correlates of low dietary energy reporting in free-living elderly: the medis study	Objectives: To evaluate the prevalence of low energy reporting (LER) and associations between LER and lifestyle, psychological and clinical parameters, in elderly people living in eastern Mediterranean islands. Methods: 1190 men and women, aged 65-100 years, participated in this cross-sectional study. Socio-demographic, clinical and lifestyle characteristics were recorded for the study participan…	maturitas	10.1016/j.maturitas.2011.01.016
whalley, lj; murray, ad; staff, rt; starr, jm; deary, ij; fox, hc; lemmon, h; duthie, sj; collins, ar; crawford, jr	2011	how the 1932 and 1947 mental surveys of aberdeen schoolchildren provide a framework to explore the childhood origins of late onset disease and disability	Objectives: To describe the discovery and development of the Aberdeen 1921 and 1936 birth cohort studies. Study Design: The Aberdeen birth cohort studies were started in 1998 when the Scottish Mental Survey archives of the Scottish Council for Research in Education were re-discovered and permissions granted to follow-up survivors born in 1921 or 1936 and then aged about 77 or 64 years and who had…	maturitas	10.1016/j.maturitas.2011.05.010
roseboom, tj; painter, rc; van abeelen, afm; veenendaal, mve; de rooij, sr	2011	hungry in the womb: what are the consequences? lessons from the dutch famine	An increasing body of evidence suggests that poor nutrition at the very beginning of life even before birth - leads to large and long term negative consequences for both mental and physical health. This paper reviews the evidence from studies on the Dutch famine, which investigated the effects of prenatal undernutrition on later health. The effects of famine appeared to depend on its timing durin…	maturitas	10.1016/j.maturitas.2011.06.017
hausman, db; fischer, jg; johnson, ma	2012	protein, lipid, and hematological biomarkers in centenarians: definitions, interpretation and relationships with health	As increasing numbers of individuals reach very advanced age, it is important to understand the influence of modifiable lifestyle factors such as diet and nutrition on both the achievement of exceptional longevity as well as the maintenance of optimal functional capacity. This includes determining the most appropriate biomarkers for monitoring changes in health and nutrition status and response t…	maturitas	10.1016/j.maturitas.2011.12.002
fortes, c; mastroeni, s; sperati, a; pacifici, r; zuccaro, p; francesco, f; agabiti, n; piras, g; amleto, d; ebrahim, s	2013	walking four times weekly for at least 15 min is associated with longevity in a cohort of very elderly people	Objectives: This study investigated the role of walking outdoors on longevity, controlling for individual and other life-style factors as possible confounders. Methods:A 10-year cohort study was conducted with 152 self-caring and mobile, mean age 80 years, were enrolled in the study. Information on socio-demographic characteristics, clinical and biochemical data, diet, physical activity, smoking,…	maturitas	10.1016/j.maturitas.2012.12.001
sodergren, m	2013	lifestyle predictors of healthy ageing in men	With ageing populations a major challenge is to maintain physical and cognitive function, quality of life and independence. The literature does not only indicate important gender differences in lifestyle behaviours, but also how these behaviours might affect health outcomes. The current review has a male perspective when exploring lifestyle predictors of healthy ageing, such as physical activity …	maturitas	10.1016/j.maturitas.2013.02.011
van dijk, gm; kavousi, m; troup, j; franco, oh	2015	health issues for menopausal women: the top 11 conditions have common solutions	Multiple health issues affect women throughout the life course differently from men, or do not affect men at all. Although attention to women's health is important in all stages in life, health among middle-aged and elderly women has not received sufficient attention by scientists and policy-makers. Related to the menopausal transition and the experiences accumulated until that age, many diseases…	maturitas	10.1016/j.maturitas.2014.09.013
woodside, jv; mcgrath, aj; lyner, n; mckinley, mc	2015	carotenoids and health in older people	As the proportion of older people increases, so will chronic disease incidence and the proportion of the population living with disability. Therefore, new approaches to maintain health for as long as possible in this age group are required. Carotenoids are a group of polyphenolic compounds found predominantly in fruit and vegetables that have been proposed to have anti-inflammatory and antioxidan…	maturitas	10.1016/j.maturitas.2014.10.012
grosso, g; estruch, r	2016	nut consumption and age-related disease	Current knowledge on the effects of nut consumption on human health has rapidly increased in recent years and it now appears that nuts may play a role in the prevention of chronic age-related diseases. Frequent nut consumption has been associated with better metabolic status, decreased body weight as well as lower body weight gain over time and thus reduce the risk of obesity. The effect of nuts …	maturitas	10.1016/j.maturitas.2015.10.014
kouvari, m; tyrovolas, s; panagiotakos, db	2016	red meat consumption and healthy ageing: a review	According to World Health Organization older individuals is the fastest growing age-group around the globe, thanks to the tremendous improvements in medical and pharmaceutical therapies, as well as in quality of life. Unfortunately, this raise in life span is accompanied by significant increase in disease burden, and consequent economical costs. Lifestyle modifications and effective prevention st…	maturitas	10.1016/j.maturitas.2015.11.006
soutif-veillon, a; ferland, g; rolland, y; presse, n; boucher, k; feart, c; annweiler, c	2016	increased dietary vitamin k intake is associated with less severe subjective memory complaint among older adults	Objectives: Increased dietary intake of vitamin K, a fat-soluble nutrient involved in brain health and function, has been associated with better cognitive performance in older adults. Our objective was to determine whether the dietary vitamin K intake was associated with the presence and severity of subjective memory complaint among older adults. Study design: Observational, cross-sectional cohor…	maturitas	10.1016/j.maturitas.2016.02.004
yannakoulia, m; mamalaki, e; anastasiou, ca; mourtzi, n; lambrinoudaki, i; scarmeas, n	2018	eating habits and behaviors of older people: where are we now and where should we go?	Nutrition is a modifiable factor affecting the quality of life and independence of older people. The physiological, psychological and social changes during aging affect their dietary choices. Many older adults have inadequate energy and protein intake. Carbohydrate intake and intake of total lipids, in terms of contribution to total energy intake, generally are within the recommended levels, but …	maturitas	10.1016/j.maturitas.2018.05.001
dankel, sj; loenneke, jp; loprinzi, pd	2016	determining the importance of meeting muscle-strengthening activity guidelines: is the behavior or the outcome of the behavior (strength) a more important determinant of all-cause mortality?	Objective: To determine whether the behavioral participation in muscle-strengthening activity (MSA) or the strength outcome produces the largest reduction in all-cause mortality risk. Patients and Methods: The 1999-2002 National Health and Nutritional Examination Survey was used, with follow-up of up to 12.6 years (mean, 9.9 years) (N=2773 adults aged >= 50 years). Participants were placed into 4…	mayo clinic proceedings	10.1016/j.mayocp.2015.10.017
frith, e; addoh, o; mann, jr; windham, bg; loprinzi, pd	2017	individual and combined associations of cognitive and mobility limitations on mortality risk in older adults	Objective: To evaluate the potential independent and combined associations of cognitive and mobility limitations on risk of all-cause mortality in a representative sample of the US older adult population who, at baseline, were free of cardiovascular and cerebrovascular disease. Patients and Methods: Data from the 1999 to 2002 National Health and Nutrition Examination Survey were used to identify …	mayo clinic proceedings	10.1016/j.mayocp.2017.06.019
trivedi, r; kumar, a; gupta, v; kumar, s; nagar, gk; romero, jr; dwivedi, ak; chattopadhyay, n	2009	effects of egb 761 on bone mineral density, bone microstructure, and osteoblast function: possible roles of quercetin and kaempferol	The effects of standardized and concentrated extract of Ginkgo biloba, Egb 761, were studied on estrogen deficiency-induced bone loss in ovariectomized (OVx) rats rendered osteopenic. Upon osteopenia development, Egb 761 was administered at a dose of 100 mg kg(-1) day(-1) by oral gavage to OVx rats whereas control group received vehicle. Following 5 weeks of treatment, the OVx + Egb 761 group (n …	molecular and cellular endocrinology	10.1016/j.mce.2009.01.011
delic, v; brownlow, m; joly-amado, a; zivkovic, s; noble, k; phan, ta; ta, y; zhang, ym; bell, sd; kurien, c; reynes, c; morgan, d; bradshaw, pc	2015	calorie restriction does not restore brain mitochondrial function in p301l tau mice, but it does decrease mitochondrial f0f1-atpase activity	Calorie restriction (CR) has been shown to increase lifespan and delay aging phenotypes in many diverse eukaryotic species. In mouse models of Alzheimer's disease (AD), CR has been shown to decrease amyloid-beta and hyperphosphorylated tau levels and preserve cognitive function. Overexpression of human mutant tau protein has been shown to induce deficits in mitochondrial electron transport chain …	molecular and cellular neuroscience	10.1016/j.mcn.2015.06.001
woo, j	2011	nutritional strategies for successful aging	With increasing life expectancy in developed and developing countries, maintaining health and function in old age has become an important goal, including avoidance or optimal control of chronic diseases; maintenance or retarding the decline of physical and cognitive function; optimizing psychological health; and maintaining independent functioning in tasks related to self-care and societal intera…	medical clinics of north america	10.1016/j.mcna.2011.02.009
ferrer, a; formiga, f; almeda, j; alonso, j; brotons, c; pujol, r	2010	health-related quality of life in nonagenarians: gender, functional status and nutritional risk as associated factors	Background and objectives: The group of age showing a faster growth is the most elderly people. The objective of this study is to describe the health related quality of life in elderly subjects older than 89 year and to identify related factors. Patients and methods: A cross-sectional study was done at the third year of a longitudinal study (NonaSantfeliu). We evaluated all survived patients who …	medicina clinica	10.1016/j.medcli.2009.06.070
soriano, jb; rojas-rueda, d; alonso, j; anto, jm; cardona, pj; fernandez, e; garcia-basteiro, al; benavides, fg; glenn, sd; krish, v; lazarus, jv; martinez-raga, j; masana, mf; nieuwenhuijsen, mj; ortiz, a; sanchez-nino, md; serrano-blanco, a; tortajada-girbes, m; tyrovolas, s; haro, jm; naghavi, m; murray, cjl	2018	the burden of disease in spain: results from the global burden of disease 2016	Background and objectives: The global burden of disease (GBD) project measures the health of populations worldwide on an annual basis, and results are available by country. We used the estimates of the GBD to summarise the state of health in Spain in 2016 and report trends in mortality and morbidity from 1990 to 2016. Material and methods: GBD 2016 estimated disease burden due to 333 diseases and…	medicina clinica	10.1016/j.medcli.2018.05.011
williams, ac; ramsden, db	2007	pellagra: a clue as to why energy failure causes diseases?	Pellagra is a curable dietary illness that unchecked leads to dementia, diarrhoea, dermatitis and death due to lack of the precursors for NAD(H). In addition it caused a wide range of monosyndromic degenerative and functional neurological disorders as well as profound developmental, premature aging and metabolic syndromes. Pellagrins harbour many chronic infections including tuberculosis, yeasts …	medical hypotheses	10.1016/j.mehy.2007.01.029
brenner, sr	2017	alzheimer's disease and other neurodegenerative diseases may be due to nutritional deficiencies secondary to unrecognized exocrine pancreatic insufficiency	Alzheimer's disease (AD) may be related to nutritional deficiencies from exocrine pancreatic insufficiency (EPI) with mal-absorption of essential nutrients, vitamins and minerals. EPI occurs in about twenty percent of the elderly population, sometimes without obvious symptoms, a number similar to the incidence of AD. Other Neurological degenerative diseases with potential nutritional components s…	medical hypotheses	10.1016/j.mehy.2017.03.020
marengoni, a; cossi, s; de martinis, m; calabrese, pa; crini, s; grassi, v	2004	homocysteine and disability in hospitalized geriatric patients	Elevated total homocysteine (tHcy) concentrations have been found to be associated with cardiovascular disease and dementia in old age. The present study was performed to identify the prevalence of hyperhomocysteinemia (HHcy) and to analyze the association between tHcy concentration and sociodemographic characteristics, nutritional parameters, and cognitive and functional status in this sample of…	metabolism-clinical and experimental	10.1016/j.metabol.2004.03.008
rodriguez-navas, c; morselli, e; clegg, dj	2016	sexually dimorphic brain fatty acid composition in low and high fat diet-fed mice	Objective: In this study, we analyzed the fatty acid profile of brains and plasma from male and female mice fed chow or a western-style high fat diet (WD) for 16 weeks to determine if males and females process fatty acids differently. Based on the differences in fatty acids observed in vivo, we performed in vitro experiments on N43 hypothalamic neuronal cells to begin to elucidate how the fatty a…	molecular metabolism	10.1016/j.molmet.2016.06.014
schuler, r; seebeck, n; osterhoff, ma; witte, v; floel, a; busjahn, a; jais, a; bruning, jc; frahnow, t; kabisch, s; pivovarova, o; hornemann, s; kruse, m; pfeiffer, afh	2018	vegf and glut1 are highly heritable, inversely correlated and affected by dietary fat intake: consequences for cognitive function in humans	Objective: Reduction of brain glucose transporter GLUT1 results in severe neurological dysfunction. VEGF is required to restore and maintain brain glucose uptake across the blood brain barrier via GLUT1, which was shown to be acutely diminished in response to a high fat diet (HFD) in mice. The genetic and HFD-related regulation and association of VEGF and GLUT1 (SLC2A1) in humans was investigated…	molecular metabolism	10.1016/j.molmet.2018.02.004
lee, sl; thomas, p; fenech, m	2015	genome instability biomarkers and blood micronutrient risk profiles associated with mild cognitive impairment and alzheimer's disease	Successful maintenance of metabolic systems relating to accurate DNA replication and repair is critical for optimal lifelong human health. Should this homeostatic balance become impaired, genomic instability events can arise, compromising the integrity of the genome, which may result in gene expression and human disease. Both genome instability and micronutrient imbalance have been identified and…	mutation research-fundamental and molecular mechanisms of mutagenesis	10.1016/j.mrfmmm.2014.12.012
migliore, l; coppede, f	2009	environmental-induced oxidative stress in neurodegenerative disorders and aging	The aetiology of most neurodegenerative disorders is multifactorial and consists of an interaction between environmental factors and genetic predisposition. Free radicals derived primarily from molecular oxygen have been implicated and considered as associated risk factors for a variety of human disorders including neurodegenerative diseases and aging. Damage to tissue biomolecules, including lip…	mutation research-genetic toxicology and environmental mutagenesis	10.1016/j.mrgentox.2008.09.013
siddiqui, ms; francois, m; hecker, j; faunt, j; fenech, mf; leifert, wr	2018	gamma h2ax is increased in peripheral blood lymphocytes of alzheimer's disease patients in the south australian neurodegeneration, nutrition and dna damage (sand) study of aging	An early cellular response to DNA double-strand breaks is the phosphorylation of histone H2AX to form gamma H2AX. Although increased levels of gamma H2AX have been reported in neuronal nuclei of Alzheimer's disease (AD) patients, gamma H2AX responses in the lymphocytes of individuals with mild cognitive impairment (MCI) and AD remain unexplored. In this study, the endogenous gamma H2AX level was …	mutation research-genetic toxicology and environmental mutagenesis	10.1016/j.mrgentox.2018.03.001
aruoma, oi; bahorun, t; jen, ls	2003	neuroprotection by bioactive components in medicinal and food plant extracts	Neurodegenerative diseases of the human brain comprise a variety of disorders that affect an increasing percentage of the population. Some of these are age dependent (e.g. Alzheimer's and Parkinson's diseases) and some are infection dependent, e.g. human immunodeficiency virus (HIV/AIDS). The vulnerable brain regions in HIV/AIDS individuals include the dentate nucleus in the cerebellum, the red n…	mutation research-reviews in mutation research	10.1016/j.mrrev.2003.06.017
oksman, m; livonen, h; hogyes, e; amtul, z; penke, b; leenders, i; broersen, l; lutjohann, d; hartmann, t; tanila, h	2006	impact of different saturated fatty acid, polyunsaturated fatty acid and cholesterol containing diets on beta-amyloid accumulation in app/ps1 transgenic mice	The present study assessed the influence of dietary lipids on accumulation of amyloid beta-peptide (A beta) in the brain. Seven experimental diets with varying n-6/n-3-ratio, saturated and polyunsaturated fatty acid and cholesterol contents were fed to transgenic APPswe/PS1dE9 mice for 3-4 months beginning at a young adult age (6 months). Hippocampal AD levels were determined with ELISA and 7 usi…	neurobiology of disease	10.1016/j.nbd.2006.04.013
halagappa, vkm; guo, zh; pearson, m; matsuoka, y; cutler, rg; laferla, fm; mattson, mp	2007	intermittent fasting and caloric restriction ameliorate age-related behavioral deficits in the triple-transgenic mouse model of alzheimer's disease	Alzheimer's disease (AD) is a neurodegenerative disorder characterized by progressive decline in cognitive function associated with the neuropathological hallmarks amyloid beta-peptide (A beta) plaques and neurolibrillary tangles. Because aging is the major risk factor for AD, and dietary energy restriction can retard aging processes in the brain, we tested the hypothesis that two different energ…	neurobiology of disease	10.1016/j.nbd.2006.12.019
kazim, sf; blanchard, j; dai, cl; tung, yc; laferla, fm; iqbal, ig; iqbal, k	2014	disease modifying effect of chronic oral treatment with a neurotrophic peptidergic compound in a triple transgenic mouse model of alzheimer's disease	Besides the presence of amyloid beta (A beta) plaques and neurofibrillary tangles, neurogenesis and synaptic plasticity are markedly impaired in Alzheimer's disease (AD) possibly contributing to cognitive impairment In this context, neurotrophic factors serve as a promising therapeutic approach via utilization of regenerative capacity of brain to shift the balance from neurodegeneration to neural…	neurobiology of disease	10.1016/j.nbd.2014.07.001
perluigi, m; di domenico, f; butterfield, da	2015	mtor signaling in aging and neurodegeneration: at the crossroad between metabolism dysfunction and impairment of autophagy	Compelling evidence indicates that the mammalian target of rapamycin (mTOR) signaling pathway is involved in cellular senescence, organismal aging and age-dependent diseases. mTOR is a conserved serine/threonine kinase that is known to be part of two different protein complexes: mTORC1 and mTORC2, which differ in some components and in upstream and downstream signalling. In multicellular organism…	neurobiology of disease	10.1016/j.nbd.2015.03.014
di marco, ly; venneri, a; farkas, e; evans, pc; marzo, a; frangi, af	2015	vascular dysfunction in the pathogenesis of alzheimer's disease - a review of endothelium-mediated mechanisms and ensuing vicious circles	Late-onset dementia is a major health concern in the ageing population. Alzheimer's disease (AD) accounts for the largest proportion (65-70%) of dementia cases in the older population. Despite considerable research effort, the pathogenesis of late-onset AD remains unclear. Substantial evidence suggests that the neurodegenerative process is initiated by chronic cerebral hypoperfusion (CCH) caused …	neurobiology of disease	10.1016/j.nbd.2015.08.014
mastrocola, r; nigro, d; cento, as; chiazza, f; collino, m; aragno, m	2016	high-fructose intake as risk factor for neurodegeneration: key role for carboxy methyllysine accumulation in mice hippocampal neurons	Several studies indicate the involvement of advanced glycation end-products (AGEs) in neurodegenerative diseases. Moreover, the rising consumption of fructose in industrialized countries has been related to cognitive impairment, but the impact of fructose-derived AGEs on hippocampus has never been investigated. The present study aimed to evaluate in the hippocampus of C57Bl/6 mice fed a standard …	neurobiology of disease	10.1016/j.nbd.2016.02.005
ho, n; sommers, ms; lucki, i	2013	effects of diabetes on hippocampal neurogenesis: links to cognition and depression	Diabetes often leads to a number of complications involving brain function, including cognitive decline and depression. In addition, depression is a risk factor for developing diabetes. A loss of hippocampal neuroplasticity, which impairs the ability of the brain to adapt and reorganize key behavioral and emotional functions, provides a framework for understanding this reciprocal relationship. Th…	neuroscience and biobehavioral reviews	10.1016/j.neubiorev.2013.03.010
mo, c; hannan, aj; renoir, t	2015	environmental factors as modulators of neurodegeneration: insights from gene-environment interactions in huntington's disease	Unlike many other neurodegenerative diseases with established gene-environment interactions, Huntington's disease (HD) is viewed as a disorder governed by genetics. The cause of the disease is a highly penetrant tandem repeat expansion encoding an extended polyglutamine tract in the huntingtin protein. In the year 2000, a pioneering study showed that the disease could be delayed in transgenic mic…	neuroscience and biobehavioral reviews	10.1016/j.neubiorev.2015.03.003
mouton, pr; chachich, me; quigley, c; spangler, e; ingram, dk	2009	caloric restriction attenuates amyloid deposition in middle-aged dtg app/ps1 mice	Caloric restriction (CR) mitigates neurological damage arising from aging and a variety of other sources, including neuropathology in young adult mice that express single and double transgenic (tg) mutations associated with Alzheimer disease (AD). To evaluate the potential of CR to protect against relatively heavy AD-type pathology, middle-aged (13-14-month-old) mice that co-express two mutations…	neuroscience letters	10.1016/j.neulet.2009.08.038
zhong, y; zhu, yt; he, t; li, w; yan, h; miao, y	2016	rolipram-induced improvement of cognitive function correlates with changes in hippocampal creb phosphorylation, bdnf and arc protein levels	Diabetics suffer from a higher risk of cognitive decline, cAMP response element-binding protein (CREB) is a transcription factor associated with memory and synaptic plasticity. Here, we investigated the molecular changes in the hippocampus correlated with diabetes associated cognitive decline (DACD) from a CREB-centered perspective in a rat model of type 2 diabetes. Furthermore, we tested the the…	neuroscience letters	10.1016/j.neulet.2015.09.023
nie, cj; nie, hj; yin, z; wu, jz; zhang, xj	2016	betaine reverses the memory impairments in a chronic cerebral hypoperfusion rat model	Vascular dementia (VaD) is the second reason for the cognitive decline in aged people, but the effective therapy is still missing. The chronic cerebral hypoperfusion (CCH) had been widely found in VaD patients and is thought to be the key reason for cognitive impairment. Betaine is a natural product that had been implicated in many biological processes and had been used for the therapy of some ne…	neuroscience letters	10.1016/j.neulet.2015.11.019
rosenberger, ds; falangola, mf; ledreux, a; nie, xj; suhre, wm; boger, ha; granholm, ac	2016	memory and hippocampal architecture following short-term midazolam in western diet-treated rats	The impact of short-term benzodiazepine exposure on cognition in middle-aged or older patients is a highly debated topic among anesthesiologists, critical care physicians and public media. "Western diet" (WD) consumption is linked to impaired cognition as well. The combination of benzodiazepines with substantial exposure to WD might set the stage for increased hippocampal vulnerability for benzod…	neuroscience letters	10.1016/j.neulet.2016.04.021
hejr, h; ghareghani, m; zibara, k; ghafari, m; sadri, f; salehpour, z; hamedi, a; negintaji, k; azari, h; ghanbari, a	2017	the ratio of 1/3 linoleic acid to alpha linolenic acid is optimal for oligodendrogenesis of embryonic neural stem cells	During neural development, embryonic neural stem cells (eNSCs) differentiate toward glial, oligodendrocytic, and neuronal cells. Dysregulation of polyunsaturated fatty acids (PUFAs) induce a wide range of neurological and developmental disorders. In this study, we investigated the effect of various concentrations and ratios of linoleic acid (LA) and alpha linolenic acid (ALA), which belong respec…	neuroscience letters	10.1016/j.neulet.2017.05.020
schmechel, de; browndyke, j; ghio, a	2006	strategies for dissecting genetic-environmental interactions in neurodegenerative disorders	Complex genetic and environmental interactions contribute to abnormal aging and neurodegenerative disorders. We present information from a series of 1136 consecutive patients presenting with cognitive disorders and show possible significant contribution of toxic environmental and occupational exposures to pathological aging (21% of patients) and interactions of these exposures with common polymor…	neurotoxicology	10.1016/j.neuro.2006.05.021
schmechel, de	2007	art, alpha-a-antitrypsin polymorphisms and intense creative energy: blessing or curse?	Persons heterozygous for Z, S and rare alpha-1-antitrypsin (AAT, SERPINIA) polymorphisms (ca. 9% of population) are often considered,silent' carriers with increased vulnerability to environmentally modulated liver and lung disease. They may have significantly more anxiety and bipolar spectrum disorders, nutritional compromise, and white matter disease [Schmechel DE, Browndyke J, Ghio A. Strategie…	neurotoxicology	10.1016/j.neuro.2007.05.011
van wijngaarden, e; winters, pc; cory-slechta, da	2011	blood lead levels in relation to cognitive function in older us adults	Studies suggest that cumulative exposure to lead, as measured in the bone, is associated with accelerated cognitive decline at older age. It is presently unclear, however, whether current blood lead levels (BLLs) are adversely related to cognitive functioning in older adults. We evaluated BLLs in relation to cognition in the continuous National Health and Nutrition Examination Survey (NHANES). Th…	neurotoxicology	10.1016/j.neuro.2010.11.002
wang, md; little, j; gomes, j; cashman, nr; krewski, d	2017	identification of risk factors associated with onset and progression of amyotrophic lateral sclerosis using systematic review and meta-analysis	Although amyotrophic lateral sclerosis (ALS) was identified as a neurological condition 150 years ago, risk factors related to the onset and progression of ALS remain largely unknown. Monogenic mutations in over 30 genes are associated with about 10% of ALS cases. The age at onset of ALS and disease types has been found to influence ALS progression. The present study was designed to identify addi…	neurotoxicology	10.1016/j.neuro.2016.06.015
hersi, m; irvine, b; gupta, p; gomes, j; birkett, n; krewski, d	2017	risk factors associated with the onset and progression of alzheimer's disease: a systematic review of the evidence	A systematic review was conducted to identify risk factors associated with the onset and progression of Alzheimer's disease (AD). Moderate and high quality systematic reviews were eligible for inclusion. Primary studies reporting on non-genetic risk factors associated with neuropathologically or clinically confirmed AD were considered. Eighty one systematic reviews reporting on AD onset and epsil…	neurotoxicology	10.1016/j.neuro.2017.03.006
cherubini, a; martin, a; andres-lacueva, c; di iorio, a; lamponi, m; mecocci, p; bartali, b; corsi, a; senin, u; ferrucci, l	2005	vitamin e levels, cognitive impairment and dementia in older persons: the inchianti study	There is conflicting evidence that antioxidants contribute to maintaining cognitive function in elderly subjects. We investigated whether vitamin E plasma levels are related to the presence of dementia and cognitive impairment in a population-based cohort study conducted in Italy. A total of 1033 participants aged at least 65 years received clinical and neuropsychological examinations, donated bl…	neurobiology of aging	10.1016/j.neurobiolaging.2004.09.002
galli, rl; bielinski, df; szprengiel, a; shukitt-hale, b; joseph, ja	2006	blueberry supplemented diet reverses age-related decline in hippocampal hsp70 neuroprotection	Dietary supplementation with antioxidant rich foods can decrease the level of oxidative stress in brain regions and can ameliorate age-related deficits in neuronal and behavioral functions. We examined whether short-term supplementation with blueberries might enhance the brain's ability to generate a heat shock protein 70 (HSP70) mediated neuroprotective response to stress. Hippocampal (HQ region…	neurobiology of aging	10.1016/j.neurobiolaging.2005.01.017
atti, ar; palmer, k; volpato, s; zuliani, g; winblad, b; fratiglioni, l	2006	anaemia increases the risk of dementia in cognitively intact elderly	Although cross-sectional Studies found an association between anaemia and dementia, longitudinal studies provided contradictory results. We hypothesize that anaemia might increase the risk of developing dementia because of chronic brain hypo-oxygenation. Using baseline data from a community-based longitudinal study, the Kungsholmen Project, Stockholm, Sweden, we clinically followed 1435 non demen…	neurobiology of aging	10.1016/j.neurobiolaging.2005.02.007
lau, fc; shukitt-hale, b; joseph, ja	2005	the beneficial effects of fruit polyphenols on brain aging	Brain aging is characterized by the continual concession to battle against insults accumulated over the years. One of the major insults is oxidative stress, which is the inability to balance and to defend against the cellular generation of reactive oxygen species (ROS). These ROS cause oxidative damage to nucleic acid, carbohydrate, protein, and lipids. Oxidative damage is particularly detrimenta…	neurobiology of aging	10.1016/j.neurobiolaging.2005.08.007
greenwood, ce; winocur, g	2005	high-fat diets, insulin resistance and declining cognitive function	Results from our work in rats and others findings from human epidemiologic studies demonstrate deficits in cognitive performance following chronic ingestion of high fat, high saturated fat, diets. Yet, the precise physiologic mechanism underlying these deficits is not well understood. We report that older adults with insulin resistance show remarkably similar deficits in cognitive function and re…	neurobiology of aging	10.1016/j.neurobiolaging.2005.08.017
winocur, g; greenwood, ce	2005	studies of the effects of high fat diets on cognitive function in a rat model	This research summarises a research program that is concerned with the effects of high fat diets on cognitive function in rats. The diets selected accurately represent current upper limits of human fat consumption in western societies. Rats fed with diets high in saturated or unsaturated fat for 3 months, were severely impaired on a range of learning and memory tasks. Related studies showed that …	neurobiology of aging	10.1016/j.neurobiolaging.2005.09.003
solfrizzi, v; colacicco, am; introno, ad; capurso, c; torres, f; rizzo, c; capurso, a; panza, f	2006	dietary intake of unsaturated fatty acids and age-related cognitive decline: a 8.5-year follow-up of the italian longitudinal study on aging	There is evidence from a population-based study of an inverse relationship between monounsaturated fatty acids (MUFA) energy intake and age-related cognitive decline (ARCD), while high polyunsaturated fatty acids (PUFA) intake was positively associated with cognitive impairment in elderly subjects. We investigated the possible role of MUFA and PUFA on age-related cognitive changes. A population-b…	neurobiology of aging	10.1016/j.neurobiolaging.2005.09.026
[truncated: 4,294 more rows]
