# Supplementary material for: Mapping the Literature on Nutritional Interventions in Cognitive Health: A Data-Driven Approach
Source: Nutrients. 2018 Dec 24;11(1):38. doi: 10.3390/nu11010038 (PMC6356193; doi:10.3390/nu11010038)
Supplement: Supplementary file 1 [file nutrients-11-00038-s001.zip › supp_02_all_citations_and_clusters.csv]

doi	authors	year	title	source	cit_score	cluster_level_1	cluster_level_2	cluster_level_3	cluster_level_4	omnibus_cluster_designation
10.1001/jama.289.19.2560	chobanian, av	2003	The Seventh Report of the Joint National Committee on Prevention, Detection, Evaluation, and Treatment of High Blood Pressure<SUBTITLE>The JNC 7 Report</SUBTITLE>	jama-j am med assoc	17	1	a	a	a	1_a_a_a
10.1093/gerona/glu057	franceschi, c	2014	Chronic Inflammation (Inflammaging) and Its Potential Contribution to Age-Associated Diseases	j gerontol a-biol	10	1	a	a	a	1_a_a_a
10.3945/ajcn.114.103283	jerneren, f	2015	Brain atrophy in cognitively impaired elderly: the importance of long-chain �-3 fatty acids and B vitamin status in a randomized controlled trial	am j clin nutr	11	1	a	a	a	1_a_a_a
10.3945/ajcn.114.092189	mastroiacovo, d	2015	Cocoa flavanol consumption improves cognitive function, blood pressure control, and metabolic profile in elderly subjects: the Cocoa, Cognition, and Aging (CoCoA) Study--a randomized controlled trial	am j clin nutr	13	1	a	a	a	1_a_a_a
10.3945/an.114.007617	van de rest, o	2015	Dietary Patterns, Cognitive Decline, and Dementia: A Systematic Review	adv nutr	29	1	a	a	a	1_a_a_a
10.3945/an.114.007617	van de rest, o	2015	Dietary Patterns, Cognitive Decline, and Dementia: A Systematic Review	adv nutr	29	1	a	a	a	1_a_a_a
10.3945/an.114.007617	van de rest, o	2015	Dietary Patterns, Cognitive Decline, and Dementia: A Systematic Review	adv nutr	29	1	a	a	a	1_a_a_a
10.3945/an.114.007617	van de rest, o	2015	Dietary Patterns, Cognitive Decline, and Dementia: A Systematic Review	adv nutr	29	1	a	a	a	1_a_a_a
10.3389/fnagi.2015.00052	dyall, sc	2015	Long-chain omega-3 fatty acids and the brain: a review of the independent and shared effects of EPA, DPA and DHA	front aging neurosci	12	1	a	a	a	1_a_a_a
10.1016/S1474-4422(15)00153-2	andrieu, s	2015	Prevention of sporadic Alzheimer's disease: lessons learned from clinical trials and future directions	lancet neurol	11	1	a	a	a	1_a_a_a
10.1016/S1474-4422(15)00153-2	andrieu, s	2015	Prevention of sporadic Alzheimer's disease: lessons learned from clinical trials and future directions	lancet neurol	11	1	a	a	a	1_a_a_a
10.1016/S1474-4422(15)00153-2	andrieu, s	2015	Prevention of sporadic Alzheimer's disease: lessons learned from clinical trials and future directions	lancet neurol	11	1	a	a	a	1_a_a_a
10.1016/S1474-4422(15)00153-2	andrieu, s	2015	Prevention of sporadic Alzheimer's disease: lessons learned from clinical trials and future directions	lancet neurol	11	1	a	a	a	1_a_a_a
10.1016/S1474-4422(15)00153-2	andrieu, s	2015	Prevention of sporadic Alzheimer's disease: lessons learned from clinical trials and future directions	lancet neurol	11	1	a	a	a	1_a_a_a
10.1016/S1474-4422(15)00153-2	andrieu, s	2015	Prevention of sporadic Alzheimer's disease: lessons learned from clinical trials and future directions	lancet neurol	11	1	a	a	a	1_a_a_a
10.1016/S1474-4422(15)00153-2	andrieu, s	2015	Prevention of sporadic Alzheimer's disease: lessons learned from clinical trials and future directions	lancet neurol	11	1	a	a	a	1_a_a_a
10.1016/S1474-4422(15)00153-2	andrieu, s	2015	Prevention of sporadic Alzheimer's disease: lessons learned from clinical trials and future directions	lancet neurol	11	1	a	a	a	1_a_a_a
10.1016/S1474-4422(15)00153-2	andrieu, s	2015	Prevention of sporadic Alzheimer's disease: lessons learned from clinical trials and future directions	lancet neurol	11	1	a	a	a	1_a_a_a
10.1016/S1474-4422(15)70016-5	heneka, mt	2015	Neuroinflammation in Alzheimer's disease	lancet neurol	13	1	a	a	a	1_a_a_a
10.1111/j.1532-5415.2005.53221.x	nasreddine, zs	2005	The Montreal Cognitive Assessment, MoCA: A Brief Screening Tool For Mild Cognitive Impairment	j am geriatr soc	44	1	a	a	a	1_a_a_a
10.1038/nrn3820	bazinet, rp	2014	Polyunsaturated fatty acids and their metabolites in brain function and disease	nat rev neurosci	16	1	a	a	a	1_a_a_a
10.1016/j.jalz.2015.05.016	baumgart, m	2015	Summary of the evidence on modifiable risk factors for cognitive decline and dementia: A population-based perspective	alzheimers dement	16	1	a	a	a	1_a_a_a
10.1016/j.jalz.2015.02.003	alzheimers, assoc	2015	2015 Alzheimer's disease facts and figures	alzheimers dement	13	1	a	a	a	1_a_a_a
10.3945/an.116.012138	petersson, sd	2016	Mediterranean Diet, Cognitive Function, and Dementia: A Systematic Review of the Evidence	adv nutr	12	1	a	a	a	1_a_a_a
10.1016/S0140-6736(16)30950-3	van charante, epm	2016	Effectiveness of a 6-year multidomain vascular care intervention to prevent dementia (preDIVA): a cluster-randomised controlled trial	lancet	10	1	a	a	a	1_a_a_a
10.1056/NEJMoa1504327	satizabal, cl	2016	Incidence of Dementia over Three Decades in the Framingham Heart Study	new engl j med	10	1	a	a	a	1_a_a_a
10.1093/gerona/glt177	tucsek, z	2014	Obesity in Aging Exacerbates Blood-Brain Barrier Disruption, Neuroinflammation, and Oxidative Stress in the Mouse Hippocampus: Effects on Expression of Genes Involved in Beta-Amyloid Generation and Alzheimer's Disease	j gerontol a-biol	13	1	a	a	a	1_a_a_a
10.1093/cercor/bht163	witte, av	2014	Long-Chain Omega-3 Fatty Acids Improve Brain Function and Structure in Older Adults	cereb cortex	24	1	a	a	a	1_a_a_a
10.1093/cercor/bht163	witte, av	2014	Long-Chain Omega-3 Fatty Acids Improve Brain Function and Structure in Older Adults	cereb cortex	24	1	a	a	a	1_a_a_a
10.1093/cercor/bht163	witte, av	2014	Long-Chain Omega-3 Fatty Acids Improve Brain Function and Structure in Older Adults	cereb cortex	24	1	a	a	a	1_a_a_a
10.1093/cercor/bht163	witte, av	2014	Long-Chain Omega-3 Fatty Acids Improve Brain Function and Structure in Older Adults	cereb cortex	24	1	a	a	a	1_a_a_a
10.1017/S1368980011002515	bach-faig, a	2011	Mediterranean diet pyramid today. Science and cultural updates	public health nutr	18	1	a	a	a	1_a_a_a
10.1017/S1368980013003169	sofi, f	2014	Mediterranean diet and health status: an updated meta-analysis and a proposal for a literature-based adherence score	public health nutr	21	1	a	a	a	1_a_a_a
10.1212/WNL.0000000000001050	van der zwaluw, nl	2014	Results of 2-year vitamin B treatment on cognitive performance: Secondary data from an RCT	neurology	13	1	a	a	a	1_a_a_a
10.1046/j.1440-1681.2001.03437.x	gamoh, s	2001	Chronic Administration Of Docosahexaenoic Acid Improves The Performance Of Radial Arm Maze Task In Aged Rats	clin exp pharmacol p	16	1	a	a	a	1_a_a_a
10.1016/j.pnpbp.2008.05.015	chiu, cc	2008	The effects of omega-3 fatty acids monotherapy in Alzheimer's disease and mild cognitive impairment: A preliminary randomized double-blind placebo-controlled study	prog neuro-psychoph	33	1	a	a	a	1_a_a_a
10.1001/archneur.1992.00530290035009	stern, y	1992	Diagnosis of Dementia in a Heterogeneous Population	arch neurol-chicago	18	1	a	a	a	1_a_a_a
10.1161/01.HYP.0000168052.00426.65	o'rourke, mf	2005	Relationship Between Aortic Stiffening and Microvascular Disease in Brain and Kidney: Cause and Logic of Therapy	hypertension	11	1	a	a	a	1_a_a_a
10.1016/0002-9343(84)90186-4	perlmuter, lc	1984	Decreased cognitive function in aging non-insulin-dependent diabetic patients	am j med	11	1	a	a	a	1_a_a_a
10.1111/j.1460-9568.2004.03246.x	wu, ag	2004	The interplay between oxidative stress and brain-derived neurotrophic factor modulates the outcome of a saturated fat diet on synaptic plasticity and cognition	eur j neurosci	23	1	a	a	a	1_a_a_a
10.1016/j.neuroscience.2003.09.020	molteni, r	2004	Exercise reverses the harmful effects of consumption of a high-fat diet on synaptic and behavioral plasticity associated to the action of brain-derived neurotrophic factor	neuroscience	19	1	a	a	a	1_a_a_a
10.1016/0028-3932(67)90015-2	borkowski, jg	1967	Word fluency and brain damage	neuropsychologia	11	1	a	a	a	1_a_a_a
10.1037/0894-4105.13.4.539	parkin, aj	1999	Deterioration of frontal lobe function in normal aging: Influences of fluid intelligence versus perceptual speed.	neuropsychology	14	1	a	a	a	1_a_a_a
10.1016/j.arr.2010.04.007	frisardi, v	2010	Metabolic-cognitive syndrome: A cross-talk between metabolic syndrome and Alzheimer's disease	ageing res rev	19	1	a	a	a	1_a_a_a
10.1016/j.arr.2010.04.007	frisardi, v	2010	Metabolic-cognitive syndrome: A cross-talk between metabolic syndrome and Alzheimer's disease	ageing res rev	19	1	a	a	a	1_a_a_a
10.1016/j.arr.2010.04.007	frisardi, v	2010	Metabolic-cognitive syndrome: A cross-talk between metabolic syndrome and Alzheimer's disease	ageing res rev	19	1	a	a	a	1_a_a_a
10.1016/j.arr.2010.04.007	frisardi, v	2010	Metabolic-cognitive syndrome: A cross-talk between metabolic syndrome and Alzheimer's disease	ageing res rev	19	1	a	a	a	1_a_a_a
10.1111/j.1471-4159.2005.03541.x	florent, s	2006	Docosahexaenoic acid prevents neuronal apoptosis induced by soluble amyloid-� oligomers	j neurochem	10	1	a	a	a	1_a_a_a
10.1016/j.arr.2004.05.001	whalley, lj	2004	Cognitive reserve and the neurobiology of cognitive aging	ageing res rev	10	1	a	a	a	1_a_a_a
10.1016/j.arr.2004.05.001	whalley, lj	2004	Cognitive reserve and the neurobiology of cognitive aging	ageing res rev	10	1	a	a	a	1_a_a_a
10.1016/j.arr.2004.05.001	whalley, lj	2004	Cognitive reserve and the neurobiology of cognitive aging	ageing res rev	10	1	a	a	a	1_a_a_a
10.1016/j.arr.2004.05.001	whalley, lj	2004	Cognitive reserve and the neurobiology of cognitive aging	ageing res rev	10	1	a	a	a	1_a_a_a
10.1016/j.arr.2004.05.001	whalley, lj	2004	Cognitive reserve and the neurobiology of cognitive aging	ageing res rev	10	1	a	a	a	1_a_a_a
10.1016/j.arr.2004.05.001	whalley, lj	2004	Cognitive reserve and the neurobiology of cognitive aging	ageing res rev	10	1	a	a	a	1_a_a_a
10.1016/j.arr.2004.05.001	whalley, lj	2004	Cognitive reserve and the neurobiology of cognitive aging	ageing res rev	10	1	a	a	a	1_a_a_a
10.1016/j.arr.2004.05.001	whalley, lj	2004	Cognitive reserve and the neurobiology of cognitive aging	ageing res rev	10	1	a	a	a	1_a_a_a
10.1016/j.arr.2004.05.001	whalley, lj	2004	Cognitive reserve and the neurobiology of cognitive aging	ageing res rev	10	1	a	a	a	1_a_a_a
10.1016/j.arr.2004.05.001	whalley, lj	2004	Cognitive reserve and the neurobiology of cognitive aging	ageing res rev	10	1	a	a	a	1_a_a_a
10.1016/j.arr.2004.05.001	whalley, lj	2004	Cognitive reserve and the neurobiology of cognitive aging	ageing res rev	10	1	a	a	a	1_a_a_a
10.1016/j.arr.2004.05.001	whalley, lj	2004	Cognitive reserve and the neurobiology of cognitive aging	ageing res rev	10	1	a	a	a	1_a_a_a
10.1016/j.arr.2004.05.001	whalley, lj	2004	Cognitive reserve and the neurobiology of cognitive aging	ageing res rev	10	1	a	a	a	1_a_a_a
10.1016/j.arr.2004.05.001	whalley, lj	2004	Cognitive reserve and the neurobiology of cognitive aging	ageing res rev	10	1	a	a	a	1_a_a_a
10.1016/j.arr.2004.05.001	whalley, lj	2004	Cognitive reserve and the neurobiology of cognitive aging	ageing res rev	10	1	a	a	a	1_a_a_a
10.1016/j.arr.2004.05.001	whalley, lj	2004	Cognitive reserve and the neurobiology of cognitive aging	ageing res rev	10	1	a	a	a	1_a_a_a
10.1016/j.mad.2006.11.016	franceschi, c	2007	Inflammaging and anti-inflammaging: A systemic perspective on aging and longevity emerged from studies in humans	mech ageing dev	10	1	a	a	a	1_a_a_a
10.1111/1467-9280.t01-1-01430	colcombe, s	2003	Fitness Effects on the Cognitive Function of Older Adults	psychol sci	55	1	a	a	a	1_a_a_a
10.1038/sj.emboj.7601758	kim, d	2007	SIRT1 deacetylase protects against neurodegeneration in models for Alzheimer's disease and amyotrophic lateral sclerosis	embo j	13	1	a	a	a	1_a_a_a
10.1093/aje/kwf074	lindsay, j	2002	Risk Factors for Alzheimer's Disease: A Prospective Analysis from the Canadian Study of Health and Aging	am j epidemiol	19	1	a	a	a	1_a_a_a
10.1016/0003-2697(76)90527-3	bradford, mm	1976	A rapid and sensitive method for the quantitation of microgram quantities of protein utilizing the principle of protein-dye binding	anal biochem	10	1	a	a	a	1_a_a_a
10.1093/oxfordjournals.aje.a114416	block, g	1986	A DATA-BASED APPROACH TO DIET QUESTIONNAIRE DESIGN AND TESTING	am j epidemiol	20	1	a	a	a	1_a_a_a
10.1016/0378-4347(87)80438-3	araki, a	1987	Determination of free and total homocysteine in human plasma by high-performance liquid chromatography with fluorescence detection	j chromatogr-biomed	16	1	a	a	a	1_a_a_a
10.1016/0378-4347(87)80438-3	araki, a	1987	Determination of free and total homocysteine in human plasma by high-performance liquid chromatography with fluorescence detection	j chromatogr-biomed	16	1	a	a	a	1_a_a_a
10.1016/0378-4347(87)80438-3	araki, a	1987	Determination of free and total homocysteine in human plasma by high-performance liquid chromatography with fluorescence detection	j chromatogr-biomed	16	1	a	a	a	1_a_a_a
10.1016/0378-4347(87)80438-3	araki, a	1987	Determination of free and total homocysteine in human plasma by high-performance liquid chromatography with fluorescence detection	j chromatogr-biomed	16	1	a	a	a	1_a_a_a
10.1016/j.jada.2004.01.010	kant, ak	2004	Dietary patterns and health outcomes	j am diet assoc	18	1	a	a	a	1_a_a_a
10.1037/0033-295X.103.3.403	salthouse, ta	1996	The processing-speed theory of adult age differences in cognition.	psychol rev	13	1	a	a	a	1_a_a_a
10.1016/j.nbd.2013.07.005	schrag, m	2013	Oxidative stress in blood in Alzheimer's disease and mild cognitive impairment: A meta-analysis	neurobiol dis	11	1	a	a	a	1_a_a_a
10.1073/pnas.200033797	fischl, b	2000	Measuring the thickness of the human cerebral cortex from magnetic resonance images	p natl acad sci usa	10	1	a	a	a	1_a_a_a
10.1016/j.neubiorev.2006.06.001	lenroot, rk	2006	Brain development in children and adolescents: Insights from anatomical magnetic resonance imaging	neurosci biobehav r	12	1	a	a	a	1_a_a_a
10.1016/S0197-4580(02)00019-2	floyd, ra	2002	Oxidative stress in brain agingImplications for therapeutics of neurodegenerative diseases	neurobiol aging	24	1	a	a	a	1_a_a_a
10.1016/j.neures.2006.06.010	kotani, s	2006	Dietary supplementation of arachidonic and docosahexaenoic acids improves cognitive dysfunction	neurosci res	29	1	a	a	a	1_a_a_a
10.1016/j.neurobiolaging.2006.01.002	dyall, sc	2007	Dietary enrichment with omega-3 polyunsaturated fatty acids reverses age-related decreases in the GluR2 and NR2B glutamate receptor subunits in rat forebrain	neurobiol aging	10	1	a	a	a	1_a_a_a
10.1016/j.cell.2013.05.039	lopez-otin, c	2013	The Hallmarks of Aging	cell	20	1	a	a	a	1_a_a_a
10.1016/j.ejphar.2006.06.025	ramassamy, c	2006	Emerging role of polyphenolic compounds in the treatment of neurodegenerative diseases: A review of their intracellular targets	eur j pharmacol	12	1	a	a	a	1_a_a_a
10.1159/000109998	plassman, bl	2007	Prevalence of Dementia in the United States: The Aging, Demographics, and Memory Study	neuroepidemiology	28	1	a	a	a	1_a_a_a
10.1007/s00125-009-1323-x	xu, wl	2009	Uncontrolled diabetes increases the risk of Alzheimer�s disease: a population-based cohort study	diabetologia	10	1	a	a	a	1_a_a_a
10.1007/s00125-007-0602-7	gold, sm	2007	Hippocampal damage and memory impairments as possible early brain complications of type 2 diabetes	diabetologia	10	1	a	a	a	1_a_a_a
10.1007/s00125-005-0023-4	cukierman, t	2005	Cognitive decline and dementia in diabetes�systematic overview of prospective observational studies	diabetologia	20	1	a	a	a	1_a_a_a
10.1159/000231980	solomon, a	2009	Midlife Serum Cholesterol and Increased Risk of Alzheimer&rsquo;s and Vascular Dementia Three Decades Later	dement geriatr cogn	15	1	a	a	a	1_a_a_a
10.1038/nature11319	claesson, mj	2012	Gut microbiota composition correlates with diet and health in the elderly	nature	19	1	a	a	a	1_a_a_a
10.1073/pnas.1000097107	claesson, mj	2011	Composition, variability, and temporal stability of the intestinal microbiota of the elderly	p natl acad sci usa	10	1	a	a	a	1_a_a_a
10.1101/lm.6.5.478	selcher, jc	1999	A Necessity for MAP Kinase Activation in Mammalian Spatial Learning	learn memory	10	1	a	a	a	1_a_a_a
10.3109/00207458909002151	brandeis, r	1989	The Use of the Morris Water Maze in the Study of Memory and Learning	int j neurosci	13	1	a	a	a	1_a_a_a
10.1016/j.neurobiolaging.2005.09.005	cole, gm	2005	Prevention of Alzheimer's disease: Omega-3 fatty acid and phenolic anti-oxidant interventions	neurobiol aging	10	1	a	a	a	1_a_a_a
10.1016/j.neurobiolaging.2005.09.005	cole, gm	2005	Prevention of Alzheimer's disease: Omega-3 fatty acid and phenolic anti-oxidant interventions	neurobiol aging	10	1	a	a	a	1_a_a_a
10.1016/j.neurobiolaging.2005.09.005	cole, gm	2005	Prevention of Alzheimer's disease: Omega-3 fatty acid and phenolic anti-oxidant interventions	neurobiol aging	10	1	a	a	a	1_a_a_a
10.1016/j.neurobiolaging.2005.09.005	cole, gm	2005	Prevention of Alzheimer's disease: Omega-3 fatty acid and phenolic anti-oxidant interventions	neurobiol aging	10	1	a	a	a	1_a_a_a
10.1016/S0955-2863(02)00205-X	butterfield, da	2002	Nutritional approaches to combat oxidative stress in Alzheimer�s disease	j nutr biochem	11	1	a	a	a	1_a_a_a
10.1074/jbc.M404751200	yang, fs	2005	Curcumin Inhibits Formation of Amyloid � Oligomers and Fibrils, Binds Plaques, and Reduces Amyloidin Vivo	j biol chem	21	1	a	a	a	1_a_a_a
10.1523/JNEUROSCI.0364-08.2008	wang, j	2008	Grape-Derived Polyphenolics Prevent A� Oligomerization and Attenuate Cognitive Deterioration in a Mouse Model of Alzheimer's Disease	j neurosci	12	1	a	a	a	1_a_a_a
10.1523/JNEUROSCI.0364-08.2008	wang, j	2008	Grape-Derived Polyphenolics Prevent A� Oligomerization and Attenuate Cognitive Deterioration in a Mouse Model of Alzheimer's Disease	j neurosci	12	1	a	a	a	1_a_a_a
10.1523/JNEUROSCI.0364-08.2008	wang, j	2008	Grape-Derived Polyphenolics Prevent A� Oligomerization and Attenuate Cognitive Deterioration in a Mouse Model of Alzheimer's Disease	j neurosci	12	1	a	a	a	1_a_a_a
10.1523/JNEUROSCI.0364-08.2008	wang, j	2008	Grape-Derived Polyphenolics Prevent A� Oligomerization and Attenuate Cognitive Deterioration in a Mouse Model of Alzheimer's Disease	j neurosci	12	1	a	a	a	1_a_a_a
10.3233/JAD-2010-1418	sofi, f	2010	Effectiveness of the Mediterranean Diet: Can It Help Delay or Prevent Alzheimer's Disease?	j alzheimers dis	14	1	a	a	a	1_a_a_a
10.1523/JNEUROSCI.0496-05.2005	adlard, pa	2005	Voluntary Exercise Decreases Amyloid Load in a Transgenic Model of Alzheimer's Disease	j neurosci	13	1	a	a	a	1_a_a_a
10.1155/2013/524820	hu, n	2013	Nutrition and the Risk of Alzheimer's Disease	biomed res int	11	1	a	a	a	1_a_a_a
10.1023/A:1027341707837	jones, cr	1997	NA	neurochem res	10	1	a	a	a	1_a_a_a
10.1073/pnas.0305799101	cutler, rg	2004	Involvement of oxidative stress-induced abnormalities in ceramide and cholesterol metabolism in brain aging and Alzheimer's disease	p natl acad sci usa	17	1	a	a	a	1_a_a_a
10.1111/j.1471-4159.2007.04613.x	garcia-alloza, m	2007	Curcumin labels amyloid pathologyin�vivo, disrupts existing plaques, and partially restores distorted neurites in an Alzheimer mouse model	j neurochem	11	1	a	a	a	1_a_a_a
10.1016/S1474-4422(04)00878-6	luchsinger, ja	2004	Dietary factors and Alzheimer's disease	lancet neurol	60	1	a	a	a	1_a_a_a
10.1016/S1474-4422(04)00878-6	luchsinger, ja	2004	Dietary factors and Alzheimer's disease	lancet neurol	60	1	a	a	a	1_a_a_a
10.1016/S1474-4422(04)00878-6	luchsinger, ja	2004	Dietary factors and Alzheimer's disease	lancet neurol	60	1	a	a	a	1_a_a_a
10.1016/S1474-4422(04)00878-6	luchsinger, ja	2004	Dietary factors and Alzheimer's disease	lancet neurol	60	1	a	a	a	1_a_a_a
10.1007/s11910-007-0057-8	luchsinger, ja	2007	Diet and Alzheimer�s disease	curr neurol neurosci	32	1	a	a	a	1_a_a_a
10.1007/s11910-007-0057-8	luchsinger, ja	2007	Diet and Alzheimer�s disease	curr neurol neurosci	32	1	a	a	a	1_a_a_a
10.1007/s11910-007-0057-8	luchsinger, ja	2007	Diet and Alzheimer�s disease	curr neurol neurosci	32	1	a	a	a	1_a_a_a
10.1007/s11910-007-0057-8	luchsinger, ja	2007	Diet and Alzheimer�s disease	curr neurol neurosci	32	1	a	a	a	1_a_a_a
10.2174/138161210793176572	agostinho, p	2010	Neuroinflammation, Oxidative Stress and the Pathogenesis of Alzheimers Disease	curr pharm design	14	1	a	a	a	1_a_a_a
10.1016/S0047-6374(01)00364-5	launer, lj	2002	Demonstrating the case that AD is a vascular disease: epidemiologic evidence	ageing res rev	15	1	a	a	a	1_a_a_a
10.1007/s11883-004-0056-z	luchsinger jose, a	2004	Cardiovascular risk factors and Alzheimer�s disease	curr atheroscler rep	14	1	a	a	a	1_a_a_a
10.1016/S0140-6736(06)69113-7	blennow, k	2006	Alzheimer's disease	lancet	19	1	a	a	a	1_a_a_a
10.1056/NEJM198806303182604	lindenbaum, j	1988	Neuropsychiatric Disorders Caused by Cobalamin Deficiency in the Absence of Anemia or Macrocytosis	new engl j med	24	1	a	a	a	1_a_a_a
10.1016/S0891-5849(02)00794-3	butterfield, da	2002	Lipid peroxidation and protein oxidation in Alzheimer�s disease brain: potential causes and consequences involving amyloid �-peptide-associated free radical oxidative stress 1,2 1Guest Editors: Mark A. Smith and George Perry 2This article is part of a series of reviews on �Causes and Consequences of Oxidative Stress in Alzheimer�s Disease.� The full list of papers may be found on the homepage of …	free radical bio med	13	1	a	a	a	1_a_a_a
10.1016/S1471-4914(01)02173-6	butterfield, da	2001	Evidence of oxidative damage in Alzheimer's disease brain: central role for amyloid �-peptide	trends mol med	10	1	a	a	a	1_a_a_a
10.1146/annurev.med.49.1.31	refsum, h	1998	HOMOCYSTEINE AND CARDIOVASCULAR DISEASE	annu rev med	18	1	a	a	a	1_a_a_a
10.1038/nrn2298	hillman, ch	2008	Be smart, exercise your heart: exercise effects on brain and cognition	nat rev neurosci	23	1	a	a	a	1_a_a_a
10.1016/S0140-6736(10)61349-9	ballard, c	2011	Alzheimer's disease	lancet	18	1	a	a	a	1_a_a_a
10.1073/pnas.0808587106	witte, av	2009	Caloric restriction improves memory in elderly humans	p natl acad sci usa	29	1	a	a	a	1_a_a_a
10.1073/pnas.0808587106	witte, av	2009	Caloric restriction improves memory in elderly humans	p natl acad sci usa	29	1	a	a	a	1_a_a_a
10.1073/pnas.0808587106	witte, av	2009	Caloric restriction improves memory in elderly humans	p natl acad sci usa	29	1	a	a	a	1_a_a_a
10.1073/pnas.0808587106	witte, av	2009	Caloric restriction improves memory in elderly humans	p natl acad sci usa	29	1	a	a	a	1_a_a_a
10.1016/j.appet.2012.12.018	francis, h	2013	The longer-term impacts of Western diet on human cognition and the brain	appetite	13	1	a	a	a	1_a_a_a
10.1038/nrneurol.2012.263	liu, cc	2013	Apolipoprotein E and Alzheimer disease: risk, mechanisms and therapy	nat rev neurol	12	1	a	a	a	1_a_a_a
10.1126/science.3283935	mahley, rw	1988	Apolipoprotein E: cholesterol transport protein with expanding role in cell biology	science	13	1	a	a	a	1_a_a_a
10.1073/pnas.90.5.1977	strittmatter, wj	1993	Apolipoprotein E: high-avidity binding to beta-amyloid and increased frequency of type 4 allele in late-onset familial Alzheimer disease.	p natl acad sci usa	10	1	a	a	a	1_a_a_a
10.1146/annurev.publhealth.25.101802.122951	haan, mn	2004	Can Dementia Be Prevented? Brain Aging in a Population-Based Context	annu rev publ health	10	1	a	a	a	1_a_a_a
10.1016/j.neurobiolaging.2007.03.006	kang, jh	2008	Plasma carotenoids and tocopherols and cognitive function: A prospective study	neurobiol aging	10	1	a	a	a	1_a_a_a
10.1016/j.neurobiolaging.2007.03.006	kang, jh	2008	Plasma carotenoids and tocopherols and cognitive function: A prospective study	neurobiol aging	10	1	a	a	a	1_a_a_a
10.1016/j.neurobiolaging.2007.03.006	kang, jh	2008	Plasma carotenoids and tocopherols and cognitive function: A prospective study	neurobiol aging	10	1	a	a	a	1_a_a_a
10.1016/j.neurobiolaging.2007.03.006	kang, jh	2008	Plasma carotenoids and tocopherols and cognitive function: A prospective study	neurobiol aging	10	1	a	a	a	1_a_a_a
10.1016/j.neurobiolaging.2007.03.006	kang, jh	2008	Plasma carotenoids and tocopherols and cognitive function: A prospective study	neurobiol aging	10	1	a	a	a	1_a_a_a
10.1016/j.neurobiolaging.2007.03.006	kang, jh	2008	Plasma carotenoids and tocopherols and cognitive function: A prospective study	neurobiol aging	10	1	a	a	a	1_a_a_a
10.1016/j.neurobiolaging.2007.03.006	kang, jh	2008	Plasma carotenoids and tocopherols and cognitive function: A prospective study	neurobiol aging	10	1	a	a	a	1_a_a_a
10.1016/j.neurobiolaging.2007.03.006	kang, jh	2008	Plasma carotenoids and tocopherols and cognitive function: A prospective study	neurobiol aging	10	1	a	a	a	1_a_a_a
10.1016/j.neurobiolaging.2007.03.006	kang, jh	2008	Plasma carotenoids and tocopherols and cognitive function: A prospective study	neurobiol aging	10	1	a	a	a	1_a_a_a
10.1016/j.neurobiolaging.2007.03.006	kang, jh	2008	Plasma carotenoids and tocopherols and cognitive function: A prospective study	neurobiol aging	10	1	a	a	a	1_a_a_a
10.1016/j.neurobiolaging.2007.03.006	kang, jh	2008	Plasma carotenoids and tocopherols and cognitive function: A prospective study	neurobiol aging	10	1	a	a	a	1_a_a_a
10.1016/j.neurobiolaging.2007.03.006	kang, jh	2008	Plasma carotenoids and tocopherols and cognitive function: A prospective study	neurobiol aging	10	1	a	a	a	1_a_a_a
10.1016/j.neurobiolaging.2007.03.006	kang, jh	2008	Plasma carotenoids and tocopherols and cognitive function: A prospective study	neurobiol aging	10	1	a	a	a	1_a_a_a
10.1016/j.neurobiolaging.2007.03.006	kang, jh	2008	Plasma carotenoids and tocopherols and cognitive function: A prospective study	neurobiol aging	10	1	a	a	a	1_a_a_a
10.1016/j.neurobiolaging.2007.03.006	kang, jh	2008	Plasma carotenoids and tocopherols and cognitive function: A prospective study	neurobiol aging	10	1	a	a	a	1_a_a_a
10.1016/j.neurobiolaging.2007.03.006	kang, jh	2008	Plasma carotenoids and tocopherols and cognitive function: A prospective study	neurobiol aging	10	1	a	a	a	1_a_a_a
10.1038/nrn1323	hedden, t	2004	Insights into the ageing mind: a view from cognitive neuroscience	nat rev neurosci	19	1	a	a	a	1_a_a_a
10.1096/fj.04-2572com	fewlass, dc	2004	Obesity-related leptin regulates Alzheimer's A�	faseb j	12	1	a	a	a	1_a_a_a
10.1006/nimg.2000.0582	ashburner, j	2000	Voxel-Based Morphometry�The Methods	neuroimage	12	1	a	a	a	1_a_a_a
10.1016/S1474-4422(11)70072-2	barnes, de	2011	The projected effect of risk factor reduction on Alzheimer's disease prevalence	lancet neurol	60	1	a	a	a	1_a_a_a
10.1016/0163-1047(90)90831-P	greenwood, ce	1990	Learning and memory impairment in rats fed a high saturated fat diet	behav neural biol	11	1	a	a	a	1_a_a_a
10.1161/01.CIR.0000014682.14181.F2	marchioli, r	2002	Early Protection Against Sudden Death by n-3 Polyunsaturated Fatty Acids After Myocardial Infarction: Time-Course Analysis of the Results of the Gruppo Italiano per lo Studio della Sopravvivenza nell'Infarto Miocardico (GISSI)-Prevenzione	circulation	11	1	a	a	a	1_a_a_a
10.1161/01.CIR.99.6.779	de lorgeril, m	1999	Mediterranean Diet, Traditional Risk Factors, and the Rate of Cardiovascular Complications After Myocardial Infarction : Final Report of the Lyon Diet Heart Study	circulation	18	1	a	a	a	1_a_a_a
10.1161/01.STR.0000014421.15948.67	de la torre, jc	2002	Alzheimer Disease as a Vascular Disorder: Nosological Evidence	stroke	14	1	a	a	a	1_a_a_a
10.1161/01.STR.0000014421.15948.67	de la torre, jc	2002	Alzheimer Disease as a Vascular Disorder: Nosological Evidence	stroke	14	1	a	a	a	1_a_a_a
10.1161/01.STR.0000014421.15948.67	de la torre, jc	2002	Alzheimer Disease as a Vascular Disorder: Nosological Evidence	stroke	14	1	a	a	a	1_a_a_a
10.1161/01.STR.0000014421.15948.67	de la torre, jc	2002	Alzheimer Disease as a Vascular Disorder: Nosological Evidence	stroke	14	1	a	a	a	1_a_a_a
10.1111/j.1746-1561.2008.00288.x	florence, md	2008	Diet Quality and Academic Performance	j school health	12	1	a	a	a	1_a_a_a
10.1016/j.numecd.2005.08.006	panagiotakos, db	2006	Dietary patterns: A Mediterranean diet score and its relation to clinical and biological markers of cardiovascular disease risk	nutr metab cardiovas	12	1	a	a	a	1_a_a_a
10.1161/01.STR.0000237236.88823.47	hachinski, v	2006	National Institute of Neurological Disorders and Stroke-Canadian Stroke Network Vascular Cognitive Impairment Harmonization Standards	stroke	16	1	a	a	a	1_a_a_a
10.1161/01.STR.25.2.328	keli, so	1994	Fish consumption and risk of stroke. The Zutphen Study	stroke	12	1	a	a	a	1_a_a_a
10.1161/STR.0b013e3182299496	gorelick, pb	2011	Vascular Contributions to Cognitive Impairment and Dementia: A Statement for Healthcare Professionals From the American Heart Association/American Stroke Association	stroke	40	1	a	a	a	1_a_a_a
10.1002/gps.2758	de jager, ca	2012	Cognitive and clinical outcomes of homocysteine-lowering B-vitamin treatment in mild cognitive impairment: a randomized controlled trial	int j geriatr psych	41	1	a	a	a	1_a_a_a
10.1186/1743-7075-6-31	henderson, st	2009	Study of the ketogenic agent AC-1202 in mild to moderate Alzheimer's disease: a randomized, double-blind, placebo-controlled, multicenter trial	nutr metab	23	1	a	a	a	1_a_a_a
10.1016/S0140-6736(00)02113-9	fratiglioni, l	2000	Influence of social network on occurrence of dementia: a community-based longitudinal study	lancet	16	1	a	a	a	1_a_a_a
10.1093/gerona/52A.2.M76	joosten, e	1997	Is Metabolic Evidence for Vitamin B-12 and Folate Deficiency More Frequent in Elderly Patients With Alzheimer's Disease?	j gerontol a-biol	11	1	a	a	a	1_a_a_a
10.1186/1471-2318-8-36	peters, ruth	2008	Smoking, dementia and cognitive decline in the elderly, a systematic review	bmc geriatr	11	1	a	a	a	1_a_a_a
10.1016/S0140-6736(96)03356-9	tang, mx	1996	Effect of oestrogen during menopause on risk and age at onset of Alzheimer's disease	lancet	10	1	a	a	a	1_a_a_a
10.1016/S0140-6736(98)03086-4	forette, f	1998	Prevention of dementia in randomised double-blind placebo-controlled Systolic Hypertension in Europe (Syst-Eur) trial	lancet	18	1	a	a	a	1_a_a_a
10.1093/gerona/62.3.308	akbaraly, nt	2007	Plasma Carotenoid Levels and Cognitive Performance in an Elderly Population: Results of the EVA Study	j gerontol a-biol	14	1	a	a	a	1_a_a_a
10.1093/gerona/61.11.1166	colcombe, sj	2006	Aerobic Exercise Training Increases Brain Volume in Aging Humans	j gerontol a-biol	26	1	a	a	a	1_a_a_a
10.1093/gerona/61.3.278	ble, a	2006	Lower Plasma Vitamin E Levels Are Associated With the Frailty Syndrome: The InCHIANTI Study	j gerontol a-biol	10	1	a	a	a	1_a_a_a
10.1056/NEJM199603213341202	reiman, em	1996	Preclinical Evidence of Alzheimer's Disease in Persons Homozygous for the e4 Allele for Apolipoprotein E	new engl j med	10	1	a	a	a	1_a_a_a
10.1016/S0140-6736(96)09328-2	hofman, a	1997	Atherosclerosis, apolipoprotein E, and prevalence of dementia and Alzheimer's disease in the Rotterdam Study	lancet	29	1	a	a	a	1_a_a_a
10.3233/JAD-130830	singh, b	2014	Association of Mediterranean Diet with Mild Cognitive Impairment and Alzheimer's Disease: A Systematic Review and Meta-Analysis	j alzheimers dis	58	1	a	a	a	1_a_a_a
10.1016/S0140-6736(05)67889-0	ferri, cp	2005	Global prevalence of dementia: a Delphi consensus study	lancet	76	1	a	a	a	1_a_a_a
10.1016/S1474-4422(03)00438-1	morris, ms	2003	Homocysteine and Alzheimer's disease	lancet neurol	15	1	a	a	a	1_a_a_a
10.1016/S1474-4422(03)00438-1	morris, ms	2003	Homocysteine and Alzheimer's disease	lancet neurol	15	1	a	a	a	1_a_a_a
10.1016/S1474-4422(03)00438-1	morris, ms	2003	Homocysteine and Alzheimer's disease	lancet neurol	15	1	a	a	a	1_a_a_a
10.1016/S1474-4422(03)00438-1	morris, ms	2003	Homocysteine and Alzheimer's disease	lancet neurol	15	1	a	a	a	1_a_a_a
10.1056/NEJMoa025039	trichopoulou, a	2003	Adherence to a Mediterranean Diet and Survival in a Greek Population	new engl j med	101	1	a	a	a	1_a_a_a
10.1001/archinte.162.18.2046	forette, f	2002	The Prevention of Dementia With Antihypertensive Treatment<subtitle>New Evidence From the Systolic Hypertension in Europe (Syst-Eur) Study</subtitle>	arch intern med	13	1	a	a	a	1_a_a_a
10.1371/journal.pone.0010667	biagi, e	2010	Through Ageing, and Beyond: Gut Microbiota and Inflammatory Status in Seniors and Centenarians	plos one	12	1	a	a	a	1_a_a_a
10.7326/0003-4819-144-2-200601170-00004	larson, eb	2006	Exercise Is Associated with Reduced Risk for Incident Dementia among Persons 65 Years of Age and Older	ann intern med	33	1	a	a	a	1_a_a_a
10.1001/archpsyc.60.6.618	bjelland, i	2003	Folate, Vitamin B12, Homocysteine, and the MTHFR 677C<U+2192>T Polymorphism in Anxiety and Depression	arch gen psychiat	11	1	a	a	a	1_a_a_a
10.1371/journal.pone.0012244	smith, ad	2010	Homocysteine-Lowering by B Vitamins Slows the Rate of Accelerated Brain Atrophy in Mild Cognitive Impairment: A Randomized Controlled Trial	plos one	49	1	a	a	a	1_a_a_a
10.1186/1471-2458-14-510	blondell, sj	2014	Does physical activity prevent cognitive decline and dementia?: A systematic review and meta-analysis of longitudinal studies	bmc public health	10	1	a	a	a	1_a_a_a
10.1212/WNL.58.10.1471	miller, jw	2002	Homocysteine, vitamin B6, and vascular disease in AD patients	neurology	10	1	a	a	a	1_a_a_a
10.1212/WNL.58.10.1471	miller, jw	2002	Homocysteine, vitamin B6, and vascular disease in AD patients	neurology	10	1	a	a	a	1_a_a_a
10.1212/WNL.58.10.1471	miller, jw	2002	Homocysteine, vitamin B6, and vascular disease in AD patients	neurology	10	1	a	a	a	1_a_a_a
10.1212/WNL.58.10.1471	miller, jw	2002	Homocysteine, vitamin B6, and vascular disease in AD patients	neurology	10	1	a	a	a	1_a_a_a
10.1212/WNL.58.10.1471	miller, jw	2002	Homocysteine, vitamin B6, and vascular disease in AD patients	neurology	10	1	a	a	a	1_a_a_a
10.1212/WNL.58.10.1471	miller, jw	2002	Homocysteine, vitamin B6, and vascular disease in AD patients	neurology	10	1	a	a	a	1_a_a_a
10.1212/WNL.58.10.1471	miller, jw	2002	Homocysteine, vitamin B6, and vascular disease in AD patients	neurology	10	1	a	a	a	1_a_a_a
10.1212/WNL.58.10.1471	miller, jw	2002	Homocysteine, vitamin B6, and vascular disease in AD patients	neurology	10	1	a	a	a	1_a_a_a
10.1212/WNL.58.10.1471	miller, jw	2002	Homocysteine, vitamin B6, and vascular disease in AD patients	neurology	10	1	a	a	a	1_a_a_a
10.1212/WNL.58.10.1471	miller, jw	2002	Homocysteine, vitamin B6, and vascular disease in AD patients	neurology	10	1	a	a	a	1_a_a_a
10.1212/WNL.58.10.1471	miller, jw	2002	Homocysteine, vitamin B6, and vascular disease in AD patients	neurology	10	1	a	a	a	1_a_a_a
10.1212/WNL.58.10.1471	miller, jw	2002	Homocysteine, vitamin B6, and vascular disease in AD patients	neurology	10	1	a	a	a	1_a_a_a
10.1212/WNL.58.10.1471	miller, jw	2002	Homocysteine, vitamin B6, and vascular disease in AD patients	neurology	10	1	a	a	a	1_a_a_a
10.1212/WNL.58.10.1471	miller, jw	2002	Homocysteine, vitamin B6, and vascular disease in AD patients	neurology	10	1	a	a	a	1_a_a_a
10.1212/WNL.58.10.1471	miller, jw	2002	Homocysteine, vitamin B6, and vascular disease in AD patients	neurology	10	1	a	a	a	1_a_a_a
10.1212/WNL.58.10.1471	miller, jw	2002	Homocysteine, vitamin B6, and vascular disease in AD patients	neurology	10	1	a	a	a	1_a_a_a
10.1001/archinternmed.2009.494	liu-ambrose, t	2010	Resistance Training and Executive Functions	arch intern med	13	1	a	a	a	1_a_a_a
10.7326/0003-4819-148-6-200803180-00005	plassman, bl	2008	Prevalence of Cognitive Impairment without Dementia in the United States	ann intern med	19	1	a	a	a	1_a_a_a
10.1001/archneur.62.4.641	morris, mc	2005	Dietary Folate and Vitamin B12 Intake and Cognitive Decline Among Community-Dwelling Older Persons	arch neurol-chicago	21	1	a	a	a	1_a_a_a
10.1001/archneur.62.4.641	morris, mc	2005	Dietary Folate and Vitamin B12 Intake and Cognitive Decline Among Community-Dwelling Older Persons	arch neurol-chicago	21	1	a	a	a	1_a_a_a
10.1001/archneur.62.4.641	morris, mc	2005	Dietary Folate and Vitamin B12 Intake and Cognitive Decline Among Community-Dwelling Older Persons	arch neurol-chicago	21	1	a	a	a	1_a_a_a
10.1001/archneur.62.4.641	morris, mc	2005	Dietary Folate and Vitamin B12 Intake and Cognitive Decline Among Community-Dwelling Older Persons	arch neurol-chicago	21	1	a	a	a	1_a_a_a
10.1001/archneur.62.4.641	morris, mc	2005	Dietary Folate and Vitamin B12 Intake and Cognitive Decline Among Community-Dwelling Older Persons	arch neurol-chicago	21	1	a	a	a	1_a_a_a
10.1001/archneur.62.4.641	morris, mc	2005	Dietary Folate and Vitamin B12 Intake and Cognitive Decline Among Community-Dwelling Older Persons	arch neurol-chicago	21	1	a	a	a	1_a_a_a
10.1001/archneur.62.4.641	morris, mc	2005	Dietary Folate and Vitamin B12 Intake and Cognitive Decline Among Community-Dwelling Older Persons	arch neurol-chicago	21	1	a	a	a	1_a_a_a
10.1001/archneur.62.4.641	morris, mc	2005	Dietary Folate and Vitamin B12 Intake and Cognitive Decline Among Community-Dwelling Older Persons	arch neurol-chicago	21	1	a	a	a	1_a_a_a
10.1001/archneur.62.4.641	morris, mc	2005	Dietary Folate and Vitamin B12 Intake and Cognitive Decline Among Community-Dwelling Older Persons	arch neurol-chicago	21	1	a	a	a	1_a_a_a
10.1001/archneur.62.4.641	morris, mc	2005	Dietary Folate and Vitamin B12 Intake and Cognitive Decline Among Community-Dwelling Older Persons	arch neurol-chicago	21	1	a	a	a	1_a_a_a
10.1001/archneur.62.4.641	morris, mc	2005	Dietary Folate and Vitamin B12 Intake and Cognitive Decline Among Community-Dwelling Older Persons	arch neurol-chicago	21	1	a	a	a	1_a_a_a
10.1001/archneur.62.4.641	morris, mc	2005	Dietary Folate and Vitamin B12 Intake and Cognitive Decline Among Community-Dwelling Older Persons	arch neurol-chicago	21	1	a	a	a	1_a_a_a
10.1001/archneur.62.4.641	morris, mc	2005	Dietary Folate and Vitamin B12 Intake and Cognitive Decline Among Community-Dwelling Older Persons	arch neurol-chicago	21	1	a	a	a	1_a_a_a
10.1001/archneur.62.4.641	morris, mc	2005	Dietary Folate and Vitamin B12 Intake and Cognitive Decline Among Community-Dwelling Older Persons	arch neurol-chicago	21	1	a	a	a	1_a_a_a
10.1001/archneur.62.4.641	morris, mc	2005	Dietary Folate and Vitamin B12 Intake and Cognitive Decline Among Community-Dwelling Older Persons	arch neurol-chicago	21	1	a	a	a	1_a_a_a
10.1001/archneur.62.4.641	morris, mc	2005	Dietary Folate and Vitamin B12 Intake and Cognitive Decline Among Community-Dwelling Older Persons	arch neurol-chicago	21	1	a	a	a	1_a_a_a
10.1001/archneur.62.4.641	morris, mc	2005	Dietary Folate and Vitamin B12 Intake and Cognitive Decline Among Community-Dwelling Older Persons	arch neurol-chicago	21	1	a	a	a	1_a_a_a
10.1001/archneur.62.4.641	morris, mc	2005	Dietary Folate and Vitamin B12 Intake and Cognitive Decline Among Community-Dwelling Older Persons	arch neurol-chicago	21	1	a	a	a	1_a_a_a
10.1001/archneur.62.4.641	morris, mc	2005	Dietary Folate and Vitamin B12 Intake and Cognitive Decline Among Community-Dwelling Older Persons	arch neurol-chicago	21	1	a	a	a	1_a_a_a
10.1001/archneur.62.4.641	morris, mc	2005	Dietary Folate and Vitamin B12 Intake and Cognitive Decline Among Community-Dwelling Older Persons	arch neurol-chicago	21	1	a	a	a	1_a_a_a
10.1001/archneur.62.4.641	morris, mc	2005	Dietary Folate and Vitamin B12 Intake and Cognitive Decline Among Community-Dwelling Older Persons	arch neurol-chicago	21	1	a	a	a	1_a_a_a
10.1001/archneur.62.4.641	morris, mc	2005	Dietary Folate and Vitamin B12 Intake and Cognitive Decline Among Community-Dwelling Older Persons	arch neurol-chicago	21	1	a	a	a	1_a_a_a
10.1001/archneur.62.4.641	morris, mc	2005	Dietary Folate and Vitamin B12 Intake and Cognitive Decline Among Community-Dwelling Older Persons	arch neurol-chicago	21	1	a	a	a	1_a_a_a
10.1001/archneur.62.4.641	morris, mc	2005	Dietary Folate and Vitamin B12 Intake and Cognitive Decline Among Community-Dwelling Older Persons	arch neurol-chicago	21	1	a	a	a	1_a_a_a
10.1001/archneur.62.4.641	morris, mc	2005	Dietary Folate and Vitamin B12 Intake and Cognitive Decline Among Community-Dwelling Older Persons	arch neurol-chicago	21	1	a	a	a	1_a_a_a
10.1001/archneur.62.4.641	morris, mc	2005	Dietary Folate and Vitamin B12 Intake and Cognitive Decline Among Community-Dwelling Older Persons	arch neurol-chicago	21	1	a	a	a	1_a_a_a
10.1001/archneur.62.4.641	morris, mc	2005	Dietary Folate and Vitamin B12 Intake and Cognitive Decline Among Community-Dwelling Older Persons	arch neurol-chicago	21	1	a	a	a	1_a_a_a
10.1001/archneur.62.4.641	morris, mc	2005	Dietary Folate and Vitamin B12 Intake and Cognitive Decline Among Community-Dwelling Older Persons	arch neurol-chicago	21	1	a	a	a	1_a_a_a
10.1001/archneur.62.4.641	morris, mc	2005	Dietary Folate and Vitamin B12 Intake and Cognitive Decline Among Community-Dwelling Older Persons	arch neurol-chicago	21	1	a	a	a	1_a_a_a
10.1001/archneur.62.4.641	morris, mc	2005	Dietary Folate and Vitamin B12 Intake and Cognitive Decline Among Community-Dwelling Older Persons	arch neurol-chicago	21	1	a	a	a	1_a_a_a
10.1001/archneur.62.4.641	morris, mc	2005	Dietary Folate and Vitamin B12 Intake and Cognitive Decline Among Community-Dwelling Older Persons	arch neurol-chicago	21	1	a	a	a	1_a_a_a
10.1001/archneur.62.4.641	morris, mc	2005	Dietary Folate and Vitamin B12 Intake and Cognitive Decline Among Community-Dwelling Older Persons	arch neurol-chicago	21	1	a	a	a	1_a_a_a
10.1001/archneur.62.4.641	morris, mc	2005	Dietary Folate and Vitamin B12 Intake and Cognitive Decline Among Community-Dwelling Older Persons	arch neurol-chicago	21	1	a	a	a	1_a_a_a
10.1001/archneur.62.4.641	morris, mc	2005	Dietary Folate and Vitamin B12 Intake and Cognitive Decline Among Community-Dwelling Older Persons	arch neurol-chicago	21	1	a	a	a	1_a_a_a
10.1001/archneur.62.4.641	morris, mc	2005	Dietary Folate and Vitamin B12 Intake and Cognitive Decline Among Community-Dwelling Older Persons	arch neurol-chicago	21	1	a	a	a	1_a_a_a
10.1001/archneur.62.4.641	morris, mc	2005	Dietary Folate and Vitamin B12 Intake and Cognitive Decline Among Community-Dwelling Older Persons	arch neurol-chicago	21	1	a	a	a	1_a_a_a
10.1001/archneur.62.4.641	morris, mc	2005	Dietary Folate and Vitamin B12 Intake and Cognitive Decline Among Community-Dwelling Older Persons	arch neurol-chicago	21	1	a	a	a	1_a_a_a
10.1001/archneur.62.4.641	morris, mc	2005	Dietary Folate and Vitamin B12 Intake and Cognitive Decline Among Community-Dwelling Older Persons	arch neurol-chicago	21	1	a	a	a	1_a_a_a
10.1001/archneur.62.4.641	morris, mc	2005	Dietary Folate and Vitamin B12 Intake and Cognitive Decline Among Community-Dwelling Older Persons	arch neurol-chicago	21	1	a	a	a	1_a_a_a
10.1001/archneur.62.4.641	morris, mc	2005	Dietary Folate and Vitamin B12 Intake and Cognitive Decline Among Community-Dwelling Older Persons	arch neurol-chicago	21	1	a	a	a	1_a_a_a
10.1001/archneur.62.4.641	morris, mc	2005	Dietary Folate and Vitamin B12 Intake and Cognitive Decline Among Community-Dwelling Older Persons	arch neurol-chicago	21	1	a	a	a	1_a_a_a
10.1001/archneur.62.4.641	morris, mc	2005	Dietary Folate and Vitamin B12 Intake and Cognitive Decline Among Community-Dwelling Older Persons	arch neurol-chicago	21	1	a	a	a	1_a_a_a
10.1001/archneur.62.4.641	morris, mc	2005	Dietary Folate and Vitamin B12 Intake and Cognitive Decline Among Community-Dwelling Older Persons	arch neurol-chicago	21	1	a	a	a	1_a_a_a
10.1001/archneur.62.4.641	morris, mc	2005	Dietary Folate and Vitamin B12 Intake and Cognitive Decline Among Community-Dwelling Older Persons	arch neurol-chicago	21	1	a	a	a	1_a_a_a
10.1001/archneur.62.4.641	morris, mc	2005	Dietary Folate and Vitamin B12 Intake and Cognitive Decline Among Community-Dwelling Older Persons	arch neurol-chicago	21	1	a	a	a	1_a_a_a
10.1001/archneur.62.4.641	morris, mc	2005	Dietary Folate and Vitamin B12 Intake and Cognitive Decline Among Community-Dwelling Older Persons	arch neurol-chicago	21	1	a	a	a	1_a_a_a
10.1001/archneur.62.4.641	morris, mc	2005	Dietary Folate and Vitamin B12 Intake and Cognitive Decline Among Community-Dwelling Older Persons	arch neurol-chicago	21	1	a	a	a	1_a_a_a
10.1001/archneur.62.4.641	morris, mc	2005	Dietary Folate and Vitamin B12 Intake and Cognitive Decline Among Community-Dwelling Older Persons	arch neurol-chicago	21	1	a	a	a	1_a_a_a
10.1001/archneur.62.4.641	morris, mc	2005	Dietary Folate and Vitamin B12 Intake and Cognitive Decline Among Community-Dwelling Older Persons	arch neurol-chicago	21	1	a	a	a	1_a_a_a
10.1001/archneur.62.4.641	morris, mc	2005	Dietary Folate and Vitamin B12 Intake and Cognitive Decline Among Community-Dwelling Older Persons	arch neurol-chicago	21	1	a	a	a	1_a_a_a
10.1001/archneur.62.4.641	morris, mc	2005	Dietary Folate and Vitamin B12 Intake and Cognitive Decline Among Community-Dwelling Older Persons	arch neurol-chicago	21	1	a	a	a	1_a_a_a
10.1001/archneur.62.4.641	morris, mc	2005	Dietary Folate and Vitamin B12 Intake and Cognitive Decline Among Community-Dwelling Older Persons	arch neurol-chicago	21	1	a	a	a	1_a_a_a
10.1001/archneur.62.4.641	morris, mc	2005	Dietary Folate and Vitamin B12 Intake and Cognitive Decline Among Community-Dwelling Older Persons	arch neurol-chicago	21	1	a	a	a	1_a_a_a
10.1001/archneur.62.4.641	morris, mc	2005	Dietary Folate and Vitamin B12 Intake and Cognitive Decline Among Community-Dwelling Older Persons	arch neurol-chicago	21	1	a	a	a	1_a_a_a
10.1001/archneur.62.4.641	morris, mc	2005	Dietary Folate and Vitamin B12 Intake and Cognitive Decline Among Community-Dwelling Older Persons	arch neurol-chicago	21	1	a	a	a	1_a_a_a
10.1001/archneur.62.4.641	morris, mc	2005	Dietary Folate and Vitamin B12 Intake and Cognitive Decline Among Community-Dwelling Older Persons	arch neurol-chicago	21	1	a	a	a	1_a_a_a
10.1001/archneur.62.4.641	morris, mc	2005	Dietary Folate and Vitamin B12 Intake and Cognitive Decline Among Community-Dwelling Older Persons	arch neurol-chicago	21	1	a	a	a	1_a_a_a
10.1001/archneur.62.4.641	morris, mc	2005	Dietary Folate and Vitamin B12 Intake and Cognitive Decline Among Community-Dwelling Older Persons	arch neurol-chicago	21	1	a	a	a	1_a_a_a
10.1001/archneur.62.4.641	morris, mc	2005	Dietary Folate and Vitamin B12 Intake and Cognitive Decline Among Community-Dwelling Older Persons	arch neurol-chicago	21	1	a	a	a	1_a_a_a
10.1001/archneur.62.4.641	morris, mc	2005	Dietary Folate and Vitamin B12 Intake and Cognitive Decline Among Community-Dwelling Older Persons	arch neurol-chicago	21	1	a	a	a	1_a_a_a
10.1001/archneur.62.4.641	morris, mc	2005	Dietary Folate and Vitamin B12 Intake and Cognitive Decline Among Community-Dwelling Older Persons	arch neurol-chicago	21	1	a	a	a	1_a_a_a
10.1001/archneur.62.4.641	morris, mc	2005	Dietary Folate and Vitamin B12 Intake and Cognitive Decline Among Community-Dwelling Older Persons	arch neurol-chicago	21	1	a	a	a	1_a_a_a
10.1001/archneur.62.4.641	morris, mc	2005	Dietary Folate and Vitamin B12 Intake and Cognitive Decline Among Community-Dwelling Older Persons	arch neurol-chicago	21	1	a	a	a	1_a_a_a
10.1001/archneur.62.4.641	morris, mc	2005	Dietary Folate and Vitamin B12 Intake and Cognitive Decline Among Community-Dwelling Older Persons	arch neurol-chicago	21	1	a	a	a	1_a_a_a
10.1001/archneur.62.4.641	morris, mc	2005	Dietary Folate and Vitamin B12 Intake and Cognitive Decline Among Community-Dwelling Older Persons	arch neurol-chicago	21	1	a	a	a	1_a_a_a
10.1001/archneur.62.4.641	morris, mc	2005	Dietary Folate and Vitamin B12 Intake and Cognitive Decline Among Community-Dwelling Older Persons	arch neurol-chicago	21	1	a	a	a	1_a_a_a
10.1001/archneur.62.4.641	morris, mc	2005	Dietary Folate and Vitamin B12 Intake and Cognitive Decline Among Community-Dwelling Older Persons	arch neurol-chicago	21	1	a	a	a	1_a_a_a
10.1001/archneur.62.4.641	morris, mc	2005	Dietary Folate and Vitamin B12 Intake and Cognitive Decline Among Community-Dwelling Older Persons	arch neurol-chicago	21	1	a	a	a	1_a_a_a
10.1001/archneur.62.4.641	morris, mc	2005	Dietary Folate and Vitamin B12 Intake and Cognitive Decline Among Community-Dwelling Older Persons	arch neurol-chicago	21	1	a	a	a	1_a_a_a
10.1001/archneur.62.4.641	morris, mc	2005	Dietary Folate and Vitamin B12 Intake and Cognitive Decline Among Community-Dwelling Older Persons	arch neurol-chicago	21	1	a	a	a	1_a_a_a
10.1001/archneur.62.4.641	morris, mc	2005	Dietary Folate and Vitamin B12 Intake and Cognitive Decline Among Community-Dwelling Older Persons	arch neurol-chicago	21	1	a	a	a	1_a_a_a
10.1001/archneur.62.4.641	morris, mc	2005	Dietary Folate and Vitamin B12 Intake and Cognitive Decline Among Community-Dwelling Older Persons	arch neurol-chicago	21	1	a	a	a	1_a_a_a
10.1001/archneur.62.4.641	morris, mc	2005	Dietary Folate and Vitamin B12 Intake and Cognitive Decline Among Community-Dwelling Older Persons	arch neurol-chicago	21	1	a	a	a	1_a_a_a
10.1001/archneur.62.4.641	morris, mc	2005	Dietary Folate and Vitamin B12 Intake and Cognitive Decline Among Community-Dwelling Older Persons	arch neurol-chicago	21	1	a	a	a	1_a_a_a
10.1001/archneur.62.4.641	morris, mc	2005	Dietary Folate and Vitamin B12 Intake and Cognitive Decline Among Community-Dwelling Older Persons	arch neurol-chicago	21	1	a	a	a	1_a_a_a
10.1001/archneur.62.4.641	morris, mc	2005	Dietary Folate and Vitamin B12 Intake and Cognitive Decline Among Community-Dwelling Older Persons	arch neurol-chicago	21	1	a	a	a	1_a_a_a
10.1001/archneur.62.4.641	morris, mc	2005	Dietary Folate and Vitamin B12 Intake and Cognitive Decline Among Community-Dwelling Older Persons	arch neurol-chicago	21	1	a	a	a	1_a_a_a
10.1001/archneur.62.4.641	morris, mc	2005	Dietary Folate and Vitamin B12 Intake and Cognitive Decline Among Community-Dwelling Older Persons	arch neurol-chicago	21	1	a	a	a	1_a_a_a
10.1001/archneur.62.4.641	morris, mc	2005	Dietary Folate and Vitamin B12 Intake and Cognitive Decline Among Community-Dwelling Older Persons	arch neurol-chicago	21	1	a	a	a	1_a_a_a
10.1001/archneur.62.4.641	morris, mc	2005	Dietary Folate and Vitamin B12 Intake and Cognitive Decline Among Community-Dwelling Older Persons	arch neurol-chicago	21	1	a	a	a	1_a_a_a
10.1001/archneur.62.4.641	morris, mc	2005	Dietary Folate and Vitamin B12 Intake and Cognitive Decline Among Community-Dwelling Older Persons	arch neurol-chicago	21	1	a	a	a	1_a_a_a
10.1056/NEJMsa1204629	hurd, md	2013	Monetary Costs of Dementia in the United States	new engl j med	11	1	a	a	a	1_a_a_a
10.1016/S0140-6736(00)03155-X	jick, h	2000	Statins and the risk of dementia	lancet	15	1	a	a	a	1_a_a_a
10.1093/ageing/afn095	peters, r	2008	Alcohol, dementia and cognitive decline in the elderly: a systematic review	age ageing	19	1	a	a	a	1_a_a_a
10.1093/ageing/afn095	peters, r	2008	Alcohol, dementia and cognitive decline in the elderly: a systematic review	age ageing	19	1	a	a	a	1_a_a_a
10.1093/ageing/afn095	peters, r	2008	Alcohol, dementia and cognitive decline in the elderly: a systematic review	age ageing	19	1	a	a	a	1_a_a_a
10.1093/ageing/afn095	peters, r	2008	Alcohol, dementia and cognitive decline in the elderly: a systematic review	age ageing	19	1	a	a	a	1_a_a_a
10.1007/s12603-012-0023-2	chen, x	2012	Lower intake of vegetables and legumes associated with cognitive decline among illiterate elderly Chinese: A 3-year cohort study	j nutr health aging	10	1	a	a	a	1_a_a_a
10.1371/journal.pone.0096905	grosso, g	2014	Role of Omega-3 Fatty Acids in the Treatment of Depressive Disorders: A Comprehensive Meta-Analysis of Randomized Clinical Trials	plos one	10	1	a	a	a	1_a_a_a
10.1001/archinte.167.1.21	balk, em	2007	Vitamin B6, B12, and Folic Acid Supplementation and Cognitive Function	arch intern med	22	1	a	a	a	1_a_a_a
10.1056/NEJMoa1215740	crane, pk	2013	Glucose Levels and Risk of Dementia	new engl j med	15	1	a	a	a	1_a_a_a
10.1001/archneur.59.8.1258	luchsinger, ja	2002	Caloric Intake and the Risk of Alzheimer Disease	arch neurol-chicago	55	1	a	a	a	1_a_a_a
10.1001/archneur.59.8.1258	luchsinger, ja	2002	Caloric Intake and the Risk of Alzheimer Disease	arch neurol-chicago	55	1	a	a	a	1_a_a_a
10.1001/archneur.59.8.1258	luchsinger, ja	2002	Caloric Intake and the Risk of Alzheimer Disease	arch neurol-chicago	55	1	a	a	a	1_a_a_a
10.1001/archneur.59.8.1258	luchsinger, ja	2002	Caloric Intake and the Risk of Alzheimer Disease	arch neurol-chicago	55	1	a	a	a	1_a_a_a
10.1212/01.wnl.0000278116.37320.52	barberger-gateau, p	2007	Dietary patterns and risk of dementia: The Three-City cohort study	neurology	95	1	a	a	a	1_a_a_a
10.1212/01.wnl.0000278116.37320.52	barberger-gateau, p	2007	Dietary patterns and risk of dementia: The Three-City cohort study	neurology	95	1	a	a	a	1_a_a_a
10.1212/01.wnl.0000278116.37320.52	barberger-gateau, p	2007	Dietary patterns and risk of dementia: The Three-City cohort study	neurology	95	1	a	a	a	1_a_a_a
10.1212/01.wnl.0000278116.37320.52	barberger-gateau, p	2007	Dietary patterns and risk of dementia: The Three-City cohort study	neurology	95	1	a	a	a	1_a_a_a
10.1212/01.wnl.0000278116.37320.52	barberger-gateau, p	2007	Dietary patterns and risk of dementia: The Three-City cohort study	neurology	95	1	a	a	a	1_a_a_a
10.1212/01.wnl.0000278116.37320.52	barberger-gateau, p	2007	Dietary patterns and risk of dementia: The Three-City cohort study	neurology	95	1	a	a	a	1_a_a_a
10.1212/01.wnl.0000278116.37320.52	barberger-gateau, p	2007	Dietary patterns and risk of dementia: The Three-City cohort study	neurology	95	1	a	a	a	1_a_a_a
10.1212/01.wnl.0000278116.37320.52	barberger-gateau, p	2007	Dietary patterns and risk of dementia: The Three-City cohort study	neurology	95	1	a	a	a	1_a_a_a
10.1212/01.wnl.0000278116.37320.52	barberger-gateau, p	2007	Dietary patterns and risk of dementia: The Three-City cohort study	neurology	95	1	a	a	a	1_a_a_a
10.1212/01.wnl.0000278116.37320.52	barberger-gateau, p	2007	Dietary patterns and risk of dementia: The Three-City cohort study	neurology	95	1	a	a	a	1_a_a_a
10.1212/01.wnl.0000278116.37320.52	barberger-gateau, p	2007	Dietary patterns and risk of dementia: The Three-City cohort study	neurology	95	1	a	a	a	1_a_a_a
10.1212/01.wnl.0000278116.37320.52	barberger-gateau, p	2007	Dietary patterns and risk of dementia: The Three-City cohort study	neurology	95	1	a	a	a	1_a_a_a
10.1212/01.wnl.0000278116.37320.52	barberger-gateau, p	2007	Dietary patterns and risk of dementia: The Three-City cohort study	neurology	95	1	a	a	a	1_a_a_a
10.1212/01.wnl.0000278116.37320.52	barberger-gateau, p	2007	Dietary patterns and risk of dementia: The Three-City cohort study	neurology	95	1	a	a	a	1_a_a_a
10.1212/01.wnl.0000278116.37320.52	barberger-gateau, p	2007	Dietary patterns and risk of dementia: The Three-City cohort study	neurology	95	1	a	a	a	1_a_a_a
10.1212/01.wnl.0000278116.37320.52	barberger-gateau, p	2007	Dietary patterns and risk of dementia: The Three-City cohort study	neurology	95	1	a	a	a	1_a_a_a
10.1212/01.wnl.0000278116.37320.52	barberger-gateau, p	2007	Dietary patterns and risk of dementia: The Three-City cohort study	neurology	95	1	a	a	a	1_a_a_a
10.1212/01.wnl.0000278116.37320.52	barberger-gateau, p	2007	Dietary patterns and risk of dementia: The Three-City cohort study	neurology	95	1	a	a	a	1_a_a_a
10.1212/01.wnl.0000278116.37320.52	barberger-gateau, p	2007	Dietary patterns and risk of dementia: The Three-City cohort study	neurology	95	1	a	a	a	1_a_a_a
10.1212/01.wnl.0000278116.37320.52	barberger-gateau, p	2007	Dietary patterns and risk of dementia: The Three-City cohort study	neurology	95	1	a	a	a	1_a_a_a
10.1212/01.wnl.0000278116.37320.52	barberger-gateau, p	2007	Dietary patterns and risk of dementia: The Three-City cohort study	neurology	95	1	a	a	a	1_a_a_a
10.1212/01.wnl.0000278116.37320.52	barberger-gateau, p	2007	Dietary patterns and risk of dementia: The Three-City cohort study	neurology	95	1	a	a	a	1_a_a_a
10.1212/01.wnl.0000278116.37320.52	barberger-gateau, p	2007	Dietary patterns and risk of dementia: The Three-City cohort study	neurology	95	1	a	a	a	1_a_a_a
10.1212/01.wnl.0000278116.37320.52	barberger-gateau, p	2007	Dietary patterns and risk of dementia: The Three-City cohort study	neurology	95	1	a	a	a	1_a_a_a
10.1212/01.wnl.0000278116.37320.52	barberger-gateau, p	2007	Dietary patterns and risk of dementia: The Three-City cohort study	neurology	95	1	a	a	a	1_a_a_a
10.1001/archneur.62.12.noc50161	morris, mc	2005	Fish Consumption and Cognitive Decline With Age in a Large Community Study	arch neurol-chicago	71	1	a	a	a	1_a_a_a
10.1001/archneur.62.12.noc50161	morris, mc	2005	Fish Consumption and Cognitive Decline With Age in a Large Community Study	arch neurol-chicago	71	1	a	a	a	1_a_a_a
10.1001/archneur.62.12.noc50161	morris, mc	2005	Fish Consumption and Cognitive Decline With Age in a Large Community Study	arch neurol-chicago	71	1	a	a	a	1_a_a_a
10.1001/archneur.62.12.noc50161	morris, mc	2005	Fish Consumption and Cognitive Decline With Age in a Large Community Study	arch neurol-chicago	71	1	a	a	a	1_a_a_a
10.1001/archneur.62.12.noc50161	morris, mc	2005	Fish Consumption and Cognitive Decline With Age in a Large Community Study	arch neurol-chicago	71	1	a	a	a	1_a_a_a
10.1001/archneur.62.12.noc50161	morris, mc	2005	Fish Consumption and Cognitive Decline With Age in a Large Community Study	arch neurol-chicago	71	1	a	a	a	1_a_a_a
10.1001/archneur.62.12.noc50161	morris, mc	2005	Fish Consumption and Cognitive Decline With Age in a Large Community Study	arch neurol-chicago	71	1	a	a	a	1_a_a_a
10.1001/archneur.62.12.noc50161	morris, mc	2005	Fish Consumption and Cognitive Decline With Age in a Large Community Study	arch neurol-chicago	71	1	a	a	a	1_a_a_a
10.1001/archneur.62.12.noc50161	morris, mc	2005	Fish Consumption and Cognitive Decline With Age in a Large Community Study	arch neurol-chicago	71	1	a	a	a	1_a_a_a
10.1001/archneur.62.12.noc50161	morris, mc	2005	Fish Consumption and Cognitive Decline With Age in a Large Community Study	arch neurol-chicago	71	1	a	a	a	1_a_a_a
10.1001/archneur.62.12.noc50161	morris, mc	2005	Fish Consumption and Cognitive Decline With Age in a Large Community Study	arch neurol-chicago	71	1	a	a	a	1_a_a_a
10.1001/archneur.62.12.noc50161	morris, mc	2005	Fish Consumption and Cognitive Decline With Age in a Large Community Study	arch neurol-chicago	71	1	a	a	a	1_a_a_a
10.1001/archneur.62.12.noc50161	morris, mc	2005	Fish Consumption and Cognitive Decline With Age in a Large Community Study	arch neurol-chicago	71	1	a	a	a	1_a_a_a
10.1001/archneur.62.12.noc50161	morris, mc	2005	Fish Consumption and Cognitive Decline With Age in a Large Community Study	arch neurol-chicago	71	1	a	a	a	1_a_a_a
10.1001/archneur.62.12.noc50161	morris, mc	2005	Fish Consumption and Cognitive Decline With Age in a Large Community Study	arch neurol-chicago	71	1	a	a	a	1_a_a_a
10.1001/archneur.62.12.noc50161	morris, mc	2005	Fish Consumption and Cognitive Decline With Age in a Large Community Study	arch neurol-chicago	71	1	a	a	a	1_a_a_a
10.1001/archneur.62.12.noc50161	morris, mc	2005	Fish Consumption and Cognitive Decline With Age in a Large Community Study	arch neurol-chicago	71	1	a	a	a	1_a_a_a
10.1001/archneur.62.12.noc50161	morris, mc	2005	Fish Consumption and Cognitive Decline With Age in a Large Community Study	arch neurol-chicago	71	1	a	a	a	1_a_a_a
10.1001/archneur.62.12.noc50161	morris, mc	2005	Fish Consumption and Cognitive Decline With Age in a Large Community Study	arch neurol-chicago	71	1	a	a	a	1_a_a_a
10.1001/archneur.62.12.noc50161	morris, mc	2005	Fish Consumption and Cognitive Decline With Age in a Large Community Study	arch neurol-chicago	71	1	a	a	a	1_a_a_a
10.1001/archneur.62.12.noc50161	morris, mc	2005	Fish Consumption and Cognitive Decline With Age in a Large Community Study	arch neurol-chicago	71	1	a	a	a	1_a_a_a
10.1001/archneur.62.12.noc50161	morris, mc	2005	Fish Consumption and Cognitive Decline With Age in a Large Community Study	arch neurol-chicago	71	1	a	a	a	1_a_a_a
10.1001/archneur.62.12.noc50161	morris, mc	2005	Fish Consumption and Cognitive Decline With Age in a Large Community Study	arch neurol-chicago	71	1	a	a	a	1_a_a_a
10.1001/archneur.62.12.noc50161	morris, mc	2005	Fish Consumption and Cognitive Decline With Age in a Large Community Study	arch neurol-chicago	71	1	a	a	a	1_a_a_a
10.1001/archneur.62.12.noc50161	morris, mc	2005	Fish Consumption and Cognitive Decline With Age in a Large Community Study	arch neurol-chicago	71	1	a	a	a	1_a_a_a
10.1001/archneur.62.12.noc50161	morris, mc	2005	Fish Consumption and Cognitive Decline With Age in a Large Community Study	arch neurol-chicago	71	1	a	a	a	1_a_a_a
10.1001/archneur.62.12.noc50161	morris, mc	2005	Fish Consumption and Cognitive Decline With Age in a Large Community Study	arch neurol-chicago	71	1	a	a	a	1_a_a_a
10.1001/archneur.62.12.noc50161	morris, mc	2005	Fish Consumption and Cognitive Decline With Age in a Large Community Study	arch neurol-chicago	71	1	a	a	a	1_a_a_a
10.1001/archneur.62.12.noc50161	morris, mc	2005	Fish Consumption and Cognitive Decline With Age in a Large Community Study	arch neurol-chicago	71	1	a	a	a	1_a_a_a
10.1001/archneur.62.12.noc50161	morris, mc	2005	Fish Consumption and Cognitive Decline With Age in a Large Community Study	arch neurol-chicago	71	1	a	a	a	1_a_a_a
10.1001/archneur.62.12.noc50161	morris, mc	2005	Fish Consumption and Cognitive Decline With Age in a Large Community Study	arch neurol-chicago	71	1	a	a	a	1_a_a_a
10.1001/archneur.62.12.noc50161	morris, mc	2005	Fish Consumption and Cognitive Decline With Age in a Large Community Study	arch neurol-chicago	71	1	a	a	a	1_a_a_a
10.1001/archneur.62.12.noc50161	morris, mc	2005	Fish Consumption and Cognitive Decline With Age in a Large Community Study	arch neurol-chicago	71	1	a	a	a	1_a_a_a
10.1001/archneur.62.12.noc50161	morris, mc	2005	Fish Consumption and Cognitive Decline With Age in a Large Community Study	arch neurol-chicago	71	1	a	a	a	1_a_a_a
10.1001/archneur.62.12.noc50161	morris, mc	2005	Fish Consumption and Cognitive Decline With Age in a Large Community Study	arch neurol-chicago	71	1	a	a	a	1_a_a_a
10.1001/archneur.62.12.noc50161	morris, mc	2005	Fish Consumption and Cognitive Decline With Age in a Large Community Study	arch neurol-chicago	71	1	a	a	a	1_a_a_a
10.1001/archneur.62.12.noc50161	morris, mc	2005	Fish Consumption and Cognitive Decline With Age in a Large Community Study	arch neurol-chicago	71	1	a	a	a	1_a_a_a
10.1001/archneur.62.12.noc50161	morris, mc	2005	Fish Consumption and Cognitive Decline With Age in a Large Community Study	arch neurol-chicago	71	1	a	a	a	1_a_a_a
10.1001/archneur.62.12.noc50161	morris, mc	2005	Fish Consumption and Cognitive Decline With Age in a Large Community Study	arch neurol-chicago	71	1	a	a	a	1_a_a_a
10.1001/archneur.62.12.noc50161	morris, mc	2005	Fish Consumption and Cognitive Decline With Age in a Large Community Study	arch neurol-chicago	71	1	a	a	a	1_a_a_a
10.1001/archneur.62.12.noc50161	morris, mc	2005	Fish Consumption and Cognitive Decline With Age in a Large Community Study	arch neurol-chicago	71	1	a	a	a	1_a_a_a
10.1001/archneur.62.12.noc50161	morris, mc	2005	Fish Consumption and Cognitive Decline With Age in a Large Community Study	arch neurol-chicago	71	1	a	a	a	1_a_a_a
10.1001/archneur.62.12.noc50161	morris, mc	2005	Fish Consumption and Cognitive Decline With Age in a Large Community Study	arch neurol-chicago	71	1	a	a	a	1_a_a_a
10.1001/archneur.62.12.noc50161	morris, mc	2005	Fish Consumption and Cognitive Decline With Age in a Large Community Study	arch neurol-chicago	71	1	a	a	a	1_a_a_a
10.1001/archneur.62.12.noc50161	morris, mc	2005	Fish Consumption and Cognitive Decline With Age in a Large Community Study	arch neurol-chicago	71	1	a	a	a	1_a_a_a
10.1001/archneur.62.12.noc50161	morris, mc	2005	Fish Consumption and Cognitive Decline With Age in a Large Community Study	arch neurol-chicago	71	1	a	a	a	1_a_a_a
10.1001/archneur.62.12.noc50161	morris, mc	2005	Fish Consumption and Cognitive Decline With Age in a Large Community Study	arch neurol-chicago	71	1	a	a	a	1_a_a_a
10.1001/archneur.62.12.noc50161	morris, mc	2005	Fish Consumption and Cognitive Decline With Age in a Large Community Study	arch neurol-chicago	71	1	a	a	a	1_a_a_a
10.1001/archneur.62.12.noc50161	morris, mc	2005	Fish Consumption and Cognitive Decline With Age in a Large Community Study	arch neurol-chicago	71	1	a	a	a	1_a_a_a
10.1001/archneur.62.12.noc50161	morris, mc	2005	Fish Consumption and Cognitive Decline With Age in a Large Community Study	arch neurol-chicago	71	1	a	a	a	1_a_a_a
10.1001/archneur.62.12.noc50161	morris, mc	2005	Fish Consumption and Cognitive Decline With Age in a Large Community Study	arch neurol-chicago	71	1	a	a	a	1_a_a_a
10.1001/archneur.62.12.noc50161	morris, mc	2005	Fish Consumption and Cognitive Decline With Age in a Large Community Study	arch neurol-chicago	71	1	a	a	a	1_a_a_a
10.1001/archneur.62.12.noc50161	morris, mc	2005	Fish Consumption and Cognitive Decline With Age in a Large Community Study	arch neurol-chicago	71	1	a	a	a	1_a_a_a
10.1001/archneur.62.12.noc50161	morris, mc	2005	Fish Consumption and Cognitive Decline With Age in a Large Community Study	arch neurol-chicago	71	1	a	a	a	1_a_a_a
10.1001/archneur.62.12.noc50161	morris, mc	2005	Fish Consumption and Cognitive Decline With Age in a Large Community Study	arch neurol-chicago	71	1	a	a	a	1_a_a_a
10.1001/archneur.62.12.noc50161	morris, mc	2005	Fish Consumption and Cognitive Decline With Age in a Large Community Study	arch neurol-chicago	71	1	a	a	a	1_a_a_a
10.1001/archneur.62.12.noc50161	morris, mc	2005	Fish Consumption and Cognitive Decline With Age in a Large Community Study	arch neurol-chicago	71	1	a	a	a	1_a_a_a
10.1001/archneur.62.12.noc50161	morris, mc	2005	Fish Consumption and Cognitive Decline With Age in a Large Community Study	arch neurol-chicago	71	1	a	a	a	1_a_a_a
10.1001/archneur.62.12.noc50161	morris, mc	2005	Fish Consumption and Cognitive Decline With Age in a Large Community Study	arch neurol-chicago	71	1	a	a	a	1_a_a_a
10.1001/archneur.62.12.noc50161	morris, mc	2005	Fish Consumption and Cognitive Decline With Age in a Large Community Study	arch neurol-chicago	71	1	a	a	a	1_a_a_a
10.1001/archneur.62.12.noc50161	morris, mc	2005	Fish Consumption and Cognitive Decline With Age in a Large Community Study	arch neurol-chicago	71	1	a	a	a	1_a_a_a
10.1001/archneur.62.12.noc50161	morris, mc	2005	Fish Consumption and Cognitive Decline With Age in a Large Community Study	arch neurol-chicago	71	1	a	a	a	1_a_a_a
10.1001/archneur.62.12.noc50161	morris, mc	2005	Fish Consumption and Cognitive Decline With Age in a Large Community Study	arch neurol-chicago	71	1	a	a	a	1_a_a_a
10.1001/archneur.62.12.noc50161	morris, mc	2005	Fish Consumption and Cognitive Decline With Age in a Large Community Study	arch neurol-chicago	71	1	a	a	a	1_a_a_a
10.1001/archneur.62.12.noc50161	morris, mc	2005	Fish Consumption and Cognitive Decline With Age in a Large Community Study	arch neurol-chicago	71	1	a	a	a	1_a_a_a
10.1001/archneur.62.12.noc50161	morris, mc	2005	Fish Consumption and Cognitive Decline With Age in a Large Community Study	arch neurol-chicago	71	1	a	a	a	1_a_a_a
10.1001/archneur.62.12.noc50161	morris, mc	2005	Fish Consumption and Cognitive Decline With Age in a Large Community Study	arch neurol-chicago	71	1	a	a	a	1_a_a_a
10.1001/archneur.62.12.noc50161	morris, mc	2005	Fish Consumption and Cognitive Decline With Age in a Large Community Study	arch neurol-chicago	71	1	a	a	a	1_a_a_a
10.1001/archneur.62.12.noc50161	morris, mc	2005	Fish Consumption and Cognitive Decline With Age in a Large Community Study	arch neurol-chicago	71	1	a	a	a	1_a_a_a
10.1001/archneur.62.12.noc50161	morris, mc	2005	Fish Consumption and Cognitive Decline With Age in a Large Community Study	arch neurol-chicago	71	1	a	a	a	1_a_a_a
10.1001/archneur.62.12.noc50161	morris, mc	2005	Fish Consumption and Cognitive Decline With Age in a Large Community Study	arch neurol-chicago	71	1	a	a	a	1_a_a_a
10.1001/archneur.62.12.noc50161	morris, mc	2005	Fish Consumption and Cognitive Decline With Age in a Large Community Study	arch neurol-chicago	71	1	a	a	a	1_a_a_a
10.1001/archneur.62.12.noc50161	morris, mc	2005	Fish Consumption and Cognitive Decline With Age in a Large Community Study	arch neurol-chicago	71	1	a	a	a	1_a_a_a
10.1001/archneur.62.12.noc50161	morris, mc	2005	Fish Consumption and Cognitive Decline With Age in a Large Community Study	arch neurol-chicago	71	1	a	a	a	1_a_a_a
10.1001/archneur.62.12.noc50161	morris, mc	2005	Fish Consumption and Cognitive Decline With Age in a Large Community Study	arch neurol-chicago	71	1	a	a	a	1_a_a_a
10.1001/archneur.62.12.noc50161	morris, mc	2005	Fish Consumption and Cognitive Decline With Age in a Large Community Study	arch neurol-chicago	71	1	a	a	a	1_a_a_a
10.1001/archneur.62.12.noc50161	morris, mc	2005	Fish Consumption and Cognitive Decline With Age in a Large Community Study	arch neurol-chicago	71	1	a	a	a	1_a_a_a
10.1001/archneur.62.12.noc50161	morris, mc	2005	Fish Consumption and Cognitive Decline With Age in a Large Community Study	arch neurol-chicago	71	1	a	a	a	1_a_a_a
10.1001/archneur.62.12.noc50161	morris, mc	2005	Fish Consumption and Cognitive Decline With Age in a Large Community Study	arch neurol-chicago	71	1	a	a	a	1_a_a_a
10.1001/archneur.62.12.noc50161	morris, mc	2005	Fish Consumption and Cognitive Decline With Age in a Large Community Study	arch neurol-chicago	71	1	a	a	a	1_a_a_a
10.1001/archneur.62.12.noc50161	morris, mc	2005	Fish Consumption and Cognitive Decline With Age in a Large Community Study	arch neurol-chicago	71	1	a	a	a	1_a_a_a
10.1001/archneur.60.7.940	morris, mc	2003	Consumption of Fish and n-3 Fatty Acids and Risk of Incident Alzheimer Disease	arch neurol-chicago	101	1	a	a	a	1_a_a_a
10.1001/archneur.60.7.940	morris, mc	2003	Consumption of Fish and n-3 Fatty Acids and Risk of Incident Alzheimer Disease	arch neurol-chicago	101	1	a	a	a	1_a_a_a
10.1001/archneur.60.7.940	morris, mc	2003	Consumption of Fish and n-3 Fatty Acids and Risk of Incident Alzheimer Disease	arch neurol-chicago	101	1	a	a	a	1_a_a_a
10.1001/archneur.60.7.940	morris, mc	2003	Consumption of Fish and n-3 Fatty Acids and Risk of Incident Alzheimer Disease	arch neurol-chicago	101	1	a	a	a	1_a_a_a
10.1001/archneur.60.7.940	morris, mc	2003	Consumption of Fish and n-3 Fatty Acids and Risk of Incident Alzheimer Disease	arch neurol-chicago	101	1	a	a	a	1_a_a_a
10.1001/archneur.60.7.940	morris, mc	2003	Consumption of Fish and n-3 Fatty Acids and Risk of Incident Alzheimer Disease	arch neurol-chicago	101	1	a	a	a	1_a_a_a
10.1001/archneur.60.7.940	morris, mc	2003	Consumption of Fish and n-3 Fatty Acids and Risk of Incident Alzheimer Disease	arch neurol-chicago	101	1	a	a	a	1_a_a_a
10.1001/archneur.60.7.940	morris, mc	2003	Consumption of Fish and n-3 Fatty Acids and Risk of Incident Alzheimer Disease	arch neurol-chicago	101	1	a	a	a	1_a_a_a
10.1001/archneur.60.7.940	morris, mc	2003	Consumption of Fish and n-3 Fatty Acids and Risk of Incident Alzheimer Disease	arch neurol-chicago	101	1	a	a	a	1_a_a_a
10.1001/archneur.60.7.940	morris, mc	2003	Consumption of Fish and n-3 Fatty Acids and Risk of Incident Alzheimer Disease	arch neurol-chicago	101	1	a	a	a	1_a_a_a
10.1001/archneur.60.7.940	morris, mc	2003	Consumption of Fish and n-3 Fatty Acids and Risk of Incident Alzheimer Disease	arch neurol-chicago	101	1	a	a	a	1_a_a_a
10.1001/archneur.60.7.940	morris, mc	2003	Consumption of Fish and n-3 Fatty Acids and Risk of Incident Alzheimer Disease	arch neurol-chicago	101	1	a	a	a	1_a_a_a
10.1001/archneur.60.7.940	morris, mc	2003	Consumption of Fish and n-3 Fatty Acids and Risk of Incident Alzheimer Disease	arch neurol-chicago	101	1	a	a	a	1_a_a_a
10.1001/archneur.60.7.940	morris, mc	2003	Consumption of Fish and n-3 Fatty Acids and Risk of Incident Alzheimer Disease	arch neurol-chicago	101	1	a	a	a	1_a_a_a
10.1001/archneur.60.7.940	morris, mc	2003	Consumption of Fish and n-3 Fatty Acids and Risk of Incident Alzheimer Disease	arch neurol-chicago	101	1	a	a	a	1_a_a_a
10.1001/archneur.60.7.940	morris, mc	2003	Consumption of Fish and n-3 Fatty Acids and Risk of Incident Alzheimer Disease	arch neurol-chicago	101	1	a	a	a	1_a_a_a
10.1001/archneur.60.7.940	morris, mc	2003	Consumption of Fish and n-3 Fatty Acids and Risk of Incident Alzheimer Disease	arch neurol-chicago	101	1	a	a	a	1_a_a_a
10.1001/archneur.60.7.940	morris, mc	2003	Consumption of Fish and n-3 Fatty Acids and Risk of Incident Alzheimer Disease	arch neurol-chicago	101	1	a	a	a	1_a_a_a
10.1001/archneur.60.7.940	morris, mc	2003	Consumption of Fish and n-3 Fatty Acids and Risk of Incident Alzheimer Disease	arch neurol-chicago	101	1	a	a	a	1_a_a_a
10.1001/archneur.60.7.940	morris, mc	2003	Consumption of Fish and n-3 Fatty Acids and Risk of Incident Alzheimer Disease	arch neurol-chicago	101	1	a	a	a	1_a_a_a
10.1001/archneur.60.7.940	morris, mc	2003	Consumption of Fish and n-3 Fatty Acids and Risk of Incident Alzheimer Disease	arch neurol-chicago	101	1	a	a	a	1_a_a_a
10.1001/archneur.60.7.940	morris, mc	2003	Consumption of Fish and n-3 Fatty Acids and Risk of Incident Alzheimer Disease	arch neurol-chicago	101	1	a	a	a	1_a_a_a
10.1001/archneur.60.7.940	morris, mc	2003	Consumption of Fish and n-3 Fatty Acids and Risk of Incident Alzheimer Disease	arch neurol-chicago	101	1	a	a	a	1_a_a_a
10.1001/archneur.60.7.940	morris, mc	2003	Consumption of Fish and n-3 Fatty Acids and Risk of Incident Alzheimer Disease	arch neurol-chicago	101	1	a	a	a	1_a_a_a
10.1001/archneur.60.7.940	morris, mc	2003	Consumption of Fish and n-3 Fatty Acids and Risk of Incident Alzheimer Disease	arch neurol-chicago	101	1	a	a	a	1_a_a_a
10.1001/archneur.60.7.940	morris, mc	2003	Consumption of Fish and n-3 Fatty Acids and Risk of Incident Alzheimer Disease	arch neurol-chicago	101	1	a	a	a	1_a_a_a
10.1001/archneur.60.7.940	morris, mc	2003	Consumption of Fish and n-3 Fatty Acids and Risk of Incident Alzheimer Disease	arch neurol-chicago	101	1	a	a	a	1_a_a_a
10.1001/archneur.60.7.940	morris, mc	2003	Consumption of Fish and n-3 Fatty Acids and Risk of Incident Alzheimer Disease	arch neurol-chicago	101	1	a	a	a	1_a_a_a
10.1001/archneur.60.7.940	morris, mc	2003	Consumption of Fish and n-3 Fatty Acids and Risk of Incident Alzheimer Disease	arch neurol-chicago	101	1	a	a	a	1_a_a_a
10.1001/archneur.60.7.940	morris, mc	2003	Consumption of Fish and n-3 Fatty Acids and Risk of Incident Alzheimer Disease	arch neurol-chicago	101	1	a	a	a	1_a_a_a
10.1001/archneur.60.7.940	morris, mc	2003	Consumption of Fish and n-3 Fatty Acids and Risk of Incident Alzheimer Disease	arch neurol-chicago	101	1	a	a	a	1_a_a_a
10.1001/archneur.60.7.940	morris, mc	2003	Consumption of Fish and n-3 Fatty Acids and Risk of Incident Alzheimer Disease	arch neurol-chicago	101	1	a	a	a	1_a_a_a
10.1001/archneur.60.7.940	morris, mc	2003	Consumption of Fish and n-3 Fatty Acids and Risk of Incident Alzheimer Disease	arch neurol-chicago	101	1	a	a	a	1_a_a_a
10.1001/archneur.60.7.940	morris, mc	2003	Consumption of Fish and n-3 Fatty Acids and Risk of Incident Alzheimer Disease	arch neurol-chicago	101	1	a	a	a	1_a_a_a
10.1001/archneur.60.7.940	morris, mc	2003	Consumption of Fish and n-3 Fatty Acids and Risk of Incident Alzheimer Disease	arch neurol-chicago	101	1	a	a	a	1_a_a_a
10.1001/archneur.60.7.940	morris, mc	2003	Consumption of Fish and n-3 Fatty Acids and Risk of Incident Alzheimer Disease	arch neurol-chicago	101	1	a	a	a	1_a_a_a
10.1001/archneur.60.7.940	morris, mc	2003	Consumption of Fish and n-3 Fatty Acids and Risk of Incident Alzheimer Disease	arch neurol-chicago	101	1	a	a	a	1_a_a_a
10.1001/archneur.60.7.940	morris, mc	2003	Consumption of Fish and n-3 Fatty Acids and Risk of Incident Alzheimer Disease	arch neurol-chicago	101	1	a	a	a	1_a_a_a
10.1001/archneur.60.7.940	morris, mc	2003	Consumption of Fish and n-3 Fatty Acids and Risk of Incident Alzheimer Disease	arch neurol-chicago	101	1	a	a	a	1_a_a_a
10.1001/archneur.60.7.940	morris, mc	2003	Consumption of Fish and n-3 Fatty Acids and Risk of Incident Alzheimer Disease	arch neurol-chicago	101	1	a	a	a	1_a_a_a
10.1001/archneur.60.7.940	morris, mc	2003	Consumption of Fish and n-3 Fatty Acids and Risk of Incident Alzheimer Disease	arch neurol-chicago	101	1	a	a	a	1_a_a_a
10.1001/archneur.60.7.940	morris, mc	2003	Consumption of Fish and n-3 Fatty Acids and Risk of Incident Alzheimer Disease	arch neurol-chicago	101	1	a	a	a	1_a_a_a
10.1001/archneur.60.7.940	morris, mc	2003	Consumption of Fish and n-3 Fatty Acids and Risk of Incident Alzheimer Disease	arch neurol-chicago	101	1	a	a	a	1_a_a_a
10.1001/archneur.60.7.940	morris, mc	2003	Consumption of Fish and n-3 Fatty Acids and Risk of Incident Alzheimer Disease	arch neurol-chicago	101	1	a	a	a	1_a_a_a
10.1001/archneur.60.7.940	morris, mc	2003	Consumption of Fish and n-3 Fatty Acids and Risk of Incident Alzheimer Disease	arch neurol-chicago	101	1	a	a	a	1_a_a_a
10.1001/archneur.60.7.940	morris, mc	2003	Consumption of Fish and n-3 Fatty Acids and Risk of Incident Alzheimer Disease	arch neurol-chicago	101	1	a	a	a	1_a_a_a
10.1001/archneur.60.7.940	morris, mc	2003	Consumption of Fish and n-3 Fatty Acids and Risk of Incident Alzheimer Disease	arch neurol-chicago	101	1	a	a	a	1_a_a_a
10.1001/archneur.60.7.940	morris, mc	2003	Consumption of Fish and n-3 Fatty Acids and Risk of Incident Alzheimer Disease	arch neurol-chicago	101	1	a	a	a	1_a_a_a
10.1001/archneur.60.7.940	morris, mc	2003	Consumption of Fish and n-3 Fatty Acids and Risk of Incident Alzheimer Disease	arch neurol-chicago	101	1	a	a	a	1_a_a_a
10.1001/archneur.60.7.940	morris, mc	2003	Consumption of Fish and n-3 Fatty Acids and Risk of Incident Alzheimer Disease	arch neurol-chicago	101	1	a	a	a	1_a_a_a
10.1001/archneur.60.7.940	morris, mc	2003	Consumption of Fish and n-3 Fatty Acids and Risk of Incident Alzheimer Disease	arch neurol-chicago	101	1	a	a	a	1_a_a_a
10.1001/archneur.60.7.940	morris, mc	2003	Consumption of Fish and n-3 Fatty Acids and Risk of Incident Alzheimer Disease	arch neurol-chicago	101	1	a	a	a	1_a_a_a
10.1001/archneur.60.7.940	morris, mc	2003	Consumption of Fish and n-3 Fatty Acids and Risk of Incident Alzheimer Disease	arch neurol-chicago	101	1	a	a	a	1_a_a_a
10.1001/archneur.60.7.940	morris, mc	2003	Consumption of Fish and n-3 Fatty Acids and Risk of Incident Alzheimer Disease	arch neurol-chicago	101	1	a	a	a	1_a_a_a
10.1001/archneur.60.7.940	morris, mc	2003	Consumption of Fish and n-3 Fatty Acids and Risk of Incident Alzheimer Disease	arch neurol-chicago	101	1	a	a	a	1_a_a_a
10.1001/archneur.60.7.940	morris, mc	2003	Consumption of Fish and n-3 Fatty Acids and Risk of Incident Alzheimer Disease	arch neurol-chicago	101	1	a	a	a	1_a_a_a
10.1001/archneur.60.7.940	morris, mc	2003	Consumption of Fish and n-3 Fatty Acids and Risk of Incident Alzheimer Disease	arch neurol-chicago	101	1	a	a	a	1_a_a_a
10.1001/archneur.60.7.940	morris, mc	2003	Consumption of Fish and n-3 Fatty Acids and Risk of Incident Alzheimer Disease	arch neurol-chicago	101	1	a	a	a	1_a_a_a
10.1001/archneur.60.7.940	morris, mc	2003	Consumption of Fish and n-3 Fatty Acids and Risk of Incident Alzheimer Disease	arch neurol-chicago	101	1	a	a	a	1_a_a_a
10.1001/archneur.60.7.940	morris, mc	2003	Consumption of Fish and n-3 Fatty Acids and Risk of Incident Alzheimer Disease	arch neurol-chicago	101	1	a	a	a	1_a_a_a
10.1001/archneur.60.7.940	morris, mc	2003	Consumption of Fish and n-3 Fatty Acids and Risk of Incident Alzheimer Disease	arch neurol-chicago	101	1	a	a	a	1_a_a_a
10.1001/archneur.60.7.940	morris, mc	2003	Consumption of Fish and n-3 Fatty Acids and Risk of Incident Alzheimer Disease	arch neurol-chicago	101	1	a	a	a	1_a_a_a
10.1001/archneur.60.7.940	morris, mc	2003	Consumption of Fish and n-3 Fatty Acids and Risk of Incident Alzheimer Disease	arch neurol-chicago	101	1	a	a	a	1_a_a_a
10.1001/archneur.60.7.940	morris, mc	2003	Consumption of Fish and n-3 Fatty Acids and Risk of Incident Alzheimer Disease	arch neurol-chicago	101	1	a	a	a	1_a_a_a
10.1001/archneur.60.7.940	morris, mc	2003	Consumption of Fish and n-3 Fatty Acids and Risk of Incident Alzheimer Disease	arch neurol-chicago	101	1	a	a	a	1_a_a_a
10.1001/archneur.60.7.940	morris, mc	2003	Consumption of Fish and n-3 Fatty Acids and Risk of Incident Alzheimer Disease	arch neurol-chicago	101	1	a	a	a	1_a_a_a
10.1001/archneur.60.7.940	morris, mc	2003	Consumption of Fish and n-3 Fatty Acids and Risk of Incident Alzheimer Disease	arch neurol-chicago	101	1	a	a	a	1_a_a_a
10.1001/archneur.60.7.940	morris, mc	2003	Consumption of Fish and n-3 Fatty Acids and Risk of Incident Alzheimer Disease	arch neurol-chicago	101	1	a	a	a	1_a_a_a
10.1001/archneur.60.7.940	morris, mc	2003	Consumption of Fish and n-3 Fatty Acids and Risk of Incident Alzheimer Disease	arch neurol-chicago	101	1	a	a	a	1_a_a_a
10.1001/archneur.60.7.940	morris, mc	2003	Consumption of Fish and n-3 Fatty Acids and Risk of Incident Alzheimer Disease	arch neurol-chicago	101	1	a	a	a	1_a_a_a
10.1001/archneur.60.7.940	morris, mc	2003	Consumption of Fish and n-3 Fatty Acids and Risk of Incident Alzheimer Disease	arch neurol-chicago	101	1	a	a	a	1_a_a_a
10.1001/archneur.60.7.940	morris, mc	2003	Consumption of Fish and n-3 Fatty Acids and Risk of Incident Alzheimer Disease	arch neurol-chicago	101	1	a	a	a	1_a_a_a
10.1001/archneur.60.7.940	morris, mc	2003	Consumption of Fish and n-3 Fatty Acids and Risk of Incident Alzheimer Disease	arch neurol-chicago	101	1	a	a	a	1_a_a_a
10.1001/archneur.60.7.940	morris, mc	2003	Consumption of Fish and n-3 Fatty Acids and Risk of Incident Alzheimer Disease	arch neurol-chicago	101	1	a	a	a	1_a_a_a
10.1001/archneur.60.7.940	morris, mc	2003	Consumption of Fish and n-3 Fatty Acids and Risk of Incident Alzheimer Disease	arch neurol-chicago	101	1	a	a	a	1_a_a_a
10.1001/archneur.60.7.940	morris, mc	2003	Consumption of Fish and n-3 Fatty Acids and Risk of Incident Alzheimer Disease	arch neurol-chicago	101	1	a	a	a	1_a_a_a
10.1001/archneur.60.7.940	morris, mc	2003	Consumption of Fish and n-3 Fatty Acids and Risk of Incident Alzheimer Disease	arch neurol-chicago	101	1	a	a	a	1_a_a_a
10.1001/archneur.60.7.940	morris, mc	2003	Consumption of Fish and n-3 Fatty Acids and Risk of Incident Alzheimer Disease	arch neurol-chicago	101	1	a	a	a	1_a_a_a
10.1001/archneur.60.7.940	morris, mc	2003	Consumption of Fish and n-3 Fatty Acids and Risk of Incident Alzheimer Disease	arch neurol-chicago	101	1	a	a	a	1_a_a_a
10.1001/archneur.60.7.940	morris, mc	2003	Consumption of Fish and n-3 Fatty Acids and Risk of Incident Alzheimer Disease	arch neurol-chicago	101	1	a	a	a	1_a_a_a
10.1001/archneur.60.7.940	morris, mc	2003	Consumption of Fish and n-3 Fatty Acids and Risk of Incident Alzheimer Disease	arch neurol-chicago	101	1	a	a	a	1_a_a_a
10.3945/ajcn.113.076349	clarke, r	2014	Effects of homocysteine lowering with B vitamins on cognitive aging: meta-analysis of 11 trials with cognitive data on 22,000 individuals	am j clin nutr	21	1	a	a	a	1_a_a_a
10.1212/01.WNL.0000032494.05619.93	prins, nd	2002	Homocysteine and cognitive function in the elderly: The Rotterdam Scan Study	neurology	13	1	a	a	a	1_a_a_a
10.1016/j.amjmed.2004.08.019	kado, dm	2005	Homocysteine versus the vitamins folate, B6, and B12 as predictors of cognitive function and decline in older high-functioning adults: MacArthur Studies of Successful Aging	am j med	37	1	a	a	a	1_a_a_a
10.1001/archneur.63.10.1402	freund-levi, y	2006	<U+03C9>-3 Fatty Acid Treatment in 174 Patients With Mild to Moderate Alzheimer Disease: OmegAD Study	arch neurol-chicago	60	1	a	a	a	1_a_a_a
10.1002/gps.1857	freund-levi, y	2008	Omega-3 supplementation in mild to moderate Alzheimer's disease: effects on neuropsychiatric symptoms	int j geriatr psych	20	1	a	a	a	1_a_a_a
10.1016/j.jalz.2011.06.002	geleijnse, jm	2012	Effects of n-3 fatty acids on cognitive decline: A randomized, double-blind, placebo-controlled trial in stable myocardial infarction patients	alzheimers dement	14	1	a	a	a	1_a_a_a
10.1001/archneur.63.8.1085	morris, mc	2006	Dietary Copper and High Saturated and trans Fat Intakes Associated With Cognitive Decline	arch neurol-chicago	18	1	a	a	a	1_a_a_a
10.1001/archneur.63.8.1085	morris, mc	2006	Dietary Copper and High Saturated and trans Fat Intakes Associated With Cognitive Decline	arch neurol-chicago	18	1	a	a	a	1_a_a_a
10.1001/archneur.63.8.1085	morris, mc	2006	Dietary Copper and High Saturated and trans Fat Intakes Associated With Cognitive Decline	arch neurol-chicago	18	1	a	a	a	1_a_a_a
10.1001/archneur.63.8.1085	morris, mc	2006	Dietary Copper and High Saturated and trans Fat Intakes Associated With Cognitive Decline	arch neurol-chicago	18	1	a	a	a	1_a_a_a
10.1001/archneur.63.8.1085	morris, mc	2006	Dietary Copper and High Saturated and trans Fat Intakes Associated With Cognitive Decline	arch neurol-chicago	18	1	a	a	a	1_a_a_a
10.1001/archneur.63.8.1085	morris, mc	2006	Dietary Copper and High Saturated and trans Fat Intakes Associated With Cognitive Decline	arch neurol-chicago	18	1	a	a	a	1_a_a_a
10.1001/archneur.63.8.1085	morris, mc	2006	Dietary Copper and High Saturated and trans Fat Intakes Associated With Cognitive Decline	arch neurol-chicago	18	1	a	a	a	1_a_a_a
10.1001/archneur.63.8.1085	morris, mc	2006	Dietary Copper and High Saturated and trans Fat Intakes Associated With Cognitive Decline	arch neurol-chicago	18	1	a	a	a	1_a_a_a
10.1001/archneur.63.8.1085	morris, mc	2006	Dietary Copper and High Saturated and trans Fat Intakes Associated With Cognitive Decline	arch neurol-chicago	18	1	a	a	a	1_a_a_a
10.1001/archneur.63.8.1085	morris, mc	2006	Dietary Copper and High Saturated and trans Fat Intakes Associated With Cognitive Decline	arch neurol-chicago	18	1	a	a	a	1_a_a_a
10.1001/archneur.63.8.1085	morris, mc	2006	Dietary Copper and High Saturated and trans Fat Intakes Associated With Cognitive Decline	arch neurol-chicago	18	1	a	a	a	1_a_a_a
10.1001/archneur.63.8.1085	morris, mc	2006	Dietary Copper and High Saturated and trans Fat Intakes Associated With Cognitive Decline	arch neurol-chicago	18	1	a	a	a	1_a_a_a
10.1001/archneur.63.8.1085	morris, mc	2006	Dietary Copper and High Saturated and trans Fat Intakes Associated With Cognitive Decline	arch neurol-chicago	18	1	a	a	a	1_a_a_a
10.1001/archneur.63.8.1085	morris, mc	2006	Dietary Copper and High Saturated and trans Fat Intakes Associated With Cognitive Decline	arch neurol-chicago	18	1	a	a	a	1_a_a_a
10.1001/archneur.63.8.1085	morris, mc	2006	Dietary Copper and High Saturated and trans Fat Intakes Associated With Cognitive Decline	arch neurol-chicago	18	1	a	a	a	1_a_a_a
10.1001/archneur.63.8.1085	morris, mc	2006	Dietary Copper and High Saturated and trans Fat Intakes Associated With Cognitive Decline	arch neurol-chicago	18	1	a	a	a	1_a_a_a
10.1001/archneur.63.8.1085	morris, mc	2006	Dietary Copper and High Saturated and trans Fat Intakes Associated With Cognitive Decline	arch neurol-chicago	18	1	a	a	a	1_a_a_a
10.1001/archneur.63.8.1085	morris, mc	2006	Dietary Copper and High Saturated and trans Fat Intakes Associated With Cognitive Decline	arch neurol-chicago	18	1	a	a	a	1_a_a_a
10.1001/archneur.63.8.1085	morris, mc	2006	Dietary Copper and High Saturated and trans Fat Intakes Associated With Cognitive Decline	arch neurol-chicago	18	1	a	a	a	1_a_a_a
10.1001/archneur.63.8.1085	morris, mc	2006	Dietary Copper and High Saturated and trans Fat Intakes Associated With Cognitive Decline	arch neurol-chicago	18	1	a	a	a	1_a_a_a
10.1001/archneur.63.8.1085	morris, mc	2006	Dietary Copper and High Saturated and trans Fat Intakes Associated With Cognitive Decline	arch neurol-chicago	18	1	a	a	a	1_a_a_a
10.1001/archneur.63.8.1085	morris, mc	2006	Dietary Copper and High Saturated and trans Fat Intakes Associated With Cognitive Decline	arch neurol-chicago	18	1	a	a	a	1_a_a_a
10.1001/archneur.63.8.1085	morris, mc	2006	Dietary Copper and High Saturated and trans Fat Intakes Associated With Cognitive Decline	arch neurol-chicago	18	1	a	a	a	1_a_a_a
10.1001/archneur.63.8.1085	morris, mc	2006	Dietary Copper and High Saturated and trans Fat Intakes Associated With Cognitive Decline	arch neurol-chicago	18	1	a	a	a	1_a_a_a
10.1001/archneur.63.8.1085	morris, mc	2006	Dietary Copper and High Saturated and trans Fat Intakes Associated With Cognitive Decline	arch neurol-chicago	18	1	a	a	a	1_a_a_a
10.1001/archneur.63.8.1085	morris, mc	2006	Dietary Copper and High Saturated and trans Fat Intakes Associated With Cognitive Decline	arch neurol-chicago	18	1	a	a	a	1_a_a_a
10.1001/archneur.63.8.1085	morris, mc	2006	Dietary Copper and High Saturated and trans Fat Intakes Associated With Cognitive Decline	arch neurol-chicago	18	1	a	a	a	1_a_a_a
10.1001/archneur.63.8.1085	morris, mc	2006	Dietary Copper and High Saturated and trans Fat Intakes Associated With Cognitive Decline	arch neurol-chicago	18	1	a	a	a	1_a_a_a
10.1001/archneur.63.8.1085	morris, mc	2006	Dietary Copper and High Saturated and trans Fat Intakes Associated With Cognitive Decline	arch neurol-chicago	18	1	a	a	a	1_a_a_a
10.1001/archneur.63.8.1085	morris, mc	2006	Dietary Copper and High Saturated and trans Fat Intakes Associated With Cognitive Decline	arch neurol-chicago	18	1	a	a	a	1_a_a_a
10.1001/archneur.63.8.1085	morris, mc	2006	Dietary Copper and High Saturated and trans Fat Intakes Associated With Cognitive Decline	arch neurol-chicago	18	1	a	a	a	1_a_a_a
10.1001/archneur.63.8.1085	morris, mc	2006	Dietary Copper and High Saturated and trans Fat Intakes Associated With Cognitive Decline	arch neurol-chicago	18	1	a	a	a	1_a_a_a
10.1001/archneur.63.8.1085	morris, mc	2006	Dietary Copper and High Saturated and trans Fat Intakes Associated With Cognitive Decline	arch neurol-chicago	18	1	a	a	a	1_a_a_a
10.1001/archneur.63.8.1085	morris, mc	2006	Dietary Copper and High Saturated and trans Fat Intakes Associated With Cognitive Decline	arch neurol-chicago	18	1	a	a	a	1_a_a_a
10.1001/archneur.63.8.1085	morris, mc	2006	Dietary Copper and High Saturated and trans Fat Intakes Associated With Cognitive Decline	arch neurol-chicago	18	1	a	a	a	1_a_a_a
10.1001/archneur.63.8.1085	morris, mc	2006	Dietary Copper and High Saturated and trans Fat Intakes Associated With Cognitive Decline	arch neurol-chicago	18	1	a	a	a	1_a_a_a
10.1001/archneur.63.8.1085	morris, mc	2006	Dietary Copper and High Saturated and trans Fat Intakes Associated With Cognitive Decline	arch neurol-chicago	18	1	a	a	a	1_a_a_a
10.1001/archneur.63.8.1085	morris, mc	2006	Dietary Copper and High Saturated and trans Fat Intakes Associated With Cognitive Decline	arch neurol-chicago	18	1	a	a	a	1_a_a_a
10.1001/archneur.63.8.1085	morris, mc	2006	Dietary Copper and High Saturated and trans Fat Intakes Associated With Cognitive Decline	arch neurol-chicago	18	1	a	a	a	1_a_a_a
10.1001/archneur.63.8.1085	morris, mc	2006	Dietary Copper and High Saturated and trans Fat Intakes Associated With Cognitive Decline	arch neurol-chicago	18	1	a	a	a	1_a_a_a
10.1001/archneur.63.8.1085	morris, mc	2006	Dietary Copper and High Saturated and trans Fat Intakes Associated With Cognitive Decline	arch neurol-chicago	18	1	a	a	a	1_a_a_a
10.1001/archneur.63.8.1085	morris, mc	2006	Dietary Copper and High Saturated and trans Fat Intakes Associated With Cognitive Decline	arch neurol-chicago	18	1	a	a	a	1_a_a_a
10.1001/archneur.63.8.1085	morris, mc	2006	Dietary Copper and High Saturated and trans Fat Intakes Associated With Cognitive Decline	arch neurol-chicago	18	1	a	a	a	1_a_a_a
10.1001/archneur.63.8.1085	morris, mc	2006	Dietary Copper and High Saturated and trans Fat Intakes Associated With Cognitive Decline	arch neurol-chicago	18	1	a	a	a	1_a_a_a
10.1001/archneur.63.8.1085	morris, mc	2006	Dietary Copper and High Saturated and trans Fat Intakes Associated With Cognitive Decline	arch neurol-chicago	18	1	a	a	a	1_a_a_a
10.1001/archneur.63.8.1085	morris, mc	2006	Dietary Copper and High Saturated and trans Fat Intakes Associated With Cognitive Decline	arch neurol-chicago	18	1	a	a	a	1_a_a_a
10.1001/archneur.63.8.1085	morris, mc	2006	Dietary Copper and High Saturated and trans Fat Intakes Associated With Cognitive Decline	arch neurol-chicago	18	1	a	a	a	1_a_a_a
10.1001/archneur.63.8.1085	morris, mc	2006	Dietary Copper and High Saturated and trans Fat Intakes Associated With Cognitive Decline	arch neurol-chicago	18	1	a	a	a	1_a_a_a
10.1001/archneur.63.8.1085	morris, mc	2006	Dietary Copper and High Saturated and trans Fat Intakes Associated With Cognitive Decline	arch neurol-chicago	18	1	a	a	a	1_a_a_a
10.1001/archneur.63.8.1085	morris, mc	2006	Dietary Copper and High Saturated and trans Fat Intakes Associated With Cognitive Decline	arch neurol-chicago	18	1	a	a	a	1_a_a_a
10.1001/archneur.63.8.1085	morris, mc	2006	Dietary Copper and High Saturated and trans Fat Intakes Associated With Cognitive Decline	arch neurol-chicago	18	1	a	a	a	1_a_a_a
10.1001/archneur.63.8.1085	morris, mc	2006	Dietary Copper and High Saturated and trans Fat Intakes Associated With Cognitive Decline	arch neurol-chicago	18	1	a	a	a	1_a_a_a
10.1001/archneur.63.8.1085	morris, mc	2006	Dietary Copper and High Saturated and trans Fat Intakes Associated With Cognitive Decline	arch neurol-chicago	18	1	a	a	a	1_a_a_a
10.1001/archneur.63.8.1085	morris, mc	2006	Dietary Copper and High Saturated and trans Fat Intakes Associated With Cognitive Decline	arch neurol-chicago	18	1	a	a	a	1_a_a_a
10.1001/archneur.63.8.1085	morris, mc	2006	Dietary Copper and High Saturated and trans Fat Intakes Associated With Cognitive Decline	arch neurol-chicago	18	1	a	a	a	1_a_a_a
10.1001/archneur.63.8.1085	morris, mc	2006	Dietary Copper and High Saturated and trans Fat Intakes Associated With Cognitive Decline	arch neurol-chicago	18	1	a	a	a	1_a_a_a
10.1001/archneur.63.8.1085	morris, mc	2006	Dietary Copper and High Saturated and trans Fat Intakes Associated With Cognitive Decline	arch neurol-chicago	18	1	a	a	a	1_a_a_a
10.1001/archneur.63.8.1085	morris, mc	2006	Dietary Copper and High Saturated and trans Fat Intakes Associated With Cognitive Decline	arch neurol-chicago	18	1	a	a	a	1_a_a_a
10.1001/archneur.63.8.1085	morris, mc	2006	Dietary Copper and High Saturated and trans Fat Intakes Associated With Cognitive Decline	arch neurol-chicago	18	1	a	a	a	1_a_a_a
10.1001/archneur.63.8.1085	morris, mc	2006	Dietary Copper and High Saturated and trans Fat Intakes Associated With Cognitive Decline	arch neurol-chicago	18	1	a	a	a	1_a_a_a
10.1001/archneur.63.8.1085	morris, mc	2006	Dietary Copper and High Saturated and trans Fat Intakes Associated With Cognitive Decline	arch neurol-chicago	18	1	a	a	a	1_a_a_a
10.1001/archneur.63.8.1085	morris, mc	2006	Dietary Copper and High Saturated and trans Fat Intakes Associated With Cognitive Decline	arch neurol-chicago	18	1	a	a	a	1_a_a_a
10.1001/archneur.63.8.1085	morris, mc	2006	Dietary Copper and High Saturated and trans Fat Intakes Associated With Cognitive Decline	arch neurol-chicago	18	1	a	a	a	1_a_a_a
10.1001/archneur.63.8.1085	morris, mc	2006	Dietary Copper and High Saturated and trans Fat Intakes Associated With Cognitive Decline	arch neurol-chicago	18	1	a	a	a	1_a_a_a
10.1001/archneur.63.8.1085	morris, mc	2006	Dietary Copper and High Saturated and trans Fat Intakes Associated With Cognitive Decline	arch neurol-chicago	18	1	a	a	a	1_a_a_a
10.1001/archneur.63.8.1085	morris, mc	2006	Dietary Copper and High Saturated and trans Fat Intakes Associated With Cognitive Decline	arch neurol-chicago	18	1	a	a	a	1_a_a_a
10.1001/archneur.63.8.1085	morris, mc	2006	Dietary Copper and High Saturated and trans Fat Intakes Associated With Cognitive Decline	arch neurol-chicago	18	1	a	a	a	1_a_a_a
10.1001/archneur.63.8.1085	morris, mc	2006	Dietary Copper and High Saturated and trans Fat Intakes Associated With Cognitive Decline	arch neurol-chicago	18	1	a	a	a	1_a_a_a
10.1001/archneur.63.8.1085	morris, mc	2006	Dietary Copper and High Saturated and trans Fat Intakes Associated With Cognitive Decline	arch neurol-chicago	18	1	a	a	a	1_a_a_a
10.1001/archneur.63.8.1085	morris, mc	2006	Dietary Copper and High Saturated and trans Fat Intakes Associated With Cognitive Decline	arch neurol-chicago	18	1	a	a	a	1_a_a_a
10.1001/archneur.63.8.1085	morris, mc	2006	Dietary Copper and High Saturated and trans Fat Intakes Associated With Cognitive Decline	arch neurol-chicago	18	1	a	a	a	1_a_a_a
10.1001/archneur.63.8.1085	morris, mc	2006	Dietary Copper and High Saturated and trans Fat Intakes Associated With Cognitive Decline	arch neurol-chicago	18	1	a	a	a	1_a_a_a
10.1001/archneur.63.8.1085	morris, mc	2006	Dietary Copper and High Saturated and trans Fat Intakes Associated With Cognitive Decline	arch neurol-chicago	18	1	a	a	a	1_a_a_a
10.1001/archneur.63.8.1085	morris, mc	2006	Dietary Copper and High Saturated and trans Fat Intakes Associated With Cognitive Decline	arch neurol-chicago	18	1	a	a	a	1_a_a_a
10.1001/archneur.63.8.1085	morris, mc	2006	Dietary Copper and High Saturated and trans Fat Intakes Associated With Cognitive Decline	arch neurol-chicago	18	1	a	a	a	1_a_a_a
10.1001/archneur.63.8.1085	morris, mc	2006	Dietary Copper and High Saturated and trans Fat Intakes Associated With Cognitive Decline	arch neurol-chicago	18	1	a	a	a	1_a_a_a
10.1001/archneur.63.8.1085	morris, mc	2006	Dietary Copper and High Saturated and trans Fat Intakes Associated With Cognitive Decline	arch neurol-chicago	18	1	a	a	a	1_a_a_a
10.1001/archneur.63.8.1085	morris, mc	2006	Dietary Copper and High Saturated and trans Fat Intakes Associated With Cognitive Decline	arch neurol-chicago	18	1	a	a	a	1_a_a_a
10.1001/archneur.63.8.1085	morris, mc	2006	Dietary Copper and High Saturated and trans Fat Intakes Associated With Cognitive Decline	arch neurol-chicago	18	1	a	a	a	1_a_a_a
10.1001/archneur.63.8.1085	morris, mc	2006	Dietary Copper and High Saturated and trans Fat Intakes Associated With Cognitive Decline	arch neurol-chicago	18	1	a	a	a	1_a_a_a
10.1001/archneur.63.8.1085	morris, mc	2006	Dietary Copper and High Saturated and trans Fat Intakes Associated With Cognitive Decline	arch neurol-chicago	18	1	a	a	a	1_a_a_a
10.7326/0003-4819-142-1-200501040-00110	miller, er	2005	Meta-Analysis: High-Dosage Vitamin E Supplementation May Increase All-Cause Mortality	ann intern med	15	1	a	a	a	1_a_a_a
10.1001/archneur.61.5.661	arvanitakis, z	2004	Diabetes Mellitus and Risk of Alzheimer Disease and Decline in Cognitive Function	arch neurol-chicago	16	1	a	a	a	1_a_a_a
10.1001/archneur.59.3.378	yaffe, k	2002	Serum Lipoprotein Levels, Statin Use, and Cognitive Function in Older Women	arch neurol-chicago	13	1	a	a	a	1_a_a_a
10.1001/archneur.59.3.378	yaffe, k	2002	Serum Lipoprotein Levels, Statin Use, and Cognitive Function in Older Women	arch neurol-chicago	13	1	a	a	a	1_a_a_a
10.1001/archneur.59.3.378	yaffe, k	2002	Serum Lipoprotein Levels, Statin Use, and Cognitive Function in Older Women	arch neurol-chicago	13	1	a	a	a	1_a_a_a
10.1001/archneur.59.3.378	yaffe, k	2002	Serum Lipoprotein Levels, Statin Use, and Cognitive Function in Older Women	arch neurol-chicago	13	1	a	a	a	1_a_a_a
10.1001/archneur.60.2.194	morris, mc	2003	Dietary Fats and the Risk of Incident Alzheimer Disease	arch neurol-chicago	61	1	a	a	a	1_a_a_a
10.1001/archneur.60.2.194	morris, mc	2003	Dietary Fats and the Risk of Incident Alzheimer Disease	arch neurol-chicago	61	1	a	a	a	1_a_a_a
10.1001/archneur.60.2.194	morris, mc	2003	Dietary Fats and the Risk of Incident Alzheimer Disease	arch neurol-chicago	61	1	a	a	a	1_a_a_a
10.1001/archneur.60.2.194	morris, mc	2003	Dietary Fats and the Risk of Incident Alzheimer Disease	arch neurol-chicago	61	1	a	a	a	1_a_a_a
10.1001/archneur.60.2.194	morris, mc	2003	Dietary Fats and the Risk of Incident Alzheimer Disease	arch neurol-chicago	61	1	a	a	a	1_a_a_a
10.1001/archneur.60.2.194	morris, mc	2003	Dietary Fats and the Risk of Incident Alzheimer Disease	arch neurol-chicago	61	1	a	a	a	1_a_a_a
10.1001/archneur.60.2.194	morris, mc	2003	Dietary Fats and the Risk of Incident Alzheimer Disease	arch neurol-chicago	61	1	a	a	a	1_a_a_a
10.1001/archneur.60.2.194	morris, mc	2003	Dietary Fats and the Risk of Incident Alzheimer Disease	arch neurol-chicago	61	1	a	a	a	1_a_a_a
10.1001/archneur.60.2.194	morris, mc	2003	Dietary Fats and the Risk of Incident Alzheimer Disease	arch neurol-chicago	61	1	a	a	a	1_a_a_a
10.1001/archneur.60.2.194	morris, mc	2003	Dietary Fats and the Risk of Incident Alzheimer Disease	arch neurol-chicago	61	1	a	a	a	1_a_a_a
10.1001/archneur.60.2.194	morris, mc	2003	Dietary Fats and the Risk of Incident Alzheimer Disease	arch neurol-chicago	61	1	a	a	a	1_a_a_a
10.1001/archneur.60.2.194	morris, mc	2003	Dietary Fats and the Risk of Incident Alzheimer Disease	arch neurol-chicago	61	1	a	a	a	1_a_a_a
10.1001/archneur.60.2.194	morris, mc	2003	Dietary Fats and the Risk of Incident Alzheimer Disease	arch neurol-chicago	61	1	a	a	a	1_a_a_a
10.1001/archneur.60.2.194	morris, mc	2003	Dietary Fats and the Risk of Incident Alzheimer Disease	arch neurol-chicago	61	1	a	a	a	1_a_a_a
10.1001/archneur.60.2.194	morris, mc	2003	Dietary Fats and the Risk of Incident Alzheimer Disease	arch neurol-chicago	61	1	a	a	a	1_a_a_a
10.1001/archneur.60.2.194	morris, mc	2003	Dietary Fats and the Risk of Incident Alzheimer Disease	arch neurol-chicago	61	1	a	a	a	1_a_a_a
10.1001/archneur.60.2.194	morris, mc	2003	Dietary Fats and the Risk of Incident Alzheimer Disease	arch neurol-chicago	61	1	a	a	a	1_a_a_a
10.1001/archneur.60.2.194	morris, mc	2003	Dietary Fats and the Risk of Incident Alzheimer Disease	arch neurol-chicago	61	1	a	a	a	1_a_a_a
10.1001/archneur.60.2.194	morris, mc	2003	Dietary Fats and the Risk of Incident Alzheimer Disease	arch neurol-chicago	61	1	a	a	a	1_a_a_a
10.1001/archneur.60.2.194	morris, mc	2003	Dietary Fats and the Risk of Incident Alzheimer Disease	arch neurol-chicago	61	1	a	a	a	1_a_a_a
10.1001/archneur.60.2.194	morris, mc	2003	Dietary Fats and the Risk of Incident Alzheimer Disease	arch neurol-chicago	61	1	a	a	a	1_a_a_a
10.1001/archneur.60.2.194	morris, mc	2003	Dietary Fats and the Risk of Incident Alzheimer Disease	arch neurol-chicago	61	1	a	a	a	1_a_a_a
10.1001/archneur.60.2.194	morris, mc	2003	Dietary Fats and the Risk of Incident Alzheimer Disease	arch neurol-chicago	61	1	a	a	a	1_a_a_a
10.1001/archneur.60.2.194	morris, mc	2003	Dietary Fats and the Risk of Incident Alzheimer Disease	arch neurol-chicago	61	1	a	a	a	1_a_a_a
10.1001/archneur.60.2.194	morris, mc	2003	Dietary Fats and the Risk of Incident Alzheimer Disease	arch neurol-chicago	61	1	a	a	a	1_a_a_a
10.1001/archneur.60.2.194	morris, mc	2003	Dietary Fats and the Risk of Incident Alzheimer Disease	arch neurol-chicago	61	1	a	a	a	1_a_a_a
10.1001/archneur.60.2.194	morris, mc	2003	Dietary Fats and the Risk of Incident Alzheimer Disease	arch neurol-chicago	61	1	a	a	a	1_a_a_a
10.1001/archneur.60.2.194	morris, mc	2003	Dietary Fats and the Risk of Incident Alzheimer Disease	arch neurol-chicago	61	1	a	a	a	1_a_a_a
10.1001/archneur.60.2.194	morris, mc	2003	Dietary Fats and the Risk of Incident Alzheimer Disease	arch neurol-chicago	61	1	a	a	a	1_a_a_a
10.1001/archneur.60.2.194	morris, mc	2003	Dietary Fats and the Risk of Incident Alzheimer Disease	arch neurol-chicago	61	1	a	a	a	1_a_a_a
10.1001/archneur.60.2.194	morris, mc	2003	Dietary Fats and the Risk of Incident Alzheimer Disease	arch neurol-chicago	61	1	a	a	a	1_a_a_a
10.1001/archneur.60.2.194	morris, mc	2003	Dietary Fats and the Risk of Incident Alzheimer Disease	arch neurol-chicago	61	1	a	a	a	1_a_a_a
10.1001/archneur.60.2.194	morris, mc	2003	Dietary Fats and the Risk of Incident Alzheimer Disease	arch neurol-chicago	61	1	a	a	a	1_a_a_a
10.1001/archneur.60.2.194	morris, mc	2003	Dietary Fats and the Risk of Incident Alzheimer Disease	arch neurol-chicago	61	1	a	a	a	1_a_a_a
10.1001/archneur.60.2.194	morris, mc	2003	Dietary Fats and the Risk of Incident Alzheimer Disease	arch neurol-chicago	61	1	a	a	a	1_a_a_a
10.1001/archneur.60.2.194	morris, mc	2003	Dietary Fats and the Risk of Incident Alzheimer Disease	arch neurol-chicago	61	1	a	a	a	1_a_a_a
10.1001/archneur.60.2.194	morris, mc	2003	Dietary Fats and the Risk of Incident Alzheimer Disease	arch neurol-chicago	61	1	a	a	a	1_a_a_a
10.1001/archneur.60.2.194	morris, mc	2003	Dietary Fats and the Risk of Incident Alzheimer Disease	arch neurol-chicago	61	1	a	a	a	1_a_a_a
10.1001/archneur.60.2.194	morris, mc	2003	Dietary Fats and the Risk of Incident Alzheimer Disease	arch neurol-chicago	61	1	a	a	a	1_a_a_a
10.1001/archneur.60.2.194	morris, mc	2003	Dietary Fats and the Risk of Incident Alzheimer Disease	arch neurol-chicago	61	1	a	a	a	1_a_a_a
10.1001/archneur.60.2.194	morris, mc	2003	Dietary Fats and the Risk of Incident Alzheimer Disease	arch neurol-chicago	61	1	a	a	a	1_a_a_a
10.1001/archneur.60.2.194	morris, mc	2003	Dietary Fats and the Risk of Incident Alzheimer Disease	arch neurol-chicago	61	1	a	a	a	1_a_a_a
10.1001/archneur.60.2.194	morris, mc	2003	Dietary Fats and the Risk of Incident Alzheimer Disease	arch neurol-chicago	61	1	a	a	a	1_a_a_a
10.1001/archneur.60.2.194	morris, mc	2003	Dietary Fats and the Risk of Incident Alzheimer Disease	arch neurol-chicago	61	1	a	a	a	1_a_a_a
10.1001/archneur.60.2.194	morris, mc	2003	Dietary Fats and the Risk of Incident Alzheimer Disease	arch neurol-chicago	61	1	a	a	a	1_a_a_a
10.1001/archneur.60.2.194	morris, mc	2003	Dietary Fats and the Risk of Incident Alzheimer Disease	arch neurol-chicago	61	1	a	a	a	1_a_a_a
10.1001/archneur.60.2.194	morris, mc	2003	Dietary Fats and the Risk of Incident Alzheimer Disease	arch neurol-chicago	61	1	a	a	a	1_a_a_a
10.1001/archneur.60.2.194	morris, mc	2003	Dietary Fats and the Risk of Incident Alzheimer Disease	arch neurol-chicago	61	1	a	a	a	1_a_a_a
10.1001/archneur.60.2.194	morris, mc	2003	Dietary Fats and the Risk of Incident Alzheimer Disease	arch neurol-chicago	61	1	a	a	a	1_a_a_a
10.1001/archneur.60.2.194	morris, mc	2003	Dietary Fats and the Risk of Incident Alzheimer Disease	arch neurol-chicago	61	1	a	a	a	1_a_a_a
10.1001/archneur.60.2.194	morris, mc	2003	Dietary Fats and the Risk of Incident Alzheimer Disease	arch neurol-chicago	61	1	a	a	a	1_a_a_a
10.1001/archneur.60.2.194	morris, mc	2003	Dietary Fats and the Risk of Incident Alzheimer Disease	arch neurol-chicago	61	1	a	a	a	1_a_a_a
10.1001/archneur.60.2.194	morris, mc	2003	Dietary Fats and the Risk of Incident Alzheimer Disease	arch neurol-chicago	61	1	a	a	a	1_a_a_a
10.1001/archneur.60.2.194	morris, mc	2003	Dietary Fats and the Risk of Incident Alzheimer Disease	arch neurol-chicago	61	1	a	a	a	1_a_a_a
10.1001/archneur.60.2.194	morris, mc	2003	Dietary Fats and the Risk of Incident Alzheimer Disease	arch neurol-chicago	61	1	a	a	a	1_a_a_a
10.1001/archneur.60.2.194	morris, mc	2003	Dietary Fats and the Risk of Incident Alzheimer Disease	arch neurol-chicago	61	1	a	a	a	1_a_a_a
10.1001/archneur.60.2.194	morris, mc	2003	Dietary Fats and the Risk of Incident Alzheimer Disease	arch neurol-chicago	61	1	a	a	a	1_a_a_a
10.1001/archneur.60.2.194	morris, mc	2003	Dietary Fats and the Risk of Incident Alzheimer Disease	arch neurol-chicago	61	1	a	a	a	1_a_a_a
10.1001/archneur.60.2.194	morris, mc	2003	Dietary Fats and the Risk of Incident Alzheimer Disease	arch neurol-chicago	61	1	a	a	a	1_a_a_a
10.1001/archneur.60.2.194	morris, mc	2003	Dietary Fats and the Risk of Incident Alzheimer Disease	arch neurol-chicago	61	1	a	a	a	1_a_a_a
10.1001/archneur.60.2.194	morris, mc	2003	Dietary Fats and the Risk of Incident Alzheimer Disease	arch neurol-chicago	61	1	a	a	a	1_a_a_a
10.1001/archneur.60.2.194	morris, mc	2003	Dietary Fats and the Risk of Incident Alzheimer Disease	arch neurol-chicago	61	1	a	a	a	1_a_a_a
10.1001/archneur.60.2.194	morris, mc	2003	Dietary Fats and the Risk of Incident Alzheimer Disease	arch neurol-chicago	61	1	a	a	a	1_a_a_a
10.1001/archneur.60.2.194	morris, mc	2003	Dietary Fats and the Risk of Incident Alzheimer Disease	arch neurol-chicago	61	1	a	a	a	1_a_a_a
10.1001/archneur.60.2.194	morris, mc	2003	Dietary Fats and the Risk of Incident Alzheimer Disease	arch neurol-chicago	61	1	a	a	a	1_a_a_a
10.1001/archneur.60.2.194	morris, mc	2003	Dietary Fats and the Risk of Incident Alzheimer Disease	arch neurol-chicago	61	1	a	a	a	1_a_a_a
10.1001/archneur.60.2.194	morris, mc	2003	Dietary Fats and the Risk of Incident Alzheimer Disease	arch neurol-chicago	61	1	a	a	a	1_a_a_a
10.1001/archneur.60.2.194	morris, mc	2003	Dietary Fats and the Risk of Incident Alzheimer Disease	arch neurol-chicago	61	1	a	a	a	1_a_a_a
10.1001/archneur.60.2.194	morris, mc	2003	Dietary Fats and the Risk of Incident Alzheimer Disease	arch neurol-chicago	61	1	a	a	a	1_a_a_a
10.1001/archneur.60.2.194	morris, mc	2003	Dietary Fats and the Risk of Incident Alzheimer Disease	arch neurol-chicago	61	1	a	a	a	1_a_a_a
10.1001/archneur.60.2.194	morris, mc	2003	Dietary Fats and the Risk of Incident Alzheimer Disease	arch neurol-chicago	61	1	a	a	a	1_a_a_a
10.1001/archneur.60.2.194	morris, mc	2003	Dietary Fats and the Risk of Incident Alzheimer Disease	arch neurol-chicago	61	1	a	a	a	1_a_a_a
10.1001/archneur.60.2.194	morris, mc	2003	Dietary Fats and the Risk of Incident Alzheimer Disease	arch neurol-chicago	61	1	a	a	a	1_a_a_a
10.1001/archneur.60.2.194	morris, mc	2003	Dietary Fats and the Risk of Incident Alzheimer Disease	arch neurol-chicago	61	1	a	a	a	1_a_a_a
10.1001/archneur.60.2.194	morris, mc	2003	Dietary Fats and the Risk of Incident Alzheimer Disease	arch neurol-chicago	61	1	a	a	a	1_a_a_a
10.1001/archneur.60.2.194	morris, mc	2003	Dietary Fats and the Risk of Incident Alzheimer Disease	arch neurol-chicago	61	1	a	a	a	1_a_a_a
10.1001/archneur.60.2.194	morris, mc	2003	Dietary Fats and the Risk of Incident Alzheimer Disease	arch neurol-chicago	61	1	a	a	a	1_a_a_a
10.1001/archneur.60.2.194	morris, mc	2003	Dietary Fats and the Risk of Incident Alzheimer Disease	arch neurol-chicago	61	1	a	a	a	1_a_a_a
10.1001/archneur.60.2.194	morris, mc	2003	Dietary Fats and the Risk of Incident Alzheimer Disease	arch neurol-chicago	61	1	a	a	a	1_a_a_a
10.1001/archneur.60.2.194	morris, mc	2003	Dietary Fats and the Risk of Incident Alzheimer Disease	arch neurol-chicago	61	1	a	a	a	1_a_a_a
10.1001/archneur.60.2.194	morris, mc	2003	Dietary Fats and the Risk of Incident Alzheimer Disease	arch neurol-chicago	61	1	a	a	a	1_a_a_a
10.1002/14651858.CD004514.pub2	malouf, r	2008	Folic acid with or without vitamin B12 for the prevention and treatment of healthy elderly and demented people	cochrane db syst rev	17	1	a	a	a	1_a_a_a
10.1016/j.amjmed.2006.03.045	dai, q	2006	Fruit and Vegetable Juices and Alzheimer�s Disease: The Kame Project	am j med	38	1	a	a	a	1_a_a_a
10.1212/01.wnl.0000324268.45138.86	van de rest, o	2008	Effect of fish oil on cognitive performance in older subjects: A randomized, controlled trial	neurology	46	1	a	a	a	1_a_a_a
10.1212/01.wnl.0000324268.45138.86	van de rest, o	2008	Effect of fish oil on cognitive performance in older subjects: A randomized, controlled trial	neurology	46	1	a	a	a	1_a_a_a
10.1212/01.wnl.0000324268.45138.86	van de rest, o	2008	Effect of fish oil on cognitive performance in older subjects: A randomized, controlled trial	neurology	46	1	a	a	a	1_a_a_a
10.1212/01.wnl.0000324268.45138.86	van de rest, o	2008	Effect of fish oil on cognitive performance in older subjects: A randomized, controlled trial	neurology	46	1	a	a	a	1_a_a_a
10.1212/01.WNL.0000324268.45138.86	van de rest, o	2008	Effect of fish oil on cognitive performance in older subjects: A randomized, controlled trial	neurology	10	1	a	a	a	1_a_a_a
10.1212/01.WNL.0000324268.45138.86	van de rest, o	2008	Effect of fish oil on cognitive performance in older subjects: A randomized, controlled trial	neurology	10	1	a	a	a	1_a_a_a
10.1212/01.WNL.0000324268.45138.86	van de rest, o	2008	Effect of fish oil on cognitive performance in older subjects: A randomized, controlled trial	neurology	10	1	a	a	a	1_a_a_a
10.1212/01.WNL.0000324268.45138.86	van de rest, o	2008	Effect of fish oil on cognitive performance in older subjects: A randomized, controlled trial	neurology	10	1	a	a	a	1_a_a_a
10.1212/WNL.0b013e3181c0d4b6	gustafson, dr	2009	Adiposity indicators and dementia over 32 years in Sweden	neurology	10	1	a	a	a	1_a_a_a
10.1212/WNL.0b013e3181c0d4b6	gustafson, dr	2009	Adiposity indicators and dementia over 32 years in Sweden	neurology	10	1	a	a	a	1_a_a_a
10.1212/WNL.0b013e3181c0d4b6	gustafson, dr	2009	Adiposity indicators and dementia over 32 years in Sweden	neurology	10	1	a	a	a	1_a_a_a
10.1212/WNL.0b013e3181c0d4b6	gustafson, dr	2009	Adiposity indicators and dementia over 32 years in Sweden	neurology	10	1	a	a	a	1_a_a_a
10.1001/archneur.64.1.86	luchsinger, ja	2007	Relation of Higher Folate Intake to Lower Risk of Alzheimer Disease in the Elderly	arch neurol-chicago	20	1	a	a	a	1_a_a_a
10.1001/archneur.64.1.86	luchsinger, ja	2007	Relation of Higher Folate Intake to Lower Risk of Alzheimer Disease in the Elderly	arch neurol-chicago	20	1	a	a	a	1_a_a_a
10.1001/archneur.64.1.86	luchsinger, ja	2007	Relation of Higher Folate Intake to Lower Risk of Alzheimer Disease in the Elderly	arch neurol-chicago	20	1	a	a	a	1_a_a_a
10.1001/archneur.64.1.86	luchsinger, ja	2007	Relation of Higher Folate Intake to Lower Risk of Alzheimer Disease in the Elderly	arch neurol-chicago	20	1	a	a	a	1_a_a_a
10.1016/j.neurobiolaging.2011.12.014	mazereeuw, g	2012	Effects of omega-3 fatty acids on cognitive performance: a meta-analysis	neurobiol aging	21	1	a	a	a	1_a_a_a
10.1056/NEJMoa055227	bonaa, kh	2006	Homocysteine Lowering and Cardiovascular Events after Acute Myocardial Infarction	new engl j med	10	1	a	a	a	1_a_a_a
10.1212/WNL.58.8.1175	posner, hb	2002	The relationship of hypertension in the elderly to AD, vascular dementia, and cognitive function	neurology	12	1	a	a	a	1_a_a_a
10.1056/NEJM199905133401901	jacques, pf	1999	The Effect of Folic Acid Fortification on Plasma Folate and Total Homocysteine Concentrations	new engl j med	33	1	a	a	a	1_a_a_a
10.1016/j.neulet.2007.04.086	conklin, sm	2007	Long-chain omega-3 fatty acid intake is associated positively with corticolimbic gray matter volume in healthy adults	neurosci lett	13	1	a	a	a	1_a_a_a
10.1001/archneurol.2010.225	baker, ld	2011	Insulin Resistance and Alzheimer-like Reductions in Regional Cerebral Glucose Metabolism for Cognitively Normal Adults With Prediabetes or Early Type 2 Diabetes	arch neurol-chicago	14	1	a	a	a	1_a_a_a
10.1111/j.1365-2362.2005.01570.x	fontani, g	2005	Cognitive and physiological effects of Omega-3 polyunsaturated fatty acid supplementation in healthy subjects	eur j clin invest	19	1	a	a	a	1_a_a_a
10.1001/archinte.164.21.2335	hercberg, s	2004	The SU.VI.MAX Study	arch intern med	24	1	a	a	a	1_a_a_a
10.1159/000022163	jorm, af	2000	Is Depression a Risk Factor for Dementia or Cognitive Decline?	gerontology	13	1	a	a	a	1_a_a_a
10.1056/NEJM199704173361601	appel, lj	1997	A Clinical Trial of the Effects of Dietary Patterns on Blood Pressure	new engl j med	18	1	a	a	a	1_a_a_a
10.1016/j.biopsych.2009.02.013	profenno, la	2010	Meta-Analysis of Alzheimer's Disease Risk with Obesity, Diabetes, and Related Disorders	biol psychiat	21	1	a	a	a	1_a_a_a
10.1159/000093478	laitinen, mh	2006	Fat Intake at Midlife and Risk of Dementia and Alzheimer�s Disease: A Population-Based Study	dement geriatr cogn	33	1	a	a	a	1_a_a_a
10.1016/S0140-6736(02)07493-7	ruitenberg, a	2002	Alcohol consumption and risk of dementia: the Rotterdam Study	lancet	24	1	a	a	a	1_a_a_a
10.1212/01.wnl.0000277456.29440.16	ngandu, t	2007	Education and dementia: What lies behind the association?	neurology	11	1	a	a	a	1_a_a_a
10.1016/S0140-6736(07)60109-3	durga, j	2007	Effect of 3-year folic acid supplementation on cognitive function in older adults in the FACIT trial: a randomised, double blind, controlled trial	lancet	67	1	a	a	a	1_a_a_a
10.7326/0003-4819-153-3-201008030-00258	plassman, bl	2010	Systematic Review: Factors Associated With Risk for and Possible Prevention of Cognitive Decline in Later Life	ann intern med	20	1	a	a	a	1_a_a_a
10.1373/clinchem.2003.021634	refsum, h	2004	Facts and Recommendations about Total Homocysteine Determinations: An Expert Opinion	clin chem	11	1	a	a	a	1_a_a_a
10.1001/archneur.58.3.397	morris, jc	2001	Mild Cognitive Impairment Represents Early-Stage Alzheimer Disease	arch neurol-chicago	11	1	a	a	a	1_a_a_a
10.1159/000097995	ngandu, t	2007	Alcohol Drinking and Cognitive Functions: Findings from the Cardiovascular Risk Factors Aging and Dementia (CAIDE) Study	dement geriatr cogn	10	1	a	a	a	1_a_a_a
10.3945/ajcn.114.095315	jiao, jj	2014	Effect of n-3 PUFA supplementation on cognitive function throughout the life span from infancy to old age: a systematic review and meta-analysis of randomized controlled trials	am j clin nutr	15	1	a	a	a	1_a_a_a
10.1212/01.wnl.0000306313.89165.ef	whitmer, ra	2008	Central obesity and increased risk of dementia more than three decades later	neurology	24	1	a	a	a	1_a_a_a
10.1186/1471-2377-5-23	ward, ma	2005	The effect of body mass index on global brain volume in middle-aged adults: a cross sectional study	bmc neurol	10	1	a	a	a	1_a_a_a
10.3233/JAD-130698	tolppanen, am	2014	Midlife and Late-Life Body Mass Index and Late-Life Dementia: Results from a Prospective Population-Based Cohort	j alzheimers dis	10	1	a	a	a	1_a_a_a
10.3233/JAD-130698	tolppanen, am	2014	Midlife and Late-Life Body Mass Index and Late-Life Dementia: Results from a Prospective Population-Based Cohort	j alzheimers dis	10	1	a	a	a	1_a_a_a
10.3233/JAD-130698	tolppanen, am	2014	Midlife and Late-Life Body Mass Index and Late-Life Dementia: Results from a Prospective Population-Based Cohort	j alzheimers dis	10	1	a	a	a	1_a_a_a
10.3233/JAD-130698	tolppanen, am	2014	Midlife and Late-Life Body Mass Index and Late-Life Dementia: Results from a Prospective Population-Based Cohort	j alzheimers dis	10	1	a	a	a	1_a_a_a
10.2174/156720507780362263	wolf, pa	2007	Relation of Obesity to Cognitive Function: Importance of Central Obesity and Synergistic Influence of Concomitant Hypertension. The Framingham Heart Study	curr alzheimer res	14	1	a	a	a	1_a_a_a
10.1056/NEJMoa1200303	estruch, r	2013	Primary Prevention of Cardiovascular Disease with a Mediterranean Diet	new engl j med	43	1	a	a	a	1_a_a_a
10.1016/S1474-4422(08)70143-1	peters, r	2008	Incident dementia and blood pressure lowering in the Hypertension in the Very Elderly Trial cognitive function assessment (HYVET-COG): a double-blind, placebo controlled trial	lancet neurol	17	1	a	a	a	1_a_a_a
10.1016/S1474-4422(08)70143-1	peters, r	2008	Incident dementia and blood pressure lowering in the Hypertension in the Very Elderly Trial cognitive function assessment (HYVET-COG): a double-blind, placebo controlled trial	lancet neurol	17	1	a	a	a	1_a_a_a
10.1016/S1474-4422(08)70143-1	peters, r	2008	Incident dementia and blood pressure lowering in the Hypertension in the Very Elderly Trial cognitive function assessment (HYVET-COG): a double-blind, placebo controlled trial	lancet neurol	17	1	a	a	a	1_a_a_a
10.1016/S1474-4422(08)70143-1	peters, r	2008	Incident dementia and blood pressure lowering in the Hypertension in the Very Elderly Trial cognitive function assessment (HYVET-COG): a double-blind, placebo controlled trial	lancet neurol	17	1	a	a	a	1_a_a_a
10.1371/journal.pone.0004144	lu, fp	2009	Diabetes and the Risk of Multi-System Aging Phenotypes: A Systematic Review and Meta-Analysis	plos one	12	1	a	a	a	1_a_a_a
10.1159/000253483	berr, c	2009	Olive Oil and Cognition: Results from the Three-City Study	dement geriatr cogn	17	1	a	a	a	1_a_a_a
10.1159/000253483	berr, c	2009	Olive Oil and Cognition: Results from the Three-City Study	dement geriatr cogn	17	1	a	a	a	1_a_a_a
10.1159/000253483	berr, c	2009	Olive Oil and Cognition: Results from the Three-City Study	dement geriatr cogn	17	1	a	a	a	1_a_a_a
10.1159/000253483	berr, c	2009	Olive Oil and Cognition: Results from the Three-City Study	dement geriatr cogn	17	1	a	a	a	1_a_a_a
10.1159/000253483	berr, c	2009	Olive Oil and Cognition: Results from the Three-City Study	dement geriatr cogn	17	1	a	a	a	1_a_a_a
10.1159/000253483	berr, c	2009	Olive Oil and Cognition: Results from the Three-City Study	dement geriatr cogn	17	1	a	a	a	1_a_a_a
10.1159/000253483	berr, c	2009	Olive Oil and Cognition: Results from the Three-City Study	dement geriatr cogn	17	1	a	a	a	1_a_a_a
10.1159/000253483	berr, c	2009	Olive Oil and Cognition: Results from the Three-City Study	dement geriatr cogn	17	1	a	a	a	1_a_a_a
10.1159/000253483	berr, c	2009	Olive Oil and Cognition: Results from the Three-City Study	dement geriatr cogn	17	1	a	a	a	1_a_a_a
10.1159/000253483	berr, c	2009	Olive Oil and Cognition: Results from the Three-City Study	dement geriatr cogn	17	1	a	a	a	1_a_a_a
10.1159/000253483	berr, c	2009	Olive Oil and Cognition: Results from the Three-City Study	dement geriatr cogn	17	1	a	a	a	1_a_a_a
10.1159/000253483	berr, c	2009	Olive Oil and Cognition: Results from the Three-City Study	dement geriatr cogn	17	1	a	a	a	1_a_a_a
10.1159/000253483	berr, c	2009	Olive Oil and Cognition: Results from the Three-City Study	dement geriatr cogn	17	1	a	a	a	1_a_a_a
10.1159/000253483	berr, c	2009	Olive Oil and Cognition: Results from the Three-City Study	dement geriatr cogn	17	1	a	a	a	1_a_a_a
10.1159/000253483	berr, c	2009	Olive Oil and Cognition: Results from the Three-City Study	dement geriatr cogn	17	1	a	a	a	1_a_a_a
10.1159/000253483	berr, c	2009	Olive Oil and Cognition: Results from the Three-City Study	dement geriatr cogn	17	1	a	a	a	1_a_a_a
10.1016/j.jalz.2007.04.381	brookmeyer, r	2007	Forecasting the global burden of Alzheimer�s disease	alzheimers dement	43	1	a	a	a	1_a_a_a
10.1001/archinte.163.13.1524	gustafson, d	2003	An 18-Year Follow-up of Overweight and Risk of Alzheimer Disease	arch intern med	33	1	a	a	a	1_a_a_a
10.1001/archinte.167.20.2184	grodstein, f	2007	A Randomized Trial of Beta Carotene Supplementation and Cognitive Function in Men<subtitle>The Physicians' Health Study II</subtitle>	arch intern med	23	1	a	a	a	1_a_a_a
10.1001/archinte.166.22.2462	kang, jh	2006	A Randomized Trial of Vitamin E Supplementation and Cognitive Function in Women	arch intern med	34	1	a	a	a	1_a_a_a
10.1001/archinte.166.22.2462	kang, jh	2006	A Randomized Trial of Vitamin E Supplementation and Cognitive Function in Women	arch intern med	34	1	a	a	a	1_a_a_a
10.1001/archinte.166.22.2462	kang, jh	2006	A Randomized Trial of Vitamin E Supplementation and Cognitive Function in Women	arch intern med	34	1	a	a	a	1_a_a_a
10.1001/archinte.166.22.2462	kang, jh	2006	A Randomized Trial of Vitamin E Supplementation and Cognitive Function in Women	arch intern med	34	1	a	a	a	1_a_a_a
10.1001/archinte.166.22.2462	kang, jh	2006	A Randomized Trial of Vitamin E Supplementation and Cognitive Function in Women	arch intern med	34	1	a	a	a	1_a_a_a
10.1001/archinte.166.22.2462	kang, jh	2006	A Randomized Trial of Vitamin E Supplementation and Cognitive Function in Women	arch intern med	34	1	a	a	a	1_a_a_a
10.1001/archinte.166.22.2462	kang, jh	2006	A Randomized Trial of Vitamin E Supplementation and Cognitive Function in Women	arch intern med	34	1	a	a	a	1_a_a_a
10.1001/archinte.166.22.2462	kang, jh	2006	A Randomized Trial of Vitamin E Supplementation and Cognitive Function in Women	arch intern med	34	1	a	a	a	1_a_a_a
10.1001/archinte.166.22.2462	kang, jh	2006	A Randomized Trial of Vitamin E Supplementation and Cognitive Function in Women	arch intern med	34	1	a	a	a	1_a_a_a
10.1001/archinte.166.22.2462	kang, jh	2006	A Randomized Trial of Vitamin E Supplementation and Cognitive Function in Women	arch intern med	34	1	a	a	a	1_a_a_a
10.1001/archinte.166.22.2462	kang, jh	2006	A Randomized Trial of Vitamin E Supplementation and Cognitive Function in Women	arch intern med	34	1	a	a	a	1_a_a_a
10.1001/archinte.166.22.2462	kang, jh	2006	A Randomized Trial of Vitamin E Supplementation and Cognitive Function in Women	arch intern med	34	1	a	a	a	1_a_a_a
10.1001/archinte.166.22.2462	kang, jh	2006	A Randomized Trial of Vitamin E Supplementation and Cognitive Function in Women	arch intern med	34	1	a	a	a	1_a_a_a
10.1001/archinte.166.22.2462	kang, jh	2006	A Randomized Trial of Vitamin E Supplementation and Cognitive Function in Women	arch intern med	34	1	a	a	a	1_a_a_a
10.1001/archinte.166.22.2462	kang, jh	2006	A Randomized Trial of Vitamin E Supplementation and Cognitive Function in Women	arch intern med	34	1	a	a	a	1_a_a_a
10.1001/archinte.166.22.2462	kang, jh	2006	A Randomized Trial of Vitamin E Supplementation and Cognitive Function in Women	arch intern med	34	1	a	a	a	1_a_a_a
10.1056/NEJMoa022252	verghese, j	2003	Leisure Activities and the Risk of Dementia in the Elderly	new engl j med	29	1	a	a	a	1_a_a_a
10.1159/000310330	vakhapova, v	2010	Phosphatidylserine Containing <U+03C9>�3 Fatty Acids May Improve Memory Abilities in Non-Demented Elderly with Memory Complaints: A Double-Blind Placebo-Controlled Trial	dement geriatr cogn	11	1	a	a	a	1_a_a_a
10.1016/S1474-4422(05)70198-8	rovio, s	2005	Leisure-time physical activity at midlife and the risk of dementia and Alzheimer's disease	lancet neurol	25	1	a	a	a	1_a_a_a
10.1001/archneurol.2009.297	geda, ye	2010	Physical Exercise, Aging, and Mild Cognitive Impairment	arch neurol-chicago	10	1	a	a	a	1_a_a_a
10.7326/0003-4819-137-3-200208060-00006	kivipelto, m	2002	Apolipoprotein E <U+03F5>4 Allele, Elevated Midlife Total Cholesterol Level, and High Midlife Systolic Blood Pressure Are Independent Risk Factors for Late-Life Alzheimer Disease	ann intern med	16	1	a	a	a	1_a_a_a
10.7326/0003-4819-137-3-200208060-00006	kivipelto, m	2002	Apolipoprotein E <U+03F5>4 Allele, Elevated Midlife Total Cholesterol Level, and High Midlife Systolic Blood Pressure Are Independent Risk Factors for Late-Life Alzheimer Disease	ann intern med	16	1	a	a	a	1_a_a_a
10.7326/0003-4819-137-3-200208060-00006	kivipelto, m	2002	Apolipoprotein E <U+03F5>4 Allele, Elevated Midlife Total Cholesterol Level, and High Midlife Systolic Blood Pressure Are Independent Risk Factors for Late-Life Alzheimer Disease	ann intern med	16	1	a	a	a	1_a_a_a
10.7326/0003-4819-137-3-200208060-00006	kivipelto, m	2002	Apolipoprotein E <U+03F5>4 Allele, Elevated Midlife Total Cholesterol Level, and High Midlife Systolic Blood Pressure Are Independent Risk Factors for Late-Life Alzheimer Disease	ann intern med	16	1	a	a	a	1_a_a_a
10.1016/S1474-4422(12)70206-5	vellas, b	2012	Long-term use of standardised ginkgo biloba extract for the prevention of Alzheimer's disease (GuidAge): a randomised placebo-controlled trial	lancet neurol	12	1	a	a	a	1_a_a_a
10.1001/archinte.163.9.1053	tan, zs	2003	Plasma Total Cholesterol Level as a Risk Factor for Alzheimer Disease	arch intern med	10	1	a	a	a	1_a_a_a
10.1001/archinte.165.3.321	rosengren, a	2005	Body Mass Index, Other Cardiovascular Risk Factors, and Hospitalization for Dementia	arch intern med	14	1	a	a	a	1_a_a_a
10.1016/S1474-4422(14)70136-X	norton, s	2014	Potential for primary prevention of Alzheimer's disease: an analysis of population-based data	lancet neurol	39	1	a	a	a	1_a_a_a
10.1001/archneur.55.11.1449	clarke, r	1998	Folate, Vitamin B12, and Serum Total Homocysteine Levels in Confirmed Alzheimer Disease	arch neurol-chicago	87	1	a	a	a	1_a_a_a
10.1212/01.WNL.0000265401.62434.36	reger, ma	2008	Intranasal insulin improves cognition and modulates �-amyloid in early AD	neurology	15	1	a	a	a	1_a_a_a
10.1212/01.WNL.0000140291.86406.D1	xu, wl	2004	Diabetes mellitus and risk of dementia in the Kungsholmen project: A 6-year follow-up study	neurology	11	1	a	a	a	1_a_a_a
10.1212/01.WNL.0000073620.42047.D7	yaffe, k	2003	Inflammatory markers and cognition in well-functioning African-American and white elders	neurology	20	1	a	a	a	1_a_a_a
10.1212/01.WNL.0000073620.42047.D7	yaffe, k	2003	Inflammatory markers and cognition in well-functioning African-American and white elders	neurology	20	1	a	a	a	1_a_a_a
10.1212/01.WNL.0000073620.42047.D7	yaffe, k	2003	Inflammatory markers and cognition in well-functioning African-American and white elders	neurology	20	1	a	a	a	1_a_a_a
10.1212/01.WNL.0000073620.42047.D7	yaffe, k	2003	Inflammatory markers and cognition in well-functioning African-American and white elders	neurology	20	1	a	a	a	1_a_a_a
10.1001/archinte.161.14.1703	yaffe, k	2001	A Prospective Study of Physical Activity and Cognitive Decline in Elderly Women	arch intern med	18	1	a	a	a	1_a_a_a
10.1001/archinte.161.14.1703	yaffe, k	2001	A Prospective Study of Physical Activity and Cognitive Decline in Elderly Women	arch intern med	18	1	a	a	a	1_a_a_a
10.1001/archinte.161.14.1703	yaffe, k	2001	A Prospective Study of Physical Activity and Cognitive Decline in Elderly Women	arch intern med	18	1	a	a	a	1_a_a_a
10.1001/archinte.161.14.1703	yaffe, k	2001	A Prospective Study of Physical Activity and Cognitive Decline in Elderly Women	arch intern med	18	1	a	a	a	1_a_a_a
10.1016/S1474-4422(06)70537-3	kivipelto, m	2006	Risk score for the prediction of dementia risk in 20 years among middle aged people: a longitudinal, population-based study	lancet neurol	25	1	a	a	a	1_a_a_a
10.1016/S1474-4422(06)70537-3	kivipelto, m	2006	Risk score for the prediction of dementia risk in 20 years among middle aged people: a longitudinal, population-based study	lancet neurol	25	1	a	a	a	1_a_a_a
10.1016/S1474-4422(06)70537-3	kivipelto, m	2006	Risk score for the prediction of dementia risk in 20 years among middle aged people: a longitudinal, population-based study	lancet neurol	25	1	a	a	a	1_a_a_a
10.1016/S1474-4422(06)70537-3	kivipelto, m	2006	Risk score for the prediction of dementia risk in 20 years among middle aged people: a longitudinal, population-based study	lancet neurol	25	1	a	a	a	1_a_a_a
10.1056/NEJMoa022066	vermeer, se	2003	Silent Brain Infarcts and the Risk of Dementia and Cognitive Decline	new engl j med	19	1	a	a	a	1_a_a_a
10.1345/aph.1G280	fillenbaum, gg	2005	Dementia and Alzheimer's Disease in Community-Dwelling Elders Taking Vitamin C and/or Vitamin E	ann pharmacother	11	1	a	a	a	1_a_a_a
10.1136/jnnp.2005.072306	scarmeas, n	2006	Education and rates of cognitive decline in incident Alzheimer's disease	j neurol neurosur ps	10	1	a	a	a	1_a_a_a
10.1136/jnnp.2005.072306	scarmeas, n	2006	Education and rates of cognitive decline in incident Alzheimer's disease	j neurol neurosur ps	10	1	a	a	a	1_a_a_a
10.1136/jnnp.2005.072306	scarmeas, n	2006	Education and rates of cognitive decline in incident Alzheimer's disease	j neurol neurosur ps	10	1	a	a	a	1_a_a_a
10.1136/jnnp.2005.072306	scarmeas, n	2006	Education and rates of cognitive decline in incident Alzheimer's disease	j neurol neurosur ps	10	1	a	a	a	1_a_a_a
10.1136/jnnp.2005.072306	scarmeas, n	2006	Education and rates of cognitive decline in incident Alzheimer's disease	j neurol neurosur ps	10	1	a	a	a	1_a_a_a
10.1136/jnnp.2005.072306	scarmeas, n	2006	Education and rates of cognitive decline in incident Alzheimer's disease	j neurol neurosur ps	10	1	a	a	a	1_a_a_a
10.1136/jnnp.2005.072306	scarmeas, n	2006	Education and rates of cognitive decline in incident Alzheimer's disease	j neurol neurosur ps	10	1	a	a	a	1_a_a_a
10.1136/jnnp.2005.072306	scarmeas, n	2006	Education and rates of cognitive decline in incident Alzheimer's disease	j neurol neurosur ps	10	1	a	a	a	1_a_a_a
10.1136/jnnp.2005.072306	scarmeas, n	2006	Education and rates of cognitive decline in incident Alzheimer's disease	j neurol neurosur ps	10	1	a	a	a	1_a_a_a
10.1136/jnnp.2005.072306	scarmeas, n	2006	Education and rates of cognitive decline in incident Alzheimer's disease	j neurol neurosur ps	10	1	a	a	a	1_a_a_a
10.1136/jnnp.2005.072306	scarmeas, n	2006	Education and rates of cognitive decline in incident Alzheimer's disease	j neurol neurosur ps	10	1	a	a	a	1_a_a_a
10.1136/jnnp.2005.072306	scarmeas, n	2006	Education and rates of cognitive decline in incident Alzheimer's disease	j neurol neurosur ps	10	1	a	a	a	1_a_a_a
10.1136/jnnp.2005.072306	scarmeas, n	2006	Education and rates of cognitive decline in incident Alzheimer's disease	j neurol neurosur ps	10	1	a	a	a	1_a_a_a
10.1136/jnnp.2005.072306	scarmeas, n	2006	Education and rates of cognitive decline in incident Alzheimer's disease	j neurol neurosur ps	10	1	a	a	a	1_a_a_a
10.1136/jnnp.2005.072306	scarmeas, n	2006	Education and rates of cognitive decline in incident Alzheimer's disease	j neurol neurosur ps	10	1	a	a	a	1_a_a_a
10.1136/jnnp.2005.072306	scarmeas, n	2006	Education and rates of cognitive decline in incident Alzheimer's disease	j neurol neurosur ps	10	1	a	a	a	1_a_a_a
10.1136/jnnp.2005.072306	scarmeas, n	2006	Education and rates of cognitive decline in incident Alzheimer's disease	j neurol neurosur ps	10	1	a	a	a	1_a_a_a
10.1136/jnnp.2005.072306	scarmeas, n	2006	Education and rates of cognitive decline in incident Alzheimer's disease	j neurol neurosur ps	10	1	a	a	a	1_a_a_a
10.1136/jnnp.2005.072306	scarmeas, n	2006	Education and rates of cognitive decline in incident Alzheimer's disease	j neurol neurosur ps	10	1	a	a	a	1_a_a_a
10.1136/jnnp.2005.072306	scarmeas, n	2006	Education and rates of cognitive decline in incident Alzheimer's disease	j neurol neurosur ps	10	1	a	a	a	1_a_a_a
10.1136/jnnp.2005.072306	scarmeas, n	2006	Education and rates of cognitive decline in incident Alzheimer's disease	j neurol neurosur ps	10	1	a	a	a	1_a_a_a
10.1136/jnnp.2005.072306	scarmeas, n	2006	Education and rates of cognitive decline in incident Alzheimer's disease	j neurol neurosur ps	10	1	a	a	a	1_a_a_a
10.1136/jnnp.2005.072306	scarmeas, n	2006	Education and rates of cognitive decline in incident Alzheimer's disease	j neurol neurosur ps	10	1	a	a	a	1_a_a_a
10.1136/jnnp.2005.072306	scarmeas, n	2006	Education and rates of cognitive decline in incident Alzheimer's disease	j neurol neurosur ps	10	1	a	a	a	1_a_a_a
10.1136/jnnp.2005.072306	scarmeas, n	2006	Education and rates of cognitive decline in incident Alzheimer's disease	j neurol neurosur ps	10	1	a	a	a	1_a_a_a
10.1136/jnnp.2005.072306	scarmeas, n	2006	Education and rates of cognitive decline in incident Alzheimer's disease	j neurol neurosur ps	10	1	a	a	a	1_a_a_a
10.1136/jnnp.2005.072306	scarmeas, n	2006	Education and rates of cognitive decline in incident Alzheimer's disease	j neurol neurosur ps	10	1	a	a	a	1_a_a_a
10.1136/jnnp.2005.072306	scarmeas, n	2006	Education and rates of cognitive decline in incident Alzheimer's disease	j neurol neurosur ps	10	1	a	a	a	1_a_a_a
10.1136/jnnp.2005.072306	scarmeas, n	2006	Education and rates of cognitive decline in incident Alzheimer's disease	j neurol neurosur ps	10	1	a	a	a	1_a_a_a
10.1136/jnnp.2005.072306	scarmeas, n	2006	Education and rates of cognitive decline in incident Alzheimer's disease	j neurol neurosur ps	10	1	a	a	a	1_a_a_a
10.1136/jnnp.2005.072306	scarmeas, n	2006	Education and rates of cognitive decline in incident Alzheimer's disease	j neurol neurosur ps	10	1	a	a	a	1_a_a_a
10.1136/jnnp.2005.072306	scarmeas, n	2006	Education and rates of cognitive decline in incident Alzheimer's disease	j neurol neurosur ps	10	1	a	a	a	1_a_a_a
10.1136/jnnp.2005.072306	scarmeas, n	2006	Education and rates of cognitive decline in incident Alzheimer's disease	j neurol neurosur ps	10	1	a	a	a	1_a_a_a
10.1136/jnnp.2005.072306	scarmeas, n	2006	Education and rates of cognitive decline in incident Alzheimer's disease	j neurol neurosur ps	10	1	a	a	a	1_a_a_a
10.1136/jnnp.2005.072306	scarmeas, n	2006	Education and rates of cognitive decline in incident Alzheimer's disease	j neurol neurosur ps	10	1	a	a	a	1_a_a_a
10.1136/jnnp.2005.072306	scarmeas, n	2006	Education and rates of cognitive decline in incident Alzheimer's disease	j neurol neurosur ps	10	1	a	a	a	1_a_a_a
10.1136/jnnp.2005.072306	scarmeas, n	2006	Education and rates of cognitive decline in incident Alzheimer's disease	j neurol neurosur ps	10	1	a	a	a	1_a_a_a
10.1136/jnnp.2005.072306	scarmeas, n	2006	Education and rates of cognitive decline in incident Alzheimer's disease	j neurol neurosur ps	10	1	a	a	a	1_a_a_a
10.1136/jnnp.2005.072306	scarmeas, n	2006	Education and rates of cognitive decline in incident Alzheimer's disease	j neurol neurosur ps	10	1	a	a	a	1_a_a_a
10.1136/jnnp.2005.072306	scarmeas, n	2006	Education and rates of cognitive decline in incident Alzheimer's disease	j neurol neurosur ps	10	1	a	a	a	1_a_a_a
10.1136/jnnp.2005.072306	scarmeas, n	2006	Education and rates of cognitive decline in incident Alzheimer's disease	j neurol neurosur ps	10	1	a	a	a	1_a_a_a
10.1136/jnnp.2005.072306	scarmeas, n	2006	Education and rates of cognitive decline in incident Alzheimer's disease	j neurol neurosur ps	10	1	a	a	a	1_a_a_a
10.1136/jnnp.2005.072306	scarmeas, n	2006	Education and rates of cognitive decline in incident Alzheimer's disease	j neurol neurosur ps	10	1	a	a	a	1_a_a_a
10.1136/jnnp.2005.072306	scarmeas, n	2006	Education and rates of cognitive decline in incident Alzheimer's disease	j neurol neurosur ps	10	1	a	a	a	1_a_a_a
10.1136/jnnp.2005.072306	scarmeas, n	2006	Education and rates of cognitive decline in incident Alzheimer's disease	j neurol neurosur ps	10	1	a	a	a	1_a_a_a
10.1136/jnnp.2005.072306	scarmeas, n	2006	Education and rates of cognitive decline in incident Alzheimer's disease	j neurol neurosur ps	10	1	a	a	a	1_a_a_a
10.1136/jnnp.2005.072306	scarmeas, n	2006	Education and rates of cognitive decline in incident Alzheimer's disease	j neurol neurosur ps	10	1	a	a	a	1_a_a_a
10.1136/jnnp.2005.072306	scarmeas, n	2006	Education and rates of cognitive decline in incident Alzheimer's disease	j neurol neurosur ps	10	1	a	a	a	1_a_a_a
10.1136/jnnp.2005.072306	scarmeas, n	2006	Education and rates of cognitive decline in incident Alzheimer's disease	j neurol neurosur ps	10	1	a	a	a	1_a_a_a
10.1186/1475-2891-10-117	danthiir, v	2011	The older people, omega-3, and cognitive health (EPOCH) trial design and methodology: A randomised, double-blind, controlled trial investigating the effect of long-chain omega-3 fatty acids on cognitive ageing and wellbeing in cognitively healthy older adults	nutr j	10	1	a	a	a	1_a_a_a
10.1192/bjp.bp.108.058925	akbaraly, tn	2009	Dietary pattern and depressive symptoms in middle age	brit j psychiat	16	1	a	a	a	1_a_a_a
10.3945/ajcn.113.069880	lai, js	2014	A systematic review and meta-analysis of dietary patterns and depression in community-dwelling adults	am j clin nutr	10	1	a	a	a	1_a_a_a
10.1001/archneur.64.3.392	luchsinger, ja	2007	Measures of Adiposity and Dementia Risk in Elderly Persons	arch neurol-chicago	12	1	a	a	a	1_a_a_a
10.1001/archneur.64.3.392	luchsinger, ja	2007	Measures of Adiposity and Dementia Risk in Elderly Persons	arch neurol-chicago	12	1	a	a	a	1_a_a_a
10.1001/archneur.64.3.392	luchsinger, ja	2007	Measures of Adiposity and Dementia Risk in Elderly Persons	arch neurol-chicago	12	1	a	a	a	1_a_a_a
10.1001/archneur.64.3.392	luchsinger, ja	2007	Measures of Adiposity and Dementia Risk in Elderly Persons	arch neurol-chicago	12	1	a	a	a	1_a_a_a
10.1016/j.jalz.2005.06.001	corrada maria, m	2005	Reduced risk of Alzheimer�s disease with high folate intake: The Baltimore Longitudinal Study of Aging	alzheimers dement	14	1	a	a	a	1_a_a_a
10.1001/archneur.56.3.303	petersen, rc	1999	Mild Cognitive Impairment	arch neurol-chicago	56	1	a	a	a	1_a_a_a
10.1056/NEJMoa041152	stampfer, mj	2005	Effects of Moderate Alcohol Consumption on Cognitive Function in Women	new engl j med	20	1	a	a	a	1_a_a_a
10.3945/ajcn.2008.26528	dai, j	2008	NA	am j clin nutr	17	1	a	a	a	1_a_a_a
10.1016/j.jalz.2005.11.004	hendrie hugh, c	2006	The NIH Cognitive and Emotional Health Project	alzheimers dement	17	1	a	a	a	1_a_a_a
10.1001/archinte.168.7.713	fung, tt	2008	Adherence to a DASH-Style Diet and Risk of Coronary Heart Disease and Stroke in Women	arch intern med	12	1	a	a	a	1_a_a_a
10.1016/j.jalz.2012.11.007	prince, m	2013	The global prevalence of dementia: A systematic review and metaanalysis	alzheimers dement	43	1	a	a	a	1_a_a_a
10.1016/j.jalz.2012.11.007	prince, m	2013	The global prevalence of dementia: A systematic review and metaanalysis	alzheimers dement	43	1	a	a	a	1_a_a_a
10.1016/j.jalz.2012.11.007	prince, m	2013	The global prevalence of dementia: A systematic review and metaanalysis	alzheimers dement	43	1	a	a	a	1_a_a_a
10.1016/j.jalz.2012.11.007	prince, m	2013	The global prevalence of dementia: A systematic review and metaanalysis	alzheimers dement	43	1	a	a	a	1_a_a_a
10.1001/archneur.60.2.203	luchsinger, ja	2003	Antioxidant Vitamin Intake and Risk of Alzheimer Disease	arch neurol-chicago	57	1	a	a	a	1_a_a_a
10.1001/archneur.60.2.203	luchsinger, ja	2003	Antioxidant Vitamin Intake and Risk of Alzheimer Disease	arch neurol-chicago	57	1	a	a	a	1_a_a_a
10.1001/archneur.60.2.203	luchsinger, ja	2003	Antioxidant Vitamin Intake and Risk of Alzheimer Disease	arch neurol-chicago	57	1	a	a	a	1_a_a_a
10.1001/archneur.60.2.203	luchsinger, ja	2003	Antioxidant Vitamin Intake and Risk of Alzheimer Disease	arch neurol-chicago	57	1	a	a	a	1_a_a_a
10.1056/NEJMoa032739	mclean, rr	2004	Homocysteine as a Predictive Factor for Hip Fracture in Older Persons	new engl j med	11	1	a	a	a	1_a_a_a
10.1001/archneur.59.6.972	pratico, d	2002	Increase of Brain Oxidative Stress in Mild Cognitive Impairment	arch neurol-chicago	15	1	a	a	a	1_a_a_a
10.1001/archinte.160.2.174	gregg, ew	2000	Is Diabetes Associated With Cognitive Impairment and Cognitive Decline Among Older Women?	arch intern med	20	1	a	a	a	1_a_a_a
10.3945/ajcn.2009.28641	kennedy, do	2010	Effects of resveratrol on cerebral blood flow variables and cognitive performance in humans: a double-blind, placebo-controlled, crossover investigation	am j clin nutr	18	1	a	a	a	1_a_a_a
10.7326/0003-4819-145-1-200607040-00004	estruch, r	2006	Effects of a Mediterranean-Style Diet on Cardiovascular Risk Factors	ann intern med	16	1	a	a	a	1_a_a_a
10.1001/archinte.167.22.2461	mitrou, pn	2007	Mediterranean Dietary Pattern and Prediction of All-Cause Mortality in a US Population	arch intern med	14	1	a	a	a	1_a_a_a
10.3945/ajcn.2010.29673	sofi, f	2010	Accruing evidence on benefits of adherence to the Mediterranean diet on health: an updated systematic review and meta-analysis1,	am j clin nutr	64	1	a	a	a	1_a_a_a
10.1001/archinte.158.11.1181	de lorgeril, m	1998	Mediterranean Dietary Pattern in a Randomized Trial	arch intern med	12	1	a	a	a	1_a_a_a
10.1212/01.wnl.0000271381.30143.75	van den berg, e	2007	The metabolic syndrome is associated with decelerated cognitive decline in the oldest old	neurology	14	1	a	a	a	1_a_a_a
10.1001/archneur.64.1.93	razay, g	2007	The Metabolic Syndrome and Alzheimer Disease	arch neurol-chicago	11	1	a	a	a	1_a_a_a
10.1056/NEJMoa1202753	bateman, rj	2012	Clinical and Biomarker Changes in Dominantly Inherited Alzheimer's Disease	new engl j med	10	1	a	a	a	1_a_a_a
10.1212/01.wnl.0000172914.08967.dc	luchsinger, ja	2005	Aggregation of vascular risk factors and risk of incident Alzheimer disease	neurology	17	1	a	a	a	1_a_a_a
10.1212/01.wnl.0000172914.08967.dc	luchsinger, ja	2005	Aggregation of vascular risk factors and risk of incident Alzheimer disease	neurology	17	1	a	a	a	1_a_a_a
10.1212/01.wnl.0000172914.08967.dc	luchsinger, ja	2005	Aggregation of vascular risk factors and risk of incident Alzheimer disease	neurology	17	1	a	a	a	1_a_a_a
10.1212/01.wnl.0000172914.08967.dc	luchsinger, ja	2005	Aggregation of vascular risk factors and risk of incident Alzheimer disease	neurology	17	1	a	a	a	1_a_a_a
10.1016/S0140-6736(13)61570-6	matthews, fe	2013	A two-decade comparison of prevalence of dementia in individuals aged 65 years and older from three geographical areas of England: results of the Cognitive Function and Ageing Study I and II	lancet	16	1	a	a	a	1_a_a_a
10.1016/S0140-6736(02)11472-3	singh, rb	2002	Effect of an Indo-Mediterranean diet on progression of coronary artery disease in high risk patients (Indo-Mediterranean Diet Heart Study): a randomised single-blind trial	lancet	16	1	a	a	a	1_a_a_a
10.1001/archneur.61.5.705	reitz, c	2004	Relation of Plasma Lipids to Alzheimer Disease and Vascular Dementia	arch neurol-chicago	12	1	a	a	a	1_a_a_a
10.1056/NEJMoa054025	mcmahon, ja	2006	A Controlled Trial of Homocysteine Lowering and Cognitive Performance	new engl j med	41	1	a	a	a	1_a_a_a
10.1016/S1543-5946(03)80011-9	gray shelly, l	2003	Is antioxidant use protective of cognitive function in the community-dwelling elderly?	am j geriatr pharmacother	10	1	a	a	a	1_a_a_a
10.1001/archneurol.2010.144	devore, ee	2010	Dietary Antioxidants and Long-term Risk of Dementia	arch neurol-chicago	23	1	a	a	a	1_a_a_a
10.1001/archneurol.2010.144	devore, ee	2010	Dietary Antioxidants and Long-term Risk of Dementia	arch neurol-chicago	23	1	a	a	a	1_a_a_a
10.1001/archneurol.2010.144	devore, ee	2010	Dietary Antioxidants and Long-term Risk of Dementia	arch neurol-chicago	23	1	a	a	a	1_a_a_a
10.1001/archneurol.2010.144	devore, ee	2010	Dietary Antioxidants and Long-term Risk of Dementia	arch neurol-chicago	23	1	a	a	a	1_a_a_a
10.1001/archneurol.2010.144	devore, ee	2010	Dietary Antioxidants and Long-term Risk of Dementia	arch neurol-chicago	23	1	a	a	a	1_a_a_a
10.1001/archneurol.2010.144	devore, ee	2010	Dietary Antioxidants and Long-term Risk of Dementia	arch neurol-chicago	23	1	a	a	a	1_a_a_a
10.1001/archneurol.2010.144	devore, ee	2010	Dietary Antioxidants and Long-term Risk of Dementia	arch neurol-chicago	23	1	a	a	a	1_a_a_a
10.1001/archneurol.2010.144	devore, ee	2010	Dietary Antioxidants and Long-term Risk of Dementia	arch neurol-chicago	23	1	a	a	a	1_a_a_a
10.1001/archneurol.2010.144	devore, ee	2010	Dietary Antioxidants and Long-term Risk of Dementia	arch neurol-chicago	23	1	a	a	a	1_a_a_a
10.1001/archneurol.2010.144	devore, ee	2010	Dietary Antioxidants and Long-term Risk of Dementia	arch neurol-chicago	23	1	a	a	a	1_a_a_a
10.1001/archneurol.2010.144	devore, ee	2010	Dietary Antioxidants and Long-term Risk of Dementia	arch neurol-chicago	23	1	a	a	a	1_a_a_a
10.1001/archneurol.2010.144	devore, ee	2010	Dietary Antioxidants and Long-term Risk of Dementia	arch neurol-chicago	23	1	a	a	a	1_a_a_a
10.1001/archneurol.2010.144	devore, ee	2010	Dietary Antioxidants and Long-term Risk of Dementia	arch neurol-chicago	23	1	a	a	a	1_a_a_a
10.1001/archneurol.2010.144	devore, ee	2010	Dietary Antioxidants and Long-term Risk of Dementia	arch neurol-chicago	23	1	a	a	a	1_a_a_a
10.1001/archneurol.2010.144	devore, ee	2010	Dietary Antioxidants and Long-term Risk of Dementia	arch neurol-chicago	23	1	a	a	a	1_a_a_a
10.1001/archneurol.2010.144	devore, ee	2010	Dietary Antioxidants and Long-term Risk of Dementia	arch neurol-chicago	23	1	a	a	a	1_a_a_a
10.1001/archneurol.2010.144	devore, ee	2010	Dietary Antioxidants and Long-term Risk of Dementia	arch neurol-chicago	23	1	a	a	a	1_a_a_a
10.1001/archneurol.2010.144	devore, ee	2010	Dietary Antioxidants and Long-term Risk of Dementia	arch neurol-chicago	23	1	a	a	a	1_a_a_a
10.1001/archneurol.2010.144	devore, ee	2010	Dietary Antioxidants and Long-term Risk of Dementia	arch neurol-chicago	23	1	a	a	a	1_a_a_a
10.1001/archneurol.2010.144	devore, ee	2010	Dietary Antioxidants and Long-term Risk of Dementia	arch neurol-chicago	23	1	a	a	a	1_a_a_a
10.1001/archneurol.2010.144	devore, ee	2010	Dietary Antioxidants and Long-term Risk of Dementia	arch neurol-chicago	23	1	a	a	a	1_a_a_a
10.1001/archneurol.2010.144	devore, ee	2010	Dietary Antioxidants and Long-term Risk of Dementia	arch neurol-chicago	23	1	a	a	a	1_a_a_a
10.1001/archneurol.2010.144	devore, ee	2010	Dietary Antioxidants and Long-term Risk of Dementia	arch neurol-chicago	23	1	a	a	a	1_a_a_a
10.1001/archneurol.2010.144	devore, ee	2010	Dietary Antioxidants and Long-term Risk of Dementia	arch neurol-chicago	23	1	a	a	a	1_a_a_a
10.1001/archneurol.2010.144	devore, ee	2010	Dietary Antioxidants and Long-term Risk of Dementia	arch neurol-chicago	23	1	a	a	a	1_a_a_a
10.1001/archneurol.2010.144	devore, ee	2010	Dietary Antioxidants and Long-term Risk of Dementia	arch neurol-chicago	23	1	a	a	a	1_a_a_a
10.1001/archneurol.2010.144	devore, ee	2010	Dietary Antioxidants and Long-term Risk of Dementia	arch neurol-chicago	23	1	a	a	a	1_a_a_a
10.1001/archneurol.2010.144	devore, ee	2010	Dietary Antioxidants and Long-term Risk of Dementia	arch neurol-chicago	23	1	a	a	a	1_a_a_a
10.1001/archneurol.2010.144	devore, ee	2010	Dietary Antioxidants and Long-term Risk of Dementia	arch neurol-chicago	23	1	a	a	a	1_a_a_a
10.1001/archneurol.2010.144	devore, ee	2010	Dietary Antioxidants and Long-term Risk of Dementia	arch neurol-chicago	23	1	a	a	a	1_a_a_a
10.1001/archneurol.2010.144	devore, ee	2010	Dietary Antioxidants and Long-term Risk of Dementia	arch neurol-chicago	23	1	a	a	a	1_a_a_a
10.1001/archneurol.2010.144	devore, ee	2010	Dietary Antioxidants and Long-term Risk of Dementia	arch neurol-chicago	23	1	a	a	a	1_a_a_a
10.1001/archneurol.2010.144	devore, ee	2010	Dietary Antioxidants and Long-term Risk of Dementia	arch neurol-chicago	23	1	a	a	a	1_a_a_a
10.1001/archneurol.2010.144	devore, ee	2010	Dietary Antioxidants and Long-term Risk of Dementia	arch neurol-chicago	23	1	a	a	a	1_a_a_a
10.1001/archneurol.2010.144	devore, ee	2010	Dietary Antioxidants and Long-term Risk of Dementia	arch neurol-chicago	23	1	a	a	a	1_a_a_a
10.1001/archneurol.2010.144	devore, ee	2010	Dietary Antioxidants and Long-term Risk of Dementia	arch neurol-chicago	23	1	a	a	a	1_a_a_a
10.1093/ageing/aft210	vishwanathan, r	2014	Macular pigment optical density is related to cognitive function in older people	age ageing	13	1	a	a	a	1_a_a_a
10.1159/000089919	karp, a	2006	Mental, Physical and Social Components in Leisure Activities Equally Contribute to Decrease Dementia Risk	dement geriatr cogn	10	1	a	a	a	1_a_a_a
10.1056/NEJM199704243361704	sano, m	1997	A Controlled Trial of Selegiline, Alpha-Tocopherol, or Both as Treatment for Alzheimer's Disease	new engl j med	84	1	a	a	a	1_a_a_a
10.1002/14651858.CD004034.pub3	mcguinness, b	2009	Blood pressure lowering in patients without prior cerebrovascular disease for prevention of cognitive impairment and dementia	cochrane db syst rev	15	1	a	a	a	1_a_a_a
10.7326/0003-4819-131-5-199909070-00006	bostom, ag	1999	Nonfasting Plasma Total Homocysteine Levels and Stroke Incidence in Elderly Persons: The Framingham Study	ann intern med	11	1	a	a	a	1_a_a_a
10.1001/archneur.64.4.570	luchsinger, ja	2007	Relation of Diabetes to Mild Cognitive Impairment	arch neurol-chicago	14	1	a	a	a	1_a_a_a
10.1001/archneur.64.4.570	luchsinger, ja	2007	Relation of Diabetes to Mild Cognitive Impairment	arch neurol-chicago	14	1	a	a	a	1_a_a_a
10.1001/archneur.64.4.570	luchsinger, ja	2007	Relation of Diabetes to Mild Cognitive Impairment	arch neurol-chicago	14	1	a	a	a	1_a_a_a
10.1001/archneur.64.4.570	luchsinger, ja	2007	Relation of Diabetes to Mild Cognitive Impairment	arch neurol-chicago	14	1	a	a	a	1_a_a_a
10.1016/S0140-6736(96)90608-X	skoog, i	1996	15-year longitudinal study of blood pressure and dementia	lancet	32	1	a	a	a	1_a_a_a
10.1001/archneur.62.10.1556	kivipelto, m	2005	Obesity and Vascular Risk Factors at Midlife and the Risk of Dementia and Alzheimer Disease	arch neurol-chicago	52	1	a	a	a	1_a_a_a
10.1001/archneur.62.10.1556	kivipelto, m	2005	Obesity and Vascular Risk Factors at Midlife and the Risk of Dementia and Alzheimer Disease	arch neurol-chicago	52	1	a	a	a	1_a_a_a
10.1001/archneur.62.10.1556	kivipelto, m	2005	Obesity and Vascular Risk Factors at Midlife and the Risk of Dementia and Alzheimer Disease	arch neurol-chicago	52	1	a	a	a	1_a_a_a
10.1001/archneur.62.10.1556	kivipelto, m	2005	Obesity and Vascular Risk Factors at Midlife and the Risk of Dementia and Alzheimer Disease	arch neurol-chicago	52	1	a	a	a	1_a_a_a
10.1002/14651858.CD002854.pub2	isaac, mgekn	2008	Vitamin E for Alzheimer's disease and mild cognitive impairment	cochrane db syst rev	11	1	a	a	a	1_a_a_a
10.1056/NEJMoa0801369	beckett, ns	2008	Treatment of Hypertension in Patients 80 Years of Age or Older	new engl j med	15	1	a	a	a	1_a_a_a
10.1001/archneurol.2008.582	fitzpatrick, al	2009	Midlife and Late-Life Obesity and the Risk of Dementia	arch neurol-chicago	43	1	a	a	a	1_a_a_a
10.1093/ije/dyp142	panagiotakos, db	2009	Mediterranean diet and inflammatory response in myocardial infarction survivors	int j epidemiol	10	1	a	a	a	1_a_a_a
10.1001/archneur.61.5.668	engelhart, mj	2004	Inflammatory Proteins in Plasma and the Risk of Dementia	arch neurol-chicago	26	1	a	a	a	1_a_a_a
10.1161/CIRCULATIONAHA.108.816736	fung, tt	2009	Mediterranean Diet and Incidence of and Mortality From Coronary Heart Disease and Stroke in Women	circulation	19	1	a	a	a	1_a_a_a
10.1016/j.neurobiolaging.2004.03.016	launer, lj	2005	The epidemiologic study of dementia: a life-long quest?	neurobiol aging	13	1	a	a	a	1_a_a_a
10.1194/jlr.M300079-JLR200	aid, s	2003	Effect of a diet-induced n-3 PUFA depletion on cholinergic parameters in the rat hippocampus	j lipid res	10	1	a	a	a	1_a_a_a
10.1016/j.brainres.2010.08.049	chaddock, l	2010	A neuroimaging investigation of the association between aerobic fitness, hippocampal volume, and memory performance in preadolescent children	brain res	10	1	a	a	a	1_a_a_a
10.1093/aje/kwh134	hoffmann, k	2004	Application of a New Statistical Method to Derive Dietary Patterns in Nutritional Epidemiology	am j epidemiol	12	1	a	a	a	1_a_a_a
10.1093/brain/awh451	amieva, h	2005	The 9 year cognitive decline before dementia of the Alzheimer type: a prospective population-based study	brain	12	1	a	a	a	1_a_a_a
10.1101/cshperspect.a006346	wyss-coray, t	2012	Inflammation in Alzheimer Disease--A Brief Review of the Basic Science and Clinical Literature	csh perspect med	10	1	a	a	a	1_a_a_a
10.1016/j.brainresrev.2008.09.002	maalouf, m	2009	The neuroprotective properties of calorie restriction, the ketogenic diet, and ketone bodies	brain res rev	12	1	a	a	a	1_a_a_a
10.1523/JNEUROSCI.1071-09.2009	ma, ql	2009	�-Amyloid Oligomers Induce Phosphorylation of Tau and Inactivation of Insulin Receptor Substrate via c-Jun N-Terminal Kinase Signaling: Suppression by Omega-3 Fatty Acids and Curcumin	j neurosci	11	1	a	a	a	1_a_a_a
10.1177/089826439300500202	kohout, fj	1993	Two Shorter Forms of the CES-D Depression Symptoms Index	j aging health	10	1	a	a	a	1_a_a_a
10.1016/j.jneuroim.2009.11.010	pistell, pj	2010	Cognitive impairment following high fat diet consumption is associated with brain inflammation	j neuroimmunol	21	1	a	a	a	1_a_a_a
10.3233/JAD-2009-0920	eskelinen, mh	2009	Midlife Coffee and Tea Drinking and the Risk of Late-Life Dementia: A Population-Based CAIDE Study	j alzheimers dis	11	1	a	a	a	1_a_a_a
10.1016/j.expneurol.2008.01.016	adams, mm	2008	Caloric restriction and age affect synaptic proteins in hippocampal CA3 and spatial learning ability	exp neurol	10	1	a	a	a	1_a_a_a
10.1126/science.1173635	colman, rj	2009	Caloric Restriction Delays Disease Onset and Mortality in Rhesus Monkeys	science	15	1	a	a	a	1_a_a_a
10.1073/pnas.0400266101	colcombe, sj	2004	Cardiovascular fitness, cortical plasticity, and aging	p natl acad sci usa	23	1	a	a	a	1_a_a_a
10.1161/01.ATV.20.10.2255	kalmijn, s	2000	Metabolic Cardiovascular Syndrome and Risk of Dementia in Japanese-American Elderly Men : The Honolulu-Asia Aging Study	arterioscl throm vas	21	1	a	a	a	1_a_a_a
10.1161/01.ATV.20.10.2255	kalmijn, s	2000	Metabolic Cardiovascular Syndrome and Risk of Dementia in Japanese-American Elderly Men : The Honolulu-Asia Aging Study	arterioscl throm vas	21	1	a	a	a	1_a_a_a
10.1161/01.ATV.20.10.2255	kalmijn, s	2000	Metabolic Cardiovascular Syndrome and Risk of Dementia in Japanese-American Elderly Men : The Honolulu-Asia Aging Study	arterioscl throm vas	21	1	a	a	a	1_a_a_a
10.1161/01.ATV.20.10.2255	kalmijn, s	2000	Metabolic Cardiovascular Syndrome and Risk of Dementia in Japanese-American Elderly Men : The Honolulu-Asia Aging Study	arterioscl throm vas	21	1	a	a	a	1_a_a_a
10.1002/ana.20493	ruitenberg, a	2005	Cerebral hypoperfusion and clinical onset of dementia: The Rotterdam study	ann neurol	11	1	a	a	a	1_a_a_a
10.1016/S1474-4422(03)00305-3	o'brien, jt	2003	Vascular cognitive impairment	lancet neurol	10	1	a	a	a	1_a_a_a
10.1037/0735-7044.113.3.431	messier, c	1999	Effect of glucose, glucose regulation, and word imagery value on human memory.	behav neurosci	10	1	a	a	a	1_a_a_a
10.1038/ijo.2013.142	liang, j	2014	Neurocognitive correlates of obesity and obesity-related behaviors in children and adolescents	int j obesity	11	1	a	a	a	1_a_a_a
10.1093/aje/kwk017	proust-lima, c	2007	Sensitivity of Four Psychometric Tests to Measure Cognitive Changes in Brain Aging-Population-based Studies	am j epidemiol	10	1	a	a	a	1_a_a_a
10.1038/nrn2639	lupien, sj	2009	Effects of stress throughout the lifespan on the brain, behaviour and cognition	nat rev neurosci	10	1	a	a	a	1_a_a_a
10.1016/S0197-4580(99)00028-7	hauss-wegrzyniak, b	1999	The effects of a novel NSAID on chronic neuroinflammation are age dependent<U+2606>	neurobiol aging	10	1	a	a	a	1_a_a_a
10.1016/S0969-9961(03)00070-6	ho, pi	2003	Folate deprivation induces neurodegeneration: roles of oxidative stress and increased homocysteine	neurobiol dis	12	1	a	a	a	1_a_a_a
10.1016/j.physbeh.2011.02.013	field, dt	2011	Consumption of cocoa flavanols results in an acute improvement in visual and cognitive functions	physiol behav	10	1	a	a	a	1_a_a_a
10.1177/0269881109106923	scholey, ab	2010	Consumption of cocoa flavanols results in acute improvements in mood and cognitive performance during sustained mental effort	j psychopharmacol	17	1	a	a	a	1_a_a_a
10.1111/j.1365-2125.2012.04378.x	nehlig, a	2013	The neuroprotective effects of cocoa flavanol and its influence on cognitive performance	brit j clin pharmaco	10	1	a	a	a	1_a_a_a
10.1586/14737175.8.1.133	solfrizzi, vincenzo	2008	Lifestyle-related factors in predementia and dementia syndromes	expert rev neurother	20	1	a	a	a	1_a_a_a
10.1016/j.bbadis.2008.12.003	roriz, js	2009	(Pre)diabetes, brain aging, and cognition	bba-mol basis dis	12	1	a	a	a	1_a_a_a
10.3233/JAD-2010-091414	kanoski, se	2010	The Effects of a High-Energy Diet on Hippocampal Function and Blood-Brain Barrier Integrity in the Rat	j alzheimers dis	18	1	a	a	a	1_a_a_a
10.1007/BF00402181	kalmijn, s	1995	Glucose intolerance, hyperinsulinaemia and cognitive function in a general population of elderly men	diabetologia	12	1	a	a	a	1_a_a_a
10.1007/BF00402181	kalmijn, s	1995	Glucose intolerance, hyperinsulinaemia and cognitive function in a general population of elderly men	diabetologia	12	1	a	a	a	1_a_a_a
10.1007/BF00402181	kalmijn, s	1995	Glucose intolerance, hyperinsulinaemia and cognitive function in a general population of elderly men	diabetologia	12	1	a	a	a	1_a_a_a
10.1007/BF00402181	kalmijn, s	1995	Glucose intolerance, hyperinsulinaemia and cognitive function in a general population of elderly men	diabetologia	12	1	a	a	a	1_a_a_a
10.1074/jbc.M703561200	cao, df	2007	Intake of Sucrose-sweetened Water Induces Insulin Resistance and Exacerbates Memory Deficits and Amyloidosis in a Transgenic Mouse Model of Alzheimer Disease	j biol chem	11	1	a	a	a	1_a_a_a
10.1017/S0007114509992364	krikorian, r	2010	Concord grape juice supplementation improves memory function in older adults with mild cognitive impairment	brit j nutr	23	1	a	a	a	1_a_a_a
10.1001/jama.279.9.688	yaffe, k	1998	Estrogen Therapy in Postmenopausal Women	jama-j am med assoc	12	1	a	a	a	1_a_a_a
10.1001/jama.279.9.688	yaffe, k	1998	Estrogen Therapy in Postmenopausal Women	jama-j am med assoc	12	1	a	a	a	1_a_a_a
10.1001/jama.279.9.688	yaffe, k	1998	Estrogen Therapy in Postmenopausal Women	jama-j am med assoc	12	1	a	a	a	1_a_a_a
10.1001/jama.279.9.688	yaffe, k	1998	Estrogen Therapy in Postmenopausal Women	jama-j am med assoc	12	1	a	a	a	1_a_a_a
10.1001/archgenpsychiatry.2009.129	sanchez-villegas, a	2009	Association of the Mediterranean Dietary Pattern With the Incidence of Depression	arch gen psychiat	15	1	a	a	a	1_a_a_a
10.1001/jama.289.11.1405	mukamal, kj	2003	Prospective Study of Alcohol Consumption and Risk of Dementia in Older Adults	jama-j am med assoc	18	1	a	a	a	1_a_a_a
10.1001/jama.297.8.842	bjelakovic, g	2007	Mortality in Randomized Trials of Antioxidant Supplements for Primary and Secondary Prevention	jama-j am med assoc	11	1	a	a	a	1_a_a_a
10.1001/jama.2012.39	flegal, km	2012	Prevalence of Obesity and Trends in the Distribution of Body Mass Index Among US Adults, 1999-2010	jama-j am med assoc	11	1	a	a	a	1_a_a_a
10.1001/jama.300.15.1774	aisen, ps	2008	High-Dose B Vitamin Supplementation and Cognitive Decline in Alzheimer Disease	jama-j am med assoc	39	1	a	a	a	1_a_a_a
10.1001/jama.282.1.40	haan, mn	1999	The Role of <EMPH TYPE="ITAL">APOE</EMPH> <U+220A>4 in Modulating Effects of Other Risk Factors for Cognitive Decline in Elderly Persons	jama-j am med assoc	11	1	a	a	a	1_a_a_a
10.1001/jama.288.18.2271	ball, k	2002	Effects of Cognitive Training Interventions With Older Adults	jama-j am med assoc	27	1	a	a	a	1_a_a_a
10.1001/jama.296.23.2805	willis, sl	2006	Long-term Effects of Cognitive Training on Everyday Functional Outcomes in Older Adults	jama-j am med assoc	29	1	a	a	a	1_a_a_a
10.1001/archneur.60.8.1119	hebert, le	2003	Alzheimer Disease in the US Population	arch neurol-chicago	30	1	a	a	a	1_a_a_a
10.1001/archneur.58.3.498	laurin, d	2001	Physical Activity and Risk of Cognitive Impairment and Dementia in Elderly Persons	arch neurol-chicago	34	1	a	a	a	1_a_a_a
10.1001/jama.292.12.1433	knoops, ktb	2004	Mediterranean Diet, Lifestyle Factors, and 10-Year Mortality in Elderly European Men and Women	jama-j am med assoc	36	1	a	a	a	1_a_a_a
10.1001/jama.2010.1510	quinn, jf	2010	Docosahexaenoic Acid Supplementation and Cognitive Decline in Alzheimer Disease	jama-j am med assoc	43	1	a	a	a	1_a_a_a
10.1001/jama.292.12.1447	abbott, rd	2004	Walking and Dementia in Physically Capable Elderly Men	jama-j am med assoc	19	1	a	a	a	1_a_a_a
10.1001/jama.287.6.742	wilson, rs	2002	Participation in Cognitively Stimulating Activities and Risk of Incident Alzheimer Disease	jama-j am med assoc	16	1	a	a	a	1_a_a_a
10.1001/jama.2008.683	dekosky, st	2008	<emph type="ital">Ginkgo biloba</emph> for Prevention of Dementia<subtitle>A Randomized Controlled Trial</subtitle>	jama-j am med assoc	15	1	a	a	a	1_a_a_a
10.1001/archneur.57.10.1439	wolozin, b	2000	Decreased Prevalence of Alzheimer Disease Associated With 3-Hydroxy-3-Methyglutaryl Coenzyme A Reductase Inhibitors	arch neurol-chicago	14	1	a	a	a	1_a_a_a
10.1001/jama.287.24.3223	engelhart, mj	2002	Dietary Intake of Antioxidants and Risk of Alzheimer Disease	jama-j am med assoc	100	1	a	a	a	1_a_a_a
10.1001/jama.300.9.1027	lautenschlager, nt	2008	Effect of Physical Activity on Cognitive Function in Older Adults at Risk for Alzheimer Disease	jama-j am med assoc	39	1	a	a	a	1_a_a_a
10.1001/jama.283.16.2109	kant, ak	2000	A Prospective Study of Diet Quality and Mortality in Women	jama-j am med assoc	12	1	a	a	a	1_a_a_a
10.1001/jama.292.12.1454	weuve, j	2004	Physical Activity, Including Walking, and Cognitive Function in Older Women	jama-j am med assoc	29	1	a	a	a	1_a_a_a
10.1001/jama.292.1.65	kreijkamp-kaspers, s	2004	Effect of Soy Protein Containing Isoflavones on Cognitive Function, Bone Mineral Density, and Plasma Lipids in Postmenopausal Women	jama-j am med assoc	10	1	a	a	a	1_a_a_a
10.1001/jama.289.20.2651	shumaker, sa	2003	Estrogen Plus Progestin and the Incidence of Dementia and Mild Cognitive Impairment in Postmenopausal Women	jama-j am med assoc	18	1	a	a	a	1_a_a_a
10.1001/jama.2009.1836	lieb, w	2009	Association of Plasma Leptin Levels With Incident Alzheimer Disease and MRI Measures of Brain Aging	jama-j am med assoc	14	1	a	a	a	1_a_a_a
10.1001/jama.2009.1913	snitz, be	2009	<emph type="ital">Ginkgo biloba</emph> for Preventing Cognitive Decline in Older Adults<subtitle>A Randomized Trial</subtitle>	jama-j am med assoc	10	1	a	a	a	1_a_a_a
10.1001/jama.292.12.1440	esposito, k	2004	Effect of a Mediterranean-Style Diet on Endothelial Dysfunction and Markers of Vascular Inflammation in the Metabolic Syndrome	jama-j am med assoc	28	1	a	a	a	1_a_a_a
10.1001/jama.287.3.356	ford, es	2002	Prevalence of the Metabolic Syndrome Among US Adults	jama-j am med assoc	15	1	a	a	a	1_a_a_a
10.1001/jama.291.24.2947	shumaker, sa	2004	Conjugated Equine Estrogens and Incidence of Probable Dementia and Mild Cognitive Impairment in Postmenopausal Women<SUBTITLE>Women's Health Initiative Memory Study</SUBTITLE>	jama-j am med assoc	11	1	a	a	a	1_a_a_a
10.1016/j.neurobiolaging.2008.09.023	salthouse, ta	2009	When does age-related cognitive decline begin?	neurobiol aging	13	1	a	a	a	1_a_a_a
10.1016/0165-0173(95)00011-9	mcgeer, pl	1995	The inflammatory response system of brain: implications for therapy of Alzheimer and other neurodegenerative diseases	brain res rev	15	1	a	a	a	1_a_a_a
10.1124/jpet.108.137455	begum, an	2008	Curcumin Structure-Function, Bioavailability, and Efficacy in Models of Neuroinflammation and Alzheimer's Disease	j pharmacol exp ther	11	1	a	a	a	1_a_a_a
10.1093/aje/kwj267	ng, tp	2006	Curry Consumption and Cognitive Function in the Elderly	am j epidemiol	15	1	a	a	a	1_a_a_a
10.1093/aje/kwj267	ng, tp	2006	Curry Consumption and Cognitive Function in the Elderly	am j epidemiol	15	1	a	a	a	1_a_a_a
10.1093/aje/kwj267	ng, tp	2006	Curry Consumption and Cognitive Function in the Elderly	am j epidemiol	15	1	a	a	a	1_a_a_a
10.1093/aje/kwj267	ng, tp	2006	Curry Consumption and Cognitive Function in the Elderly	am j epidemiol	15	1	a	a	a	1_a_a_a
10.1093/aje/kwj267	ng, tp	2006	Curry Consumption and Cognitive Function in the Elderly	am j epidemiol	15	1	a	a	a	1_a_a_a
10.1093/aje/kwj267	ng, tp	2006	Curry Consumption and Cognitive Function in the Elderly	am j epidemiol	15	1	a	a	a	1_a_a_a
10.1093/aje/kwj267	ng, tp	2006	Curry Consumption and Cognitive Function in the Elderly	am j epidemiol	15	1	a	a	a	1_a_a_a
10.1093/aje/kwj267	ng, tp	2006	Curry Consumption and Cognitive Function in the Elderly	am j epidemiol	15	1	a	a	a	1_a_a_a
10.1093/aje/kwj267	ng, tp	2006	Curry Consumption and Cognitive Function in the Elderly	am j epidemiol	15	1	a	a	a	1_a_a_a
10.1093/aje/kwj267	ng, tp	2006	Curry Consumption and Cognitive Function in the Elderly	am j epidemiol	15	1	a	a	a	1_a_a_a
10.1093/aje/kwj267	ng, tp	2006	Curry Consumption and Cognitive Function in the Elderly	am j epidemiol	15	1	a	a	a	1_a_a_a
10.1093/aje/kwj267	ng, tp	2006	Curry Consumption and Cognitive Function in the Elderly	am j epidemiol	15	1	a	a	a	1_a_a_a
10.1093/aje/kwj267	ng, tp	2006	Curry Consumption and Cognitive Function in the Elderly	am j epidemiol	15	1	a	a	a	1_a_a_a
10.1093/aje/kwj267	ng, tp	2006	Curry Consumption and Cognitive Function in the Elderly	am j epidemiol	15	1	a	a	a	1_a_a_a
10.1093/aje/kwj267	ng, tp	2006	Curry Consumption and Cognitive Function in the Elderly	am j epidemiol	15	1	a	a	a	1_a_a_a
10.1093/aje/kwj267	ng, tp	2006	Curry Consumption and Cognitive Function in the Elderly	am j epidemiol	15	1	a	a	a	1_a_a_a
10.1093/aje/kwj267	ng, tp	2006	Curry Consumption and Cognitive Function in the Elderly	am j epidemiol	15	1	a	a	a	1_a_a_a
10.1093/aje/kwj267	ng, tp	2006	Curry Consumption and Cognitive Function in the Elderly	am j epidemiol	15	1	a	a	a	1_a_a_a
10.1093/aje/kwj267	ng, tp	2006	Curry Consumption and Cognitive Function in the Elderly	am j epidemiol	15	1	a	a	a	1_a_a_a
10.1093/aje/kwj267	ng, tp	2006	Curry Consumption and Cognitive Function in the Elderly	am j epidemiol	15	1	a	a	a	1_a_a_a
10.1093/aje/kwj267	ng, tp	2006	Curry Consumption and Cognitive Function in the Elderly	am j epidemiol	15	1	a	a	a	1_a_a_a
10.1093/aje/kwj267	ng, tp	2006	Curry Consumption and Cognitive Function in the Elderly	am j epidemiol	15	1	a	a	a	1_a_a_a
10.1093/aje/kwj267	ng, tp	2006	Curry Consumption and Cognitive Function in the Elderly	am j epidemiol	15	1	a	a	a	1_a_a_a
10.1093/aje/kwj267	ng, tp	2006	Curry Consumption and Cognitive Function in the Elderly	am j epidemiol	15	1	a	a	a	1_a_a_a
10.1093/aje/kwj267	ng, tp	2006	Curry Consumption and Cognitive Function in the Elderly	am j epidemiol	15	1	a	a	a	1_a_a_a
10.1016/S1474-4422(09)70299-6	jack, cr	2010	Hypothetical model of dynamic biomarkers of the Alzheimer's pathological cascade	lancet neurol	22	1	a	a	a	1_a_a_a
10.1016/j.neubiorev.2006.07.001	raz, n	2006	Differential aging of the brain: Patterns, cognitive correlates and modifiers	neurosci biobehav r	10	1	a	a	a	1_a_a_a
10.1016/j.neubiorev.2006.07.001	raz, n	2006	Differential aging of the brain: Patterns, cognitive correlates and modifiers	neurosci biobehav r	10	1	a	a	a	1_a_a_a
10.1016/j.neubiorev.2006.07.001	raz, n	2006	Differential aging of the brain: Patterns, cognitive correlates and modifiers	neurosci biobehav r	10	1	a	a	a	1_a_a_a
10.1016/j.neubiorev.2006.07.001	raz, n	2006	Differential aging of the brain: Patterns, cognitive correlates and modifiers	neurosci biobehav r	10	1	a	a	a	1_a_a_a
10.1038/sj.mp.4001888	rao, js	2007	n-3 Polyunsaturated fatty acid deprivation in rats decreases frontal cortex BDNF via a p38 MAPK-dependent mechanism	mol psychiatr	10	1	a	a	a	1_a_a_a
10.1007/s11357-999-0002-7	shukitt-hale, b	1999	The effects of aging and oxidative stress on psychomotor and cognitive behavior	age	15	1	a	a	a	1_a_a_a
10.1007/s11357-999-0002-7	shukitt-hale, b	1999	The effects of aging and oxidative stress on psychomotor and cognitive behavior	age	15	1	a	a	a	1_a_a_a
10.1007/s11357-999-0002-7	shukitt-hale, b	1999	The effects of aging and oxidative stress on psychomotor and cognitive behavior	age	15	1	a	a	a	1_a_a_a
10.1007/s11357-999-0002-7	shukitt-hale, b	1999	The effects of aging and oxidative stress on psychomotor and cognitive behavior	age	15	1	a	a	a	1_a_a_a
10.1007/s11357-999-0002-7	shukitt-hale, b	1999	The effects of aging and oxidative stress on psychomotor and cognitive behavior	age	15	1	a	a	a	1_a_a_a
10.1007/s11357-999-0002-7	shukitt-hale, b	1999	The effects of aging and oxidative stress on psychomotor and cognitive behavior	age	15	1	a	a	a	1_a_a_a
10.1007/s11357-999-0002-7	shukitt-hale, b	1999	The effects of aging and oxidative stress on psychomotor and cognitive behavior	age	15	1	a	a	a	1_a_a_a
10.1007/s11357-999-0002-7	shukitt-hale, b	1999	The effects of aging and oxidative stress on psychomotor and cognitive behavior	age	15	1	a	a	a	1_a_a_a
10.1007/s11357-999-0002-7	shukitt-hale, b	1999	The effects of aging and oxidative stress on psychomotor and cognitive behavior	age	15	1	a	a	a	1_a_a_a
10.1007/s11357-999-0002-7	shukitt-hale, b	1999	The effects of aging and oxidative stress on psychomotor and cognitive behavior	age	15	1	a	a	a	1_a_a_a
10.1007/s11357-999-0002-7	shukitt-hale, b	1999	The effects of aging and oxidative stress on psychomotor and cognitive behavior	age	15	1	a	a	a	1_a_a_a
10.1007/s11357-999-0002-7	shukitt-hale, b	1999	The effects of aging and oxidative stress on psychomotor and cognitive behavior	age	15	1	a	a	a	1_a_a_a
10.1007/s11357-999-0002-7	shukitt-hale, b	1999	The effects of aging and oxidative stress on psychomotor and cognitive behavior	age	15	1	a	a	a	1_a_a_a
10.1007/s11357-999-0002-7	shukitt-hale, b	1999	The effects of aging and oxidative stress on psychomotor and cognitive behavior	age	15	1	a	a	a	1_a_a_a
10.1007/s11357-999-0002-7	shukitt-hale, b	1999	The effects of aging and oxidative stress on psychomotor and cognitive behavior	age	15	1	a	a	a	1_a_a_a
10.1007/s11357-999-0002-7	shukitt-hale, b	1999	The effects of aging and oxidative stress on psychomotor and cognitive behavior	age	15	1	a	a	a	1_a_a_a
10.1007/s11357-999-0002-7	shukitt-hale, b	1999	The effects of aging and oxidative stress on psychomotor and cognitive behavior	age	15	1	a	a	a	1_a_a_a
10.1007/s11357-999-0002-7	shukitt-hale, b	1999	The effects of aging and oxidative stress on psychomotor and cognitive behavior	age	15	1	a	a	a	1_a_a_a
10.1007/s11357-999-0002-7	shukitt-hale, b	1999	The effects of aging and oxidative stress on psychomotor and cognitive behavior	age	15	1	a	a	a	1_a_a_a
10.1007/s11357-999-0002-7	shukitt-hale, b	1999	The effects of aging and oxidative stress on psychomotor and cognitive behavior	age	15	1	a	a	a	1_a_a_a
10.1007/s11357-999-0002-7	shukitt-hale, b	1999	The effects of aging and oxidative stress on psychomotor and cognitive behavior	age	15	1	a	a	a	1_a_a_a
10.1007/s11357-999-0002-7	shukitt-hale, b	1999	The effects of aging and oxidative stress on psychomotor and cognitive behavior	age	15	1	a	a	a	1_a_a_a
10.1007/s11357-999-0002-7	shukitt-hale, b	1999	The effects of aging and oxidative stress on psychomotor and cognitive behavior	age	15	1	a	a	a	1_a_a_a
10.1007/s11357-999-0002-7	shukitt-hale, b	1999	The effects of aging and oxidative stress on psychomotor and cognitive behavior	age	15	1	a	a	a	1_a_a_a
10.1007/s11357-999-0002-7	shukitt-hale, b	1999	The effects of aging and oxidative stress on psychomotor and cognitive behavior	age	15	1	a	a	a	1_a_a_a
10.1007/s11357-999-0002-7	shukitt-hale, b	1999	The effects of aging and oxidative stress on psychomotor and cognitive behavior	age	15	1	a	a	a	1_a_a_a
10.1007/s11357-999-0002-7	shukitt-hale, b	1999	The effects of aging and oxidative stress on psychomotor and cognitive behavior	age	15	1	a	a	a	1_a_a_a
10.1007/s11357-999-0002-7	shukitt-hale, b	1999	The effects of aging and oxidative stress on psychomotor and cognitive behavior	age	15	1	a	a	a	1_a_a_a
10.1007/s11357-999-0002-7	shukitt-hale, b	1999	The effects of aging and oxidative stress on psychomotor and cognitive behavior	age	15	1	a	a	a	1_a_a_a
10.1007/s11357-999-0002-7	shukitt-hale, b	1999	The effects of aging and oxidative stress on psychomotor and cognitive behavior	age	15	1	a	a	a	1_a_a_a
10.1007/s11357-999-0002-7	shukitt-hale, b	1999	The effects of aging and oxidative stress on psychomotor and cognitive behavior	age	15	1	a	a	a	1_a_a_a
10.1007/s11357-999-0002-7	shukitt-hale, b	1999	The effects of aging and oxidative stress on psychomotor and cognitive behavior	age	15	1	a	a	a	1_a_a_a
10.1007/s11357-999-0002-7	shukitt-hale, b	1999	The effects of aging and oxidative stress on psychomotor and cognitive behavior	age	15	1	a	a	a	1_a_a_a
10.1007/s11357-999-0002-7	shukitt-hale, b	1999	The effects of aging and oxidative stress on psychomotor and cognitive behavior	age	15	1	a	a	a	1_a_a_a
10.1007/s11357-999-0002-7	shukitt-hale, b	1999	The effects of aging and oxidative stress on psychomotor and cognitive behavior	age	15	1	a	a	a	1_a_a_a
10.1007/s11357-999-0002-7	shukitt-hale, b	1999	The effects of aging and oxidative stress on psychomotor and cognitive behavior	age	15	1	a	a	a	1_a_a_a
10.1172/JCI57256	bomfim, tr	2012	An anti-diabetes agent protects the mouse brain from defective insulin signaling caused by Alzheimer�s disease�associated A� oligomers	j clin invest	14	1	a	a	a	1_a_a_a
10.1172/JCI25420	lukiw, wj	2005	A role for docosahexaenoic acid-derived neuroprotectin D1 in neural cell survival and Alzheimer disease	j clin invest	24	1	a	a	a	1_a_a_a
10.1007/s001250050588	ott, a	1996	Association of diabetes mellitus and dementia: The Rotterdam Study	diabetologia	20	1	a	a	a	1_a_a_a
10.1016/0197-4580(95)02002-0	craft, s	1996	Memory improvement following induced hyperinsulinemia in alzheimer's disease	neurobiol aging	10	1	a	a	a	1_a_a_a
10.1111/j.1600-0447.1992.tb03285.x	bell, ir	1992	Plasma homocysteine in vascular disease and in nonvascular dementia of depressed elderly people	acta psychiat scand	22	1	a	a	a	1_a_a_a
10.1016/0165-1781(89)90047-4	buysse, dj	1989	The Pittsburgh sleep quality index: A new instrument for psychiatric practice and research	psychiat res	22	1	a	a	a	1_a_a_a
10.1002/hipo.20547	erickson, ki	2009	Aerobic fitness is associated with hippocampal volume in elderly humans	hippocampus	15	1	a	a	a	1_a_a_a
10.1016/0165-0270(84)90007-4	morris, r	1984	Developments of a water-maze procedure for studying spatial learning in the rat	j neurosci meth	52	1	a	a	a	1_a_a_a
10.1002/hipo.20577	stranahan, am	2009	Voluntary exercise and caloric restriction enhance hippocampal dendritic spine density and BDNF levels in diabetic mice	hippocampus	10	1	a	a	a	1_a_a_a
10.1002/hipo.20577	stranahan, am	2009	Voluntary exercise and caloric restriction enhance hippocampal dendritic spine density and BDNF levels in diabetic mice	hippocampus	10	1	a	a	a	1_a_a_a
10.1002/hipo.20577	stranahan, am	2009	Voluntary exercise and caloric restriction enhance hippocampal dendritic spine density and BDNF levels in diabetic mice	hippocampus	10	1	a	a	a	1_a_a_a
10.1002/hipo.20577	stranahan, am	2009	Voluntary exercise and caloric restriction enhance hippocampal dendritic spine density and BDNF levels in diabetic mice	hippocampus	10	1	a	a	a	1_a_a_a
10.1002/hipo.20577	stranahan, am	2009	Voluntary exercise and caloric restriction enhance hippocampal dendritic spine density and BDNF levels in diabetic mice	hippocampus	10	1	a	a	a	1_a_a_a
10.1002/hipo.20577	stranahan, am	2009	Voluntary exercise and caloric restriction enhance hippocampal dendritic spine density and BDNF levels in diabetic mice	hippocampus	10	1	a	a	a	1_a_a_a
10.1002/hipo.20577	stranahan, am	2009	Voluntary exercise and caloric restriction enhance hippocampal dendritic spine density and BDNF levels in diabetic mice	hippocampus	10	1	a	a	a	1_a_a_a
10.1002/hipo.20577	stranahan, am	2009	Voluntary exercise and caloric restriction enhance hippocampal dendritic spine density and BDNF levels in diabetic mice	hippocampus	10	1	a	a	a	1_a_a_a
10.1002/hipo.20577	stranahan, am	2009	Voluntary exercise and caloric restriction enhance hippocampal dendritic spine density and BDNF levels in diabetic mice	hippocampus	10	1	a	a	a	1_a_a_a
10.1002/hipo.20577	stranahan, am	2009	Voluntary exercise and caloric restriction enhance hippocampal dendritic spine density and BDNF levels in diabetic mice	hippocampus	10	1	a	a	a	1_a_a_a
10.1002/hipo.20577	stranahan, am	2009	Voluntary exercise and caloric restriction enhance hippocampal dendritic spine density and BDNF levels in diabetic mice	hippocampus	10	1	a	a	a	1_a_a_a
10.1002/hipo.20577	stranahan, am	2009	Voluntary exercise and caloric restriction enhance hippocampal dendritic spine density and BDNF levels in diabetic mice	hippocampus	10	1	a	a	a	1_a_a_a
10.1002/hipo.20577	stranahan, am	2009	Voluntary exercise and caloric restriction enhance hippocampal dendritic spine density and BDNF levels in diabetic mice	hippocampus	10	1	a	a	a	1_a_a_a
10.1002/hipo.20577	stranahan, am	2009	Voluntary exercise and caloric restriction enhance hippocampal dendritic spine density and BDNF levels in diabetic mice	hippocampus	10	1	a	a	a	1_a_a_a
10.1002/hipo.20577	stranahan, am	2009	Voluntary exercise and caloric restriction enhance hippocampal dendritic spine density and BDNF levels in diabetic mice	hippocampus	10	1	a	a	a	1_a_a_a
10.1002/hipo.20577	stranahan, am	2009	Voluntary exercise and caloric restriction enhance hippocampal dendritic spine density and BDNF levels in diabetic mice	hippocampus	10	1	a	a	a	1_a_a_a
10.1111/j.1749-6632.2002.tb04811.x	otsuka, m	2002	Similarities and Differences between Alzheimer's Disease and Vascular Dementia from the Viewpoint of Nutrition	ann ny acad sci	11	1	a	a	a	1_a_a_a
10.1016/j.neurobiolaging.2004.09.014	patel, nv	2005	Caloric restriction attenuates A�-deposition in Alzheimer transgenic models	neurobiol aging	14	1	a	a	a	1_a_a_a
10.1002/ptr.2388	pipingas, a	2008	Improved cognitive performance after dietary supplementation with aPinus radiatabark extract Formulation	phytother res	14	1	a	a	a	1_a_a_a
10.1016/j.neuroscience.2006.01.021	kawakita, e	2006	Docosahexaenoic acid promotes neurogenesis in vitro and in vivo	neuroscience	18	1	a	a	a	1_a_a_a
10.1046/j.1471-4159.2002.00905.x	hashimoto, m	2002	Docosahexaenoic acid provides protection from impairment of learning ability in Alzheimer's disease model rats	j neurochem	21	1	a	a	a	1_a_a_a
10.1046/j.1471-4159.2000.0752563.x	moriguchi, t	2000	Behavioral Deficits Associated with Dietary Induction of Decreased Brain Docosahexaenoic Acid Concentration	j neurochem	18	1	a	a	a	1_a_a_a
10.1016/j.jnutbio.2009.11.003	su, hm	2010	Mechanisms of n-3 fatty acid-mediated development and maintenance of learning memory performance	j nutr biochem	16	1	a	a	a	1_a_a_a
10.1111/j.1471-4159.2004.02520.x	calderon, f	2004	Docosahexaenoic acid promotes neurite growth in hippocampal neurons	j neurochem	13	1	a	a	a	1_a_a_a
10.1080/10284150400020482	casadesus, g	2004	Modulation of Hippocampal Plasticity and Cognitive Behavior by Short-term Blueberry Supplementation in Aged Rats	nutr neurosci	36	1	a	a	a	1_a_a_a
10.1038/nature08983	bishop, na	2010	Neural mechanisms of ageing and cognitive decline	nature	21	1	a	a	a	1_a_a_a
10.1096/fj.09-139691	murray, aj	2009	Deterioration of physical performance and cognitive function in rats with short-term high-fat feeding	faseb j	10	1	a	a	a	1_a_a_a
10.1007/BF00308809	braak, h	1991	Neuropathological stageing of Alzheimer-related changes	acta neuropathol	12	1	a	a	a	1_a_a_a
10.1038/297681a0	morris, rgm	1982	Place navigation impaired in rats with hippocampal lesions	nature	14	1	a	a	a	1_a_a_a
10.1038/271	lupien, sj	1998	NA	nat neurosci	11	1	a	a	a	1_a_a_a
10.1080/1028415X.2000.11747338	youdim, ka	2000	Short-Term Dietary Supplementation of Blueberry Polyphenolics: Beneficial Effects on Aging Brain Performance and Peripheral Tissue Function	nutr neurosci	22	1	a	a	a	1_a_a_a
10.1080/1028415X.2000.11747338	youdim, ka	2000	Short-Term Dietary Supplementation of Blueberry Polyphenolics: Beneficial Effects on Aging Brain Performance and Peripheral Tissue Function	nutr neurosci	22	1	a	a	a	1_a_a_a
10.1080/1028415X.2000.11747338	youdim, ka	2000	Short-Term Dietary Supplementation of Blueberry Polyphenolics: Beneficial Effects on Aging Brain Performance and Peripheral Tissue Function	nutr neurosci	22	1	a	a	a	1_a_a_a
10.1080/1028415X.2000.11747338	youdim, ka	2000	Short-Term Dietary Supplementation of Blueberry Polyphenolics: Beneficial Effects on Aging Brain Performance and Peripheral Tissue Function	nutr neurosci	22	1	a	a	a	1_a_a_a
10.1017/S0007114508965776	spencer, jpe	2008	Flavonoids: modulators of brain function?	brit j nutr	11	1	a	a	a	1_a_a_a
10.1017/S0029665108007088	spencer, jpe	2008	Food for thought: the role of dietary flavonoids in enhancing human memory, learning and neuro-cognitive performance	p nutr soc	10	1	a	a	a	1_a_a_a
10.1056/NEJM199502023320502	selhub, j	1995	Association between Plasma Homocysteine Concentrations and Extracranial Carotid-Artery Stenosis	new engl j med	13	1	a	a	a	1_a_a_a
10.1056/NEJM199502023320502	selhub, j	1995	Association between Plasma Homocysteine Concentrations and Extracranial Carotid-Artery Stenosis	new engl j med	13	1	a	a	a	1_a_a_a
10.1056/NEJM199502023320502	selhub, j	1995	Association between Plasma Homocysteine Concentrations and Extracranial Carotid-Artery Stenosis	new engl j med	13	1	a	a	a	1_a_a_a
10.1056/NEJM199502023320502	selhub, j	1995	Association between Plasma Homocysteine Concentrations and Extracranial Carotid-Artery Stenosis	new engl j med	13	1	a	a	a	1_a_a_a
10.1056/NEJM199502023320502	selhub, j	1995	Association between Plasma Homocysteine Concentrations and Extracranial Carotid-Artery Stenosis	new engl j med	13	1	a	a	a	1_a_a_a
10.1056/NEJM199502023320502	selhub, j	1995	Association between Plasma Homocysteine Concentrations and Extracranial Carotid-Artery Stenosis	new engl j med	13	1	a	a	a	1_a_a_a
10.1056/NEJM199502023320502	selhub, j	1995	Association between Plasma Homocysteine Concentrations and Extracranial Carotid-Artery Stenosis	new engl j med	13	1	a	a	a	1_a_a_a
10.1056/NEJM199502023320502	selhub, j	1995	Association between Plasma Homocysteine Concentrations and Extracranial Carotid-Artery Stenosis	new engl j med	13	1	a	a	a	1_a_a_a
10.1056/NEJM199502023320502	selhub, j	1995	Association between Plasma Homocysteine Concentrations and Extracranial Carotid-Artery Stenosis	new engl j med	13	1	a	a	a	1_a_a_a
10.1111/j.1460-9568.2005.04253.x	calon, f	2005	Dietary n-3 polyunsaturated fatty acid depletion activates caspases and decreases NMDA receptors in the brain of a transgenic mouse model of Alzheimer's disease	eur j neurosci	10	1	a	a	a	1_a_a_a
10.1523/JNEUROSCI.4225-04.2005	lim, gp	2005	A Diet Enriched with the Omega-3 Fatty Acid Docosahexaenoic Acid Reduces Amyloid Burden in an Aged Alzheimer Mouse Model	j neurosci	45	1	a	a	a	1_a_a_a
10.1146/annurev.nutr.012809.104635	bazan, ng	2011	Docosahexaenoic Acid Signalolipidomics in Nutrition: Significance in Aging, Neuroinflammation, Macular Degeneration, Alzheimer's, and Other Neurodegenerative Diseases	annu rev nutr	10	1	a	a	a	1_a_a_a
10.1016/j.cger.2013.07.002	harada, cn	2013	Normal Cognitive Aging	clin geriatr med	11	1	a	a	a	1_a_a_a
10.1038/nrn1886	mattson, mp	2006	Ageing and neuronal vulnerability	nat rev neurosci	12	1	a	a	a	1_a_a_a
10.1038/nrn1886	mattson, mp	2006	Ageing and neuronal vulnerability	nat rev neurosci	12	1	a	a	a	1_a_a_a
10.1038/nrn1886	mattson, mp	2006	Ageing and neuronal vulnerability	nat rev neurosci	12	1	a	a	a	1_a_a_a
10.1038/nrn1886	mattson, mp	2006	Ageing and neuronal vulnerability	nat rev neurosci	12	1	a	a	a	1_a_a_a
10.1038/nrn1886	mattson, mp	2006	Ageing and neuronal vulnerability	nat rev neurosci	12	1	a	a	a	1_a_a_a
10.1038/nrn1886	mattson, mp	2006	Ageing and neuronal vulnerability	nat rev neurosci	12	1	a	a	a	1_a_a_a
10.1038/nrn1886	mattson, mp	2006	Ageing and neuronal vulnerability	nat rev neurosci	12	1	a	a	a	1_a_a_a
10.1038/nrn1886	mattson, mp	2006	Ageing and neuronal vulnerability	nat rev neurosci	12	1	a	a	a	1_a_a_a
10.1038/nrn1886	mattson, mp	2006	Ageing and neuronal vulnerability	nat rev neurosci	12	1	a	a	a	1_a_a_a
10.1038/nrn1886	mattson, mp	2006	Ageing and neuronal vulnerability	nat rev neurosci	12	1	a	a	a	1_a_a_a
10.1038/nrn1886	mattson, mp	2006	Ageing and neuronal vulnerability	nat rev neurosci	12	1	a	a	a	1_a_a_a
10.1038/nrn1886	mattson, mp	2006	Ageing and neuronal vulnerability	nat rev neurosci	12	1	a	a	a	1_a_a_a
10.1038/nrn1886	mattson, mp	2006	Ageing and neuronal vulnerability	nat rev neurosci	12	1	a	a	a	1_a_a_a
10.1038/nrn1886	mattson, mp	2006	Ageing and neuronal vulnerability	nat rev neurosci	12	1	a	a	a	1_a_a_a
10.1038/nrn1886	mattson, mp	2006	Ageing and neuronal vulnerability	nat rev neurosci	12	1	a	a	a	1_a_a_a
10.1038/nrn1886	mattson, mp	2006	Ageing and neuronal vulnerability	nat rev neurosci	12	1	a	a	a	1_a_a_a
10.1038/nrn1886	mattson, mp	2006	Ageing and neuronal vulnerability	nat rev neurosci	12	1	a	a	a	1_a_a_a
10.1038/nrn1886	mattson, mp	2006	Ageing and neuronal vulnerability	nat rev neurosci	12	1	a	a	a	1_a_a_a
10.1038/nrn1886	mattson, mp	2006	Ageing and neuronal vulnerability	nat rev neurosci	12	1	a	a	a	1_a_a_a
10.1038/nrn1886	mattson, mp	2006	Ageing and neuronal vulnerability	nat rev neurosci	12	1	a	a	a	1_a_a_a
10.1038/nrn1886	mattson, mp	2006	Ageing and neuronal vulnerability	nat rev neurosci	12	1	a	a	a	1_a_a_a
10.1038/nrn1886	mattson, mp	2006	Ageing and neuronal vulnerability	nat rev neurosci	12	1	a	a	a	1_a_a_a
10.1038/nrn1886	mattson, mp	2006	Ageing and neuronal vulnerability	nat rev neurosci	12	1	a	a	a	1_a_a_a
10.1038/nrn1886	mattson, mp	2006	Ageing and neuronal vulnerability	nat rev neurosci	12	1	a	a	a	1_a_a_a
10.1038/nrn1886	mattson, mp	2006	Ageing and neuronal vulnerability	nat rev neurosci	12	1	a	a	a	1_a_a_a
10.1016/j.tins.2008.12.007	van praag, h	2009	Exercise and the brain: something to chew on	trends neurosci	11	1	a	a	a	1_a_a_a
10.1016/j.abb.2009.10.003	spencer, jpe	2009	Flavonoids and cognition: The molecular mechanisms underlying their behavioural effects	arch biochem biophys	10	1	a	a	a	1_a_a_a
10.1111/j.1749-6632.1998.tb09908.x	joseph, ja	1998	Membrane and Receptor Modifications of Oxidative Stress Vulnerability in Aging: Nutritional Considerations	ann ny acad sci	13	1	a	a	a	1_a_a_a
10.1111/j.1749-6632.1998.tb09908.x	joseph, ja	1998	Membrane and Receptor Modifications of Oxidative Stress Vulnerability in Aging: Nutritional Considerations	ann ny acad sci	13	1	a	a	a	1_a_a_a
10.1111/j.1749-6632.1998.tb09908.x	joseph, ja	1998	Membrane and Receptor Modifications of Oxidative Stress Vulnerability in Aging: Nutritional Considerations	ann ny acad sci	13	1	a	a	a	1_a_a_a
10.1111/j.1749-6632.1998.tb09908.x	joseph, ja	1998	Membrane and Receptor Modifications of Oxidative Stress Vulnerability in Aging: Nutritional Considerations	ann ny acad sci	13	1	a	a	a	1_a_a_a
10.1111/j.1749-6632.1998.tb09908.x	joseph, ja	1998	Membrane and Receptor Modifications of Oxidative Stress Vulnerability in Aging: Nutritional Considerations	ann ny acad sci	13	1	a	a	a	1_a_a_a
10.1111/j.1749-6632.1998.tb09908.x	joseph, ja	1998	Membrane and Receptor Modifications of Oxidative Stress Vulnerability in Aging: Nutritional Considerations	ann ny acad sci	13	1	a	a	a	1_a_a_a
10.1111/j.1749-6632.1998.tb09908.x	joseph, ja	1998	Membrane and Receptor Modifications of Oxidative Stress Vulnerability in Aging: Nutritional Considerations	ann ny acad sci	13	1	a	a	a	1_a_a_a
10.1111/j.1749-6632.1998.tb09908.x	joseph, ja	1998	Membrane and Receptor Modifications of Oxidative Stress Vulnerability in Aging: Nutritional Considerations	ann ny acad sci	13	1	a	a	a	1_a_a_a
10.1111/j.1749-6632.1998.tb09908.x	joseph, ja	1998	Membrane and Receptor Modifications of Oxidative Stress Vulnerability in Aging: Nutritional Considerations	ann ny acad sci	13	1	a	a	a	1_a_a_a
10.1111/j.1749-6632.1998.tb09908.x	joseph, ja	1998	Membrane and Receptor Modifications of Oxidative Stress Vulnerability in Aging: Nutritional Considerations	ann ny acad sci	13	1	a	a	a	1_a_a_a
10.1111/j.1749-6632.1998.tb09908.x	joseph, ja	1998	Membrane and Receptor Modifications of Oxidative Stress Vulnerability in Aging: Nutritional Considerations	ann ny acad sci	13	1	a	a	a	1_a_a_a
10.1111/j.1749-6632.1998.tb09908.x	joseph, ja	1998	Membrane and Receptor Modifications of Oxidative Stress Vulnerability in Aging: Nutritional Considerations	ann ny acad sci	13	1	a	a	a	1_a_a_a
10.1111/j.1749-6632.1998.tb09908.x	joseph, ja	1998	Membrane and Receptor Modifications of Oxidative Stress Vulnerability in Aging: Nutritional Considerations	ann ny acad sci	13	1	a	a	a	1_a_a_a
10.1111/j.1749-6632.1998.tb09908.x	joseph, ja	1998	Membrane and Receptor Modifications of Oxidative Stress Vulnerability in Aging: Nutritional Considerations	ann ny acad sci	13	1	a	a	a	1_a_a_a
10.1111/j.1749-6632.1998.tb09908.x	joseph, ja	1998	Membrane and Receptor Modifications of Oxidative Stress Vulnerability in Aging: Nutritional Considerations	ann ny acad sci	13	1	a	a	a	1_a_a_a
10.1111/j.1749-6632.1998.tb09908.x	joseph, ja	1998	Membrane and Receptor Modifications of Oxidative Stress Vulnerability in Aging: Nutritional Considerations	ann ny acad sci	13	1	a	a	a	1_a_a_a
10.1111/j.1749-6632.1998.tb09908.x	joseph, ja	1998	Membrane and Receptor Modifications of Oxidative Stress Vulnerability in Aging: Nutritional Considerations	ann ny acad sci	13	1	a	a	a	1_a_a_a
10.1111/j.1749-6632.1998.tb09908.x	joseph, ja	1998	Membrane and Receptor Modifications of Oxidative Stress Vulnerability in Aging: Nutritional Considerations	ann ny acad sci	13	1	a	a	a	1_a_a_a
10.1111/j.1749-6632.1998.tb09908.x	joseph, ja	1998	Membrane and Receptor Modifications of Oxidative Stress Vulnerability in Aging: Nutritional Considerations	ann ny acad sci	13	1	a	a	a	1_a_a_a
10.1111/j.1749-6632.1998.tb09908.x	joseph, ja	1998	Membrane and Receptor Modifications of Oxidative Stress Vulnerability in Aging: Nutritional Considerations	ann ny acad sci	13	1	a	a	a	1_a_a_a
10.1111/j.1749-6632.1998.tb09908.x	joseph, ja	1998	Membrane and Receptor Modifications of Oxidative Stress Vulnerability in Aging: Nutritional Considerations	ann ny acad sci	13	1	a	a	a	1_a_a_a
10.1111/j.1749-6632.1998.tb09908.x	joseph, ja	1998	Membrane and Receptor Modifications of Oxidative Stress Vulnerability in Aging: Nutritional Considerations	ann ny acad sci	13	1	a	a	a	1_a_a_a
10.1111/j.1749-6632.1998.tb09908.x	joseph, ja	1998	Membrane and Receptor Modifications of Oxidative Stress Vulnerability in Aging: Nutritional Considerations	ann ny acad sci	13	1	a	a	a	1_a_a_a
10.1111/j.1749-6632.1998.tb09908.x	joseph, ja	1998	Membrane and Receptor Modifications of Oxidative Stress Vulnerability in Aging: Nutritional Considerations	ann ny acad sci	13	1	a	a	a	1_a_a_a
10.1111/j.1749-6632.1998.tb09908.x	joseph, ja	1998	Membrane and Receptor Modifications of Oxidative Stress Vulnerability in Aging: Nutritional Considerations	ann ny acad sci	13	1	a	a	a	1_a_a_a
10.1111/j.1749-6632.1998.tb09908.x	joseph, ja	1998	Membrane and Receptor Modifications of Oxidative Stress Vulnerability in Aging: Nutritional Considerations	ann ny acad sci	13	1	a	a	a	1_a_a_a
10.1111/j.1749-6632.1998.tb09908.x	joseph, ja	1998	Membrane and Receptor Modifications of Oxidative Stress Vulnerability in Aging: Nutritional Considerations	ann ny acad sci	13	1	a	a	a	1_a_a_a
10.1111/j.1749-6632.1998.tb09908.x	joseph, ja	1998	Membrane and Receptor Modifications of Oxidative Stress Vulnerability in Aging: Nutritional Considerations	ann ny acad sci	13	1	a	a	a	1_a_a_a
10.1111/j.1749-6632.1998.tb09908.x	joseph, ja	1998	Membrane and Receptor Modifications of Oxidative Stress Vulnerability in Aging: Nutritional Considerations	ann ny acad sci	13	1	a	a	a	1_a_a_a
10.1111/j.1749-6632.1998.tb09908.x	joseph, ja	1998	Membrane and Receptor Modifications of Oxidative Stress Vulnerability in Aging: Nutritional Considerations	ann ny acad sci	13	1	a	a	a	1_a_a_a
10.1111/j.1749-6632.1998.tb09908.x	joseph, ja	1998	Membrane and Receptor Modifications of Oxidative Stress Vulnerability in Aging: Nutritional Considerations	ann ny acad sci	13	1	a	a	a	1_a_a_a
10.1111/j.1749-6632.1998.tb09908.x	joseph, ja	1998	Membrane and Receptor Modifications of Oxidative Stress Vulnerability in Aging: Nutritional Considerations	ann ny acad sci	13	1	a	a	a	1_a_a_a
10.1111/j.1749-6632.1998.tb09908.x	joseph, ja	1998	Membrane and Receptor Modifications of Oxidative Stress Vulnerability in Aging: Nutritional Considerations	ann ny acad sci	13	1	a	a	a	1_a_a_a
10.1111/j.1749-6632.1998.tb09908.x	joseph, ja	1998	Membrane and Receptor Modifications of Oxidative Stress Vulnerability in Aging: Nutritional Considerations	ann ny acad sci	13	1	a	a	a	1_a_a_a
10.1111/j.1749-6632.1998.tb09908.x	joseph, ja	1998	Membrane and Receptor Modifications of Oxidative Stress Vulnerability in Aging: Nutritional Considerations	ann ny acad sci	13	1	a	a	a	1_a_a_a
10.1111/j.1749-6632.1998.tb09908.x	joseph, ja	1998	Membrane and Receptor Modifications of Oxidative Stress Vulnerability in Aging: Nutritional Considerations	ann ny acad sci	13	1	a	a	a	1_a_a_a
10.1111/j.1749-6632.1998.tb09908.x	joseph, ja	1998	Membrane and Receptor Modifications of Oxidative Stress Vulnerability in Aging: Nutritional Considerations	ann ny acad sci	13	1	a	a	a	1_a_a_a
10.1111/j.1749-6632.1998.tb09908.x	joseph, ja	1998	Membrane and Receptor Modifications of Oxidative Stress Vulnerability in Aging: Nutritional Considerations	ann ny acad sci	13	1	a	a	a	1_a_a_a
10.1111/j.1749-6632.1998.tb09908.x	joseph, ja	1998	Membrane and Receptor Modifications of Oxidative Stress Vulnerability in Aging: Nutritional Considerations	ann ny acad sci	13	1	a	a	a	1_a_a_a
10.1111/j.1749-6632.1998.tb09908.x	joseph, ja	1998	Membrane and Receptor Modifications of Oxidative Stress Vulnerability in Aging: Nutritional Considerations	ann ny acad sci	13	1	a	a	a	1_a_a_a
10.1111/j.1749-6632.1998.tb09908.x	joseph, ja	1998	Membrane and Receptor Modifications of Oxidative Stress Vulnerability in Aging: Nutritional Considerations	ann ny acad sci	13	1	a	a	a	1_a_a_a
10.1111/j.1749-6632.1998.tb09908.x	joseph, ja	1998	Membrane and Receptor Modifications of Oxidative Stress Vulnerability in Aging: Nutritional Considerations	ann ny acad sci	13	1	a	a	a	1_a_a_a
10.1111/j.1749-6632.1998.tb09908.x	joseph, ja	1998	Membrane and Receptor Modifications of Oxidative Stress Vulnerability in Aging: Nutritional Considerations	ann ny acad sci	13	1	a	a	a	1_a_a_a
10.1111/j.1749-6632.1998.tb09908.x	joseph, ja	1998	Membrane and Receptor Modifications of Oxidative Stress Vulnerability in Aging: Nutritional Considerations	ann ny acad sci	13	1	a	a	a	1_a_a_a
10.1111/j.1749-6632.1998.tb09908.x	joseph, ja	1998	Membrane and Receptor Modifications of Oxidative Stress Vulnerability in Aging: Nutritional Considerations	ann ny acad sci	13	1	a	a	a	1_a_a_a
10.1111/j.1749-6632.1998.tb09908.x	joseph, ja	1998	Membrane and Receptor Modifications of Oxidative Stress Vulnerability in Aging: Nutritional Considerations	ann ny acad sci	13	1	a	a	a	1_a_a_a
10.1111/j.1749-6632.1998.tb09908.x	joseph, ja	1998	Membrane and Receptor Modifications of Oxidative Stress Vulnerability in Aging: Nutritional Considerations	ann ny acad sci	13	1	a	a	a	1_a_a_a
10.1111/j.1749-6632.1998.tb09908.x	joseph, ja	1998	Membrane and Receptor Modifications of Oxidative Stress Vulnerability in Aging: Nutritional Considerations	ann ny acad sci	13	1	a	a	a	1_a_a_a
10.1111/j.1749-6632.1998.tb09908.x	joseph, ja	1998	Membrane and Receptor Modifications of Oxidative Stress Vulnerability in Aging: Nutritional Considerations	ann ny acad sci	13	1	a	a	a	1_a_a_a
10.1111/j.1749-6632.1998.tb09908.x	joseph, ja	1998	Membrane and Receptor Modifications of Oxidative Stress Vulnerability in Aging: Nutritional Considerations	ann ny acad sci	13	1	a	a	a	1_a_a_a
10.1111/j.1749-6632.1998.tb09908.x	joseph, ja	1998	Membrane and Receptor Modifications of Oxidative Stress Vulnerability in Aging: Nutritional Considerations	ann ny acad sci	13	1	a	a	a	1_a_a_a
10.1111/j.1749-6632.1998.tb09908.x	joseph, ja	1998	Membrane and Receptor Modifications of Oxidative Stress Vulnerability in Aging: Nutritional Considerations	ann ny acad sci	13	1	a	a	a	1_a_a_a
10.1111/j.1749-6632.1998.tb09908.x	joseph, ja	1998	Membrane and Receptor Modifications of Oxidative Stress Vulnerability in Aging: Nutritional Considerations	ann ny acad sci	13	1	a	a	a	1_a_a_a
10.1111/j.1749-6632.1998.tb09908.x	joseph, ja	1998	Membrane and Receptor Modifications of Oxidative Stress Vulnerability in Aging: Nutritional Considerations	ann ny acad sci	13	1	a	a	a	1_a_a_a
10.1111/j.1749-6632.1998.tb09908.x	joseph, ja	1998	Membrane and Receptor Modifications of Oxidative Stress Vulnerability in Aging: Nutritional Considerations	ann ny acad sci	13	1	a	a	a	1_a_a_a
10.1111/j.1749-6632.1998.tb09908.x	joseph, ja	1998	Membrane and Receptor Modifications of Oxidative Stress Vulnerability in Aging: Nutritional Considerations	ann ny acad sci	13	1	a	a	a	1_a_a_a
10.1111/j.1749-6632.1998.tb09908.x	joseph, ja	1998	Membrane and Receptor Modifications of Oxidative Stress Vulnerability in Aging: Nutritional Considerations	ann ny acad sci	13	1	a	a	a	1_a_a_a
10.1111/j.1749-6632.1998.tb09908.x	joseph, ja	1998	Membrane and Receptor Modifications of Oxidative Stress Vulnerability in Aging: Nutritional Considerations	ann ny acad sci	13	1	a	a	a	1_a_a_a
10.1111/j.1749-6632.1998.tb09908.x	joseph, ja	1998	Membrane and Receptor Modifications of Oxidative Stress Vulnerability in Aging: Nutritional Considerations	ann ny acad sci	13	1	a	a	a	1_a_a_a
10.1111/j.1749-6632.1998.tb09908.x	joseph, ja	1998	Membrane and Receptor Modifications of Oxidative Stress Vulnerability in Aging: Nutritional Considerations	ann ny acad sci	13	1	a	a	a	1_a_a_a
10.1111/j.1749-6632.1998.tb09908.x	joseph, ja	1998	Membrane and Receptor Modifications of Oxidative Stress Vulnerability in Aging: Nutritional Considerations	ann ny acad sci	13	1	a	a	a	1_a_a_a
10.1111/j.1749-6632.1998.tb09908.x	joseph, ja	1998	Membrane and Receptor Modifications of Oxidative Stress Vulnerability in Aging: Nutritional Considerations	ann ny acad sci	13	1	a	a	a	1_a_a_a
10.1111/j.1749-6632.1998.tb09908.x	joseph, ja	1998	Membrane and Receptor Modifications of Oxidative Stress Vulnerability in Aging: Nutritional Considerations	ann ny acad sci	13	1	a	a	a	1_a_a_a
10.1111/j.1749-6632.1998.tb09908.x	joseph, ja	1998	Membrane and Receptor Modifications of Oxidative Stress Vulnerability in Aging: Nutritional Considerations	ann ny acad sci	13	1	a	a	a	1_a_a_a
10.1111/j.1749-6632.1998.tb09908.x	joseph, ja	1998	Membrane and Receptor Modifications of Oxidative Stress Vulnerability in Aging: Nutritional Considerations	ann ny acad sci	13	1	a	a	a	1_a_a_a
10.1111/j.1749-6632.1998.tb09908.x	joseph, ja	1998	Membrane and Receptor Modifications of Oxidative Stress Vulnerability in Aging: Nutritional Considerations	ann ny acad sci	13	1	a	a	a	1_a_a_a
10.1111/j.1749-6632.1998.tb09908.x	joseph, ja	1998	Membrane and Receptor Modifications of Oxidative Stress Vulnerability in Aging: Nutritional Considerations	ann ny acad sci	13	1	a	a	a	1_a_a_a
10.1111/j.1749-6632.1998.tb09908.x	joseph, ja	1998	Membrane and Receptor Modifications of Oxidative Stress Vulnerability in Aging: Nutritional Considerations	ann ny acad sci	13	1	a	a	a	1_a_a_a
10.1111/j.1749-6632.1998.tb09908.x	joseph, ja	1998	Membrane and Receptor Modifications of Oxidative Stress Vulnerability in Aging: Nutritional Considerations	ann ny acad sci	13	1	a	a	a	1_a_a_a
10.1111/j.1749-6632.1998.tb09908.x	joseph, ja	1998	Membrane and Receptor Modifications of Oxidative Stress Vulnerability in Aging: Nutritional Considerations	ann ny acad sci	13	1	a	a	a	1_a_a_a
10.1111/j.1749-6632.1998.tb09908.x	joseph, ja	1998	Membrane and Receptor Modifications of Oxidative Stress Vulnerability in Aging: Nutritional Considerations	ann ny acad sci	13	1	a	a	a	1_a_a_a
10.1111/j.1749-6632.1998.tb09908.x	joseph, ja	1998	Membrane and Receptor Modifications of Oxidative Stress Vulnerability in Aging: Nutritional Considerations	ann ny acad sci	13	1	a	a	a	1_a_a_a
10.1111/j.1749-6632.1998.tb09908.x	joseph, ja	1998	Membrane and Receptor Modifications of Oxidative Stress Vulnerability in Aging: Nutritional Considerations	ann ny acad sci	13	1	a	a	a	1_a_a_a
10.1111/j.1749-6632.1998.tb09908.x	joseph, ja	1998	Membrane and Receptor Modifications of Oxidative Stress Vulnerability in Aging: Nutritional Considerations	ann ny acad sci	13	1	a	a	a	1_a_a_a
10.1111/j.1749-6632.1998.tb09908.x	joseph, ja	1998	Membrane and Receptor Modifications of Oxidative Stress Vulnerability in Aging: Nutritional Considerations	ann ny acad sci	13	1	a	a	a	1_a_a_a
10.1111/j.1749-6632.1998.tb09908.x	joseph, ja	1998	Membrane and Receptor Modifications of Oxidative Stress Vulnerability in Aging: Nutritional Considerations	ann ny acad sci	13	1	a	a	a	1_a_a_a
10.1111/j.1749-6632.1998.tb09908.x	joseph, ja	1998	Membrane and Receptor Modifications of Oxidative Stress Vulnerability in Aging: Nutritional Considerations	ann ny acad sci	13	1	a	a	a	1_a_a_a
10.1111/j.1749-6632.1998.tb09908.x	joseph, ja	1998	Membrane and Receptor Modifications of Oxidative Stress Vulnerability in Aging: Nutritional Considerations	ann ny acad sci	13	1	a	a	a	1_a_a_a
10.1111/j.1749-6632.1998.tb09908.x	joseph, ja	1998	Membrane and Receptor Modifications of Oxidative Stress Vulnerability in Aging: Nutritional Considerations	ann ny acad sci	13	1	a	a	a	1_a_a_a
10.1111/j.1749-6632.1998.tb09908.x	joseph, ja	1998	Membrane and Receptor Modifications of Oxidative Stress Vulnerability in Aging: Nutritional Considerations	ann ny acad sci	13	1	a	a	a	1_a_a_a
10.1111/j.1749-6632.1998.tb09908.x	joseph, ja	1998	Membrane and Receptor Modifications of Oxidative Stress Vulnerability in Aging: Nutritional Considerations	ann ny acad sci	13	1	a	a	a	1_a_a_a
10.1016/S0140-6736(05)67483-1	haslam, dw	2005	Obesity	lancet	13	1	a	a	a	1_a_a_a
10.1146/annurev-psych-113011-143750	diamond, a	2013	Executive Functions	annu rev psychol	19	1	a	a	a	1_a_a_a
10.1073/pnas.0806560105	heijmans, bt	2008	Persistent epigenetic differences associated with prenatal exposure to famine in humans	p natl acad sci usa	10	1	a	a	a	1_a_a_a
10.1016/S0166-2236(02)02143-4	cotman, cw	2002	Exercise: a behavioral intervention to enhance brain health and plasticity	trends neurosci	22	1	a	a	a	1_a_a_a
10.1007/s11745-000-0646-3	conquer, ja	2000	Fatty acid analysis of blood plasma of patients with alzheimer's disease, other types of dementia, and cognitive impairment	lipids	50	1	a	a	a	1_a_a_a
10.1093/geronj/42.1.78	ingram, dk	1987	Dietary Restriction Benefits Learning and Motor Performance of Aged Mice	j gerontol	19	1	a	a	a	1_a_a_a
10.1093/geronj/42.1.78	ingram, dk	1987	Dietary Restriction Benefits Learning and Motor Performance of Aged Mice	j gerontol	19	1	a	a	a	1_a_a_a
10.1093/geronj/42.1.78	ingram, dk	1987	Dietary Restriction Benefits Learning and Motor Performance of Aged Mice	j gerontol	19	1	a	a	a	1_a_a_a
10.1093/geronj/42.1.78	ingram, dk	1987	Dietary Restriction Benefits Learning and Motor Performance of Aged Mice	j gerontol	19	1	a	a	a	1_a_a_a
10.1016/j.mcn.2004.09.007	fuso, a	2005	S-adenosylmethionine/homocysteine cycle alterations modify DNA methylation status with consequent deregulation of PS1 and BACE and beta-amyloid production	mol cell neurosci	17	1	a	a	a	1_a_a_a
10.1016/0002-8223(93)91754-E	feskanich, d	1993	Reproducibility and validity of food intake measurements from a semiquantitative food frequency questionnaire	j am diet assoc	10	1	a	a	a	1_a_a_a
10.1161/HYPERTENSIONAHA.112.193060	desideri, g	2012	Benefits in Cognitive Function, Blood Pressure, and Insulin Resistance Through Cocoa Flavanol Consumption in Elderly Subjects With Mild Cognitive Impairment: The Cocoa, Cognition, and Aging (CoCoA) Study	hypertension	12	1	a	a	a	1_a_a_a
10.1097/00005344-200606001-00018	francis, st	2006	The Effect of Flavanol-rich Cocoa on the fMRI Response to a Cognitive Task in Healthy Young People	j cardiovasc pharm	18	1	a	a	a	1_a_a_a
10.1073/pnas.2635903100	reiman, em	2004	Functional brain abnormalities in young adults at genetic risk for late-onset Alzheimer's dementia	p natl acad sci usa	19	1	a	a	a	1_a_a_a
10.1016/S0166-2236(03)00032-8	mattson, mp	2003	Folate and homocysteine metabolism in neural plasticity and neurodegenerative disorders	trends neurosci	26	1	a	a	a	1_a_a_a
10.1016/S0166-2236(03)00032-8	mattson, mp	2003	Folate and homocysteine metabolism in neural plasticity and neurodegenerative disorders	trends neurosci	26	1	a	a	a	1_a_a_a
10.1016/S0166-2236(03)00032-8	mattson, mp	2003	Folate and homocysteine metabolism in neural plasticity and neurodegenerative disorders	trends neurosci	26	1	a	a	a	1_a_a_a
10.1016/S0166-2236(03)00032-8	mattson, mp	2003	Folate and homocysteine metabolism in neural plasticity and neurodegenerative disorders	trends neurosci	26	1	a	a	a	1_a_a_a
10.1016/S0166-2236(03)00032-8	mattson, mp	2003	Folate and homocysteine metabolism in neural plasticity and neurodegenerative disorders	trends neurosci	26	1	a	a	a	1_a_a_a
10.1016/S0166-2236(03)00032-8	mattson, mp	2003	Folate and homocysteine metabolism in neural plasticity and neurodegenerative disorders	trends neurosci	26	1	a	a	a	1_a_a_a
10.1016/S0166-2236(03)00032-8	mattson, mp	2003	Folate and homocysteine metabolism in neural plasticity and neurodegenerative disorders	trends neurosci	26	1	a	a	a	1_a_a_a
10.1016/S0166-2236(03)00032-8	mattson, mp	2003	Folate and homocysteine metabolism in neural plasticity and neurodegenerative disorders	trends neurosci	26	1	a	a	a	1_a_a_a
10.1016/S0166-2236(03)00032-8	mattson, mp	2003	Folate and homocysteine metabolism in neural plasticity and neurodegenerative disorders	trends neurosci	26	1	a	a	a	1_a_a_a
10.1016/S0166-2236(03)00032-8	mattson, mp	2003	Folate and homocysteine metabolism in neural plasticity and neurodegenerative disorders	trends neurosci	26	1	a	a	a	1_a_a_a
10.1016/S0166-2236(03)00032-8	mattson, mp	2003	Folate and homocysteine metabolism in neural plasticity and neurodegenerative disorders	trends neurosci	26	1	a	a	a	1_a_a_a
10.1016/S0166-2236(03)00032-8	mattson, mp	2003	Folate and homocysteine metabolism in neural plasticity and neurodegenerative disorders	trends neurosci	26	1	a	a	a	1_a_a_a
10.1016/S0166-2236(03)00032-8	mattson, mp	2003	Folate and homocysteine metabolism in neural plasticity and neurodegenerative disorders	trends neurosci	26	1	a	a	a	1_a_a_a
10.1016/S0166-2236(03)00032-8	mattson, mp	2003	Folate and homocysteine metabolism in neural plasticity and neurodegenerative disorders	trends neurosci	26	1	a	a	a	1_a_a_a
10.1016/S0166-2236(03)00032-8	mattson, mp	2003	Folate and homocysteine metabolism in neural plasticity and neurodegenerative disorders	trends neurosci	26	1	a	a	a	1_a_a_a
10.1016/S0166-2236(03)00032-8	mattson, mp	2003	Folate and homocysteine metabolism in neural plasticity and neurodegenerative disorders	trends neurosci	26	1	a	a	a	1_a_a_a
10.1016/S0166-2236(03)00032-8	mattson, mp	2003	Folate and homocysteine metabolism in neural plasticity and neurodegenerative disorders	trends neurosci	26	1	a	a	a	1_a_a_a
10.1016/S0166-2236(03)00032-8	mattson, mp	2003	Folate and homocysteine metabolism in neural plasticity and neurodegenerative disorders	trends neurosci	26	1	a	a	a	1_a_a_a
10.1016/S0166-2236(03)00032-8	mattson, mp	2003	Folate and homocysteine metabolism in neural plasticity and neurodegenerative disorders	trends neurosci	26	1	a	a	a	1_a_a_a
10.1016/S0166-2236(03)00032-8	mattson, mp	2003	Folate and homocysteine metabolism in neural plasticity and neurodegenerative disorders	trends neurosci	26	1	a	a	a	1_a_a_a
10.1016/S0166-2236(03)00032-8	mattson, mp	2003	Folate and homocysteine metabolism in neural plasticity and neurodegenerative disorders	trends neurosci	26	1	a	a	a	1_a_a_a
10.1016/S0166-2236(03)00032-8	mattson, mp	2003	Folate and homocysteine metabolism in neural plasticity and neurodegenerative disorders	trends neurosci	26	1	a	a	a	1_a_a_a
10.1016/S0166-2236(03)00032-8	mattson, mp	2003	Folate and homocysteine metabolism in neural plasticity and neurodegenerative disorders	trends neurosci	26	1	a	a	a	1_a_a_a
10.1016/S0166-2236(03)00032-8	mattson, mp	2003	Folate and homocysteine metabolism in neural plasticity and neurodegenerative disorders	trends neurosci	26	1	a	a	a	1_a_a_a
10.1016/S0166-2236(03)00032-8	mattson, mp	2003	Folate and homocysteine metabolism in neural plasticity and neurodegenerative disorders	trends neurosci	26	1	a	a	a	1_a_a_a
10.1097/00005344-200606001-00017	fisher, ndl	2006	Cocoa Flavanols and Brain Perfusion	j cardiovasc pharm	13	1	a	a	a	1_a_a_a
10.1016/S0140-6736(98)11058-9	hankey, gj	1999	Homocysteine and vascular disease	lancet	11	1	a	a	a	1_a_a_a
10.1007/s00415-005-0597-2	ivanoiu, a	2005	Memory evaluation with a new cued recall test in patients with mild cognitive impairment and Alzheimer?s disease	j neurol	11	1	a	a	a	1_a_a_a
10.1016/0006-8993(95)00707-W	socci, dj	1995	Chronic antioxidant treatment improves the cognitive performance of aged rats	brain res	16	1	a	a	a	1_a_a_a
10.3758/BF03193146	faul, f	2007	G*Power 3: A flexible statistical power analysis program for the social, behavioral, and biomedical sciences	behav res methods	22	1	a	a	a	1_a_a_a
10.1016/j.tics.2007.06.009	kramer, af	2007	Capitalizing on cortical plasticity: influence of physical activity on cognition and brain function	trends cogn sci	10	1	a	a	a	1_a_a_a
10.1016/S0197-4580(03)00087-3	reger, ma	2004	Effects of �-hydroxybutyrate on cognition in memory-impaired adults	neurobiol aging	23	1	a	a	a	1_a_a_a
10.1038/NN1276	weaver, icg	2004	Epigenetic programming by maternal behavior	nat neurosci	1	1	a	a	a	1_a_a_a
10.1016/j.apmr.2004.03.019	heyn, p	2004	The effects of exercise training on elderly persons with cognitive impairment and dementia: A meta-analysis11No commercial party having a direct financial interest in the results of the research supporting this article has or will confer a benefit upon the author(s) or upon any organization with which the author(s) is/are associated.	arch phys med rehab	12	1	a	a	a	1_a_a_a
10.1161/HYPERTENSIONAHA.109.146795	smith, pj	2010	Effects of the Dietary Approaches to Stop Hypertension Diet, Exercise, and Caloric Restriction on Neurocognition in Overweight Adults With High Blood Pressure	hypertension	34	1	a	a	a	1_a_a_a
10.1016/j.bbi.2013.11.016	beilharz, je	2014	Short exposure to a diet rich in both fat and sugar or sugar alone impairs place, but not object recognition memory in rats	brain behav immun	10	1	a	a	a	1_a_a_a
10.1111/j.1468-1331.2006.01500.x	lindqvist, a	2006	High-fat diet impairs hippocampal neurogenesis in male rats	eur j neurol	19	1	a	a	a	1_a_a_a
10.3233/JAD-130831	solfrizzi, v	2014	Mediterranean Diet and Cognitive Decline. A Lesson from the Whole-Diet Approach: What Challenges Lie Ahead?	j alzheimers dis	13	1	a	a	a	1_a_a_a
10.3233/JAD-130831	solfrizzi, v	2014	Mediterranean Diet and Cognitive Decline. A Lesson from the Whole-Diet Approach: What Challenges Lie Ahead?	j alzheimers dis	13	1	a	a	a	1_a_a_a
10.3233/JAD-130831	solfrizzi, v	2014	Mediterranean Diet and Cognitive Decline. A Lesson from the Whole-Diet Approach: What Challenges Lie Ahead?	j alzheimers dis	13	1	a	a	a	1_a_a_a
10.3233/JAD-130831	solfrizzi, v	2014	Mediterranean Diet and Cognitive Decline. A Lesson from the Whole-Diet Approach: What Challenges Lie Ahead?	j alzheimers dis	13	1	a	a	a	1_a_a_a
10.3233/JAD-130831	solfrizzi, v	2014	Mediterranean Diet and Cognitive Decline. A Lesson from the Whole-Diet Approach: What Challenges Lie Ahead?	j alzheimers dis	13	1	a	a	a	1_a_a_a
10.3233/JAD-130831	solfrizzi, v	2014	Mediterranean Diet and Cognitive Decline. A Lesson from the Whole-Diet Approach: What Challenges Lie Ahead?	j alzheimers dis	13	1	a	a	a	1_a_a_a
10.3233/JAD-130831	solfrizzi, v	2014	Mediterranean Diet and Cognitive Decline. A Lesson from the Whole-Diet Approach: What Challenges Lie Ahead?	j alzheimers dis	13	1	a	a	a	1_a_a_a
10.3233/JAD-130831	solfrizzi, v	2014	Mediterranean Diet and Cognitive Decline. A Lesson from the Whole-Diet Approach: What Challenges Lie Ahead?	j alzheimers dis	13	1	a	a	a	1_a_a_a
10.3233/JAD-130831	solfrizzi, v	2014	Mediterranean Diet and Cognitive Decline. A Lesson from the Whole-Diet Approach: What Challenges Lie Ahead?	j alzheimers dis	13	1	a	a	a	1_a_a_a
10.3233/JAD-130831	solfrizzi, v	2014	Mediterranean Diet and Cognitive Decline. A Lesson from the Whole-Diet Approach: What Challenges Lie Ahead?	j alzheimers dis	13	1	a	a	a	1_a_a_a
10.3233/JAD-130831	solfrizzi, v	2014	Mediterranean Diet and Cognitive Decline. A Lesson from the Whole-Diet Approach: What Challenges Lie Ahead?	j alzheimers dis	13	1	a	a	a	1_a_a_a
10.3233/JAD-130831	solfrizzi, v	2014	Mediterranean Diet and Cognitive Decline. A Lesson from the Whole-Diet Approach: What Challenges Lie Ahead?	j alzheimers dis	13	1	a	a	a	1_a_a_a
10.3233/JAD-130831	solfrizzi, v	2014	Mediterranean Diet and Cognitive Decline. A Lesson from the Whole-Diet Approach: What Challenges Lie Ahead?	j alzheimers dis	13	1	a	a	a	1_a_a_a
10.3233/JAD-130831	solfrizzi, v	2014	Mediterranean Diet and Cognitive Decline. A Lesson from the Whole-Diet Approach: What Challenges Lie Ahead?	j alzheimers dis	13	1	a	a	a	1_a_a_a
10.3233/JAD-130831	solfrizzi, v	2014	Mediterranean Diet and Cognitive Decline. A Lesson from the Whole-Diet Approach: What Challenges Lie Ahead?	j alzheimers dis	13	1	a	a	a	1_a_a_a
10.3233/JAD-130831	solfrizzi, v	2014	Mediterranean Diet and Cognitive Decline. A Lesson from the Whole-Diet Approach: What Challenges Lie Ahead?	j alzheimers dis	13	1	a	a	a	1_a_a_a
10.3233/JAD-130831	solfrizzi, v	2014	Mediterranean Diet and Cognitive Decline. A Lesson from the Whole-Diet Approach: What Challenges Lie Ahead?	j alzheimers dis	13	1	a	a	a	1_a_a_a
10.3233/JAD-130831	solfrizzi, v	2014	Mediterranean Diet and Cognitive Decline. A Lesson from the Whole-Diet Approach: What Challenges Lie Ahead?	j alzheimers dis	13	1	a	a	a	1_a_a_a
10.3233/JAD-130831	solfrizzi, v	2014	Mediterranean Diet and Cognitive Decline. A Lesson from the Whole-Diet Approach: What Challenges Lie Ahead?	j alzheimers dis	13	1	a	a	a	1_a_a_a
10.3233/JAD-130831	solfrizzi, v	2014	Mediterranean Diet and Cognitive Decline. A Lesson from the Whole-Diet Approach: What Challenges Lie Ahead?	j alzheimers dis	13	1	a	a	a	1_a_a_a
10.3233/JAD-130831	solfrizzi, v	2014	Mediterranean Diet and Cognitive Decline. A Lesson from the Whole-Diet Approach: What Challenges Lie Ahead?	j alzheimers dis	13	1	a	a	a	1_a_a_a
10.3233/JAD-130831	solfrizzi, v	2014	Mediterranean Diet and Cognitive Decline. A Lesson from the Whole-Diet Approach: What Challenges Lie Ahead?	j alzheimers dis	13	1	a	a	a	1_a_a_a
10.3233/JAD-130831	solfrizzi, v	2014	Mediterranean Diet and Cognitive Decline. A Lesson from the Whole-Diet Approach: What Challenges Lie Ahead?	j alzheimers dis	13	1	a	a	a	1_a_a_a
10.3233/JAD-130831	solfrizzi, v	2014	Mediterranean Diet and Cognitive Decline. A Lesson from the Whole-Diet Approach: What Challenges Lie Ahead?	j alzheimers dis	13	1	a	a	a	1_a_a_a
10.3233/JAD-130831	solfrizzi, v	2014	Mediterranean Diet and Cognitive Decline. A Lesson from the Whole-Diet Approach: What Challenges Lie Ahead?	j alzheimers dis	13	1	a	a	a	1_a_a_a
10.3233/JAD-130831	solfrizzi, v	2014	Mediterranean Diet and Cognitive Decline. A Lesson from the Whole-Diet Approach: What Challenges Lie Ahead?	j alzheimers dis	13	1	a	a	a	1_a_a_a
10.3233/JAD-130831	solfrizzi, v	2014	Mediterranean Diet and Cognitive Decline. A Lesson from the Whole-Diet Approach: What Challenges Lie Ahead?	j alzheimers dis	13	1	a	a	a	1_a_a_a
10.3233/JAD-130831	solfrizzi, v	2014	Mediterranean Diet and Cognitive Decline. A Lesson from the Whole-Diet Approach: What Challenges Lie Ahead?	j alzheimers dis	13	1	a	a	a	1_a_a_a
10.3233/JAD-130831	solfrizzi, v	2014	Mediterranean Diet and Cognitive Decline. A Lesson from the Whole-Diet Approach: What Challenges Lie Ahead?	j alzheimers dis	13	1	a	a	a	1_a_a_a
10.3233/JAD-130831	solfrizzi, v	2014	Mediterranean Diet and Cognitive Decline. A Lesson from the Whole-Diet Approach: What Challenges Lie Ahead?	j alzheimers dis	13	1	a	a	a	1_a_a_a
10.3233/JAD-130831	solfrizzi, v	2014	Mediterranean Diet and Cognitive Decline. A Lesson from the Whole-Diet Approach: What Challenges Lie Ahead?	j alzheimers dis	13	1	a	a	a	1_a_a_a
10.3233/JAD-130831	solfrizzi, v	2014	Mediterranean Diet and Cognitive Decline. A Lesson from the Whole-Diet Approach: What Challenges Lie Ahead?	j alzheimers dis	13	1	a	a	a	1_a_a_a
10.3233/JAD-130831	solfrizzi, v	2014	Mediterranean Diet and Cognitive Decline. A Lesson from the Whole-Diet Approach: What Challenges Lie Ahead?	j alzheimers dis	13	1	a	a	a	1_a_a_a
10.3233/JAD-130831	solfrizzi, v	2014	Mediterranean Diet and Cognitive Decline. A Lesson from the Whole-Diet Approach: What Challenges Lie Ahead?	j alzheimers dis	13	1	a	a	a	1_a_a_a
10.3233/JAD-130831	solfrizzi, v	2014	Mediterranean Diet and Cognitive Decline. A Lesson from the Whole-Diet Approach: What Challenges Lie Ahead?	j alzheimers dis	13	1	a	a	a	1_a_a_a
10.3233/JAD-130831	solfrizzi, v	2014	Mediterranean Diet and Cognitive Decline. A Lesson from the Whole-Diet Approach: What Challenges Lie Ahead?	j alzheimers dis	13	1	a	a	a	1_a_a_a
10.3233/JAD-130831	solfrizzi, v	2014	Mediterranean Diet and Cognitive Decline. A Lesson from the Whole-Diet Approach: What Challenges Lie Ahead?	j alzheimers dis	13	1	a	a	a	1_a_a_a
10.3233/JAD-130831	solfrizzi, v	2014	Mediterranean Diet and Cognitive Decline. A Lesson from the Whole-Diet Approach: What Challenges Lie Ahead?	j alzheimers dis	13	1	a	a	a	1_a_a_a
10.3233/JAD-130831	solfrizzi, v	2014	Mediterranean Diet and Cognitive Decline. A Lesson from the Whole-Diet Approach: What Challenges Lie Ahead?	j alzheimers dis	13	1	a	a	a	1_a_a_a
10.3233/JAD-130831	solfrizzi, v	2014	Mediterranean Diet and Cognitive Decline. A Lesson from the Whole-Diet Approach: What Challenges Lie Ahead?	j alzheimers dis	13	1	a	a	a	1_a_a_a
10.3233/JAD-130831	solfrizzi, v	2014	Mediterranean Diet and Cognitive Decline. A Lesson from the Whole-Diet Approach: What Challenges Lie Ahead?	j alzheimers dis	13	1	a	a	a	1_a_a_a
10.3233/JAD-130831	solfrizzi, v	2014	Mediterranean Diet and Cognitive Decline. A Lesson from the Whole-Diet Approach: What Challenges Lie Ahead?	j alzheimers dis	13	1	a	a	a	1_a_a_a
10.3233/JAD-130831	solfrizzi, v	2014	Mediterranean Diet and Cognitive Decline. A Lesson from the Whole-Diet Approach: What Challenges Lie Ahead?	j alzheimers dis	13	1	a	a	a	1_a_a_a
10.3233/JAD-130831	solfrizzi, v	2014	Mediterranean Diet and Cognitive Decline. A Lesson from the Whole-Diet Approach: What Challenges Lie Ahead?	j alzheimers dis	13	1	a	a	a	1_a_a_a
10.3233/JAD-130831	solfrizzi, v	2014	Mediterranean Diet and Cognitive Decline. A Lesson from the Whole-Diet Approach: What Challenges Lie Ahead?	j alzheimers dis	13	1	a	a	a	1_a_a_a
10.3233/JAD-130831	solfrizzi, v	2014	Mediterranean Diet and Cognitive Decline. A Lesson from the Whole-Diet Approach: What Challenges Lie Ahead?	j alzheimers dis	13	1	a	a	a	1_a_a_a
10.3233/JAD-130831	solfrizzi, v	2014	Mediterranean Diet and Cognitive Decline. A Lesson from the Whole-Diet Approach: What Challenges Lie Ahead?	j alzheimers dis	13	1	a	a	a	1_a_a_a
10.3233/JAD-130831	solfrizzi, v	2014	Mediterranean Diet and Cognitive Decline. A Lesson from the Whole-Diet Approach: What Challenges Lie Ahead?	j alzheimers dis	13	1	a	a	a	1_a_a_a
10.3233/JAD-130831	solfrizzi, v	2014	Mediterranean Diet and Cognitive Decline. A Lesson from the Whole-Diet Approach: What Challenges Lie Ahead?	j alzheimers dis	13	1	a	a	a	1_a_a_a
10.3233/JAD-130831	solfrizzi, v	2014	Mediterranean Diet and Cognitive Decline. A Lesson from the Whole-Diet Approach: What Challenges Lie Ahead?	j alzheimers dis	13	1	a	a	a	1_a_a_a
10.3233/JAD-130831	solfrizzi, v	2014	Mediterranean Diet and Cognitive Decline. A Lesson from the Whole-Diet Approach: What Challenges Lie Ahead?	j alzheimers dis	13	1	a	a	a	1_a_a_a
10.3233/JAD-130831	solfrizzi, v	2014	Mediterranean Diet and Cognitive Decline. A Lesson from the Whole-Diet Approach: What Challenges Lie Ahead?	j alzheimers dis	13	1	a	a	a	1_a_a_a
10.3233/JAD-130831	solfrizzi, v	2014	Mediterranean Diet and Cognitive Decline. A Lesson from the Whole-Diet Approach: What Challenges Lie Ahead?	j alzheimers dis	13	1	a	a	a	1_a_a_a
10.3233/JAD-130831	solfrizzi, v	2014	Mediterranean Diet and Cognitive Decline. A Lesson from the Whole-Diet Approach: What Challenges Lie Ahead?	j alzheimers dis	13	1	a	a	a	1_a_a_a
10.3233/JAD-130831	solfrizzi, v	2014	Mediterranean Diet and Cognitive Decline. A Lesson from the Whole-Diet Approach: What Challenges Lie Ahead?	j alzheimers dis	13	1	a	a	a	1_a_a_a
10.3233/JAD-130831	solfrizzi, v	2014	Mediterranean Diet and Cognitive Decline. A Lesson from the Whole-Diet Approach: What Challenges Lie Ahead?	j alzheimers dis	13	1	a	a	a	1_a_a_a
10.3233/JAD-130831	solfrizzi, v	2014	Mediterranean Diet and Cognitive Decline. A Lesson from the Whole-Diet Approach: What Challenges Lie Ahead?	j alzheimers dis	13	1	a	a	a	1_a_a_a
10.3233/JAD-130831	solfrizzi, v	2014	Mediterranean Diet and Cognitive Decline. A Lesson from the Whole-Diet Approach: What Challenges Lie Ahead?	j alzheimers dis	13	1	a	a	a	1_a_a_a
10.3233/JAD-130831	solfrizzi, v	2014	Mediterranean Diet and Cognitive Decline. A Lesson from the Whole-Diet Approach: What Challenges Lie Ahead?	j alzheimers dis	13	1	a	a	a	1_a_a_a
10.3233/JAD-130831	solfrizzi, v	2014	Mediterranean Diet and Cognitive Decline. A Lesson from the Whole-Diet Approach: What Challenges Lie Ahead?	j alzheimers dis	13	1	a	a	a	1_a_a_a
10.3233/JAD-130831	solfrizzi, v	2014	Mediterranean Diet and Cognitive Decline. A Lesson from the Whole-Diet Approach: What Challenges Lie Ahead?	j alzheimers dis	13	1	a	a	a	1_a_a_a
10.3233/JAD-130831	solfrizzi, v	2014	Mediterranean Diet and Cognitive Decline. A Lesson from the Whole-Diet Approach: What Challenges Lie Ahead?	j alzheimers dis	13	1	a	a	a	1_a_a_a
10.3233/JAD-130831	solfrizzi, v	2014	Mediterranean Diet and Cognitive Decline. A Lesson from the Whole-Diet Approach: What Challenges Lie Ahead?	j alzheimers dis	13	1	a	a	a	1_a_a_a
10.3233/JAD-130831	solfrizzi, v	2014	Mediterranean Diet and Cognitive Decline. A Lesson from the Whole-Diet Approach: What Challenges Lie Ahead?	j alzheimers dis	13	1	a	a	a	1_a_a_a
10.3233/JAD-130831	solfrizzi, v	2014	Mediterranean Diet and Cognitive Decline. A Lesson from the Whole-Diet Approach: What Challenges Lie Ahead?	j alzheimers dis	13	1	a	a	a	1_a_a_a
10.3233/JAD-130831	solfrizzi, v	2014	Mediterranean Diet and Cognitive Decline. A Lesson from the Whole-Diet Approach: What Challenges Lie Ahead?	j alzheimers dis	13	1	a	a	a	1_a_a_a
10.3233/JAD-130831	solfrizzi, v	2014	Mediterranean Diet and Cognitive Decline. A Lesson from the Whole-Diet Approach: What Challenges Lie Ahead?	j alzheimers dis	13	1	a	a	a	1_a_a_a
10.3233/JAD-130831	solfrizzi, v	2014	Mediterranean Diet and Cognitive Decline. A Lesson from the Whole-Diet Approach: What Challenges Lie Ahead?	j alzheimers dis	13	1	a	a	a	1_a_a_a
10.3233/JAD-130831	solfrizzi, v	2014	Mediterranean Diet and Cognitive Decline. A Lesson from the Whole-Diet Approach: What Challenges Lie Ahead?	j alzheimers dis	13	1	a	a	a	1_a_a_a
10.3233/JAD-130831	solfrizzi, v	2014	Mediterranean Diet and Cognitive Decline. A Lesson from the Whole-Diet Approach: What Challenges Lie Ahead?	j alzheimers dis	13	1	a	a	a	1_a_a_a
10.3233/JAD-130831	solfrizzi, v	2014	Mediterranean Diet and Cognitive Decline. A Lesson from the Whole-Diet Approach: What Challenges Lie Ahead?	j alzheimers dis	13	1	a	a	a	1_a_a_a
10.3233/JAD-130831	solfrizzi, v	2014	Mediterranean Diet and Cognitive Decline. A Lesson from the Whole-Diet Approach: What Challenges Lie Ahead?	j alzheimers dis	13	1	a	a	a	1_a_a_a
10.3233/JAD-130831	solfrizzi, v	2014	Mediterranean Diet and Cognitive Decline. A Lesson from the Whole-Diet Approach: What Challenges Lie Ahead?	j alzheimers dis	13	1	a	a	a	1_a_a_a
10.3233/JAD-130831	solfrizzi, v	2014	Mediterranean Diet and Cognitive Decline. A Lesson from the Whole-Diet Approach: What Challenges Lie Ahead?	j alzheimers dis	13	1	a	a	a	1_a_a_a
10.3233/JAD-130831	solfrizzi, v	2014	Mediterranean Diet and Cognitive Decline. A Lesson from the Whole-Diet Approach: What Challenges Lie Ahead?	j alzheimers dis	13	1	a	a	a	1_a_a_a
10.3233/JAD-130831	solfrizzi, v	2014	Mediterranean Diet and Cognitive Decline. A Lesson from the Whole-Diet Approach: What Challenges Lie Ahead?	j alzheimers dis	13	1	a	a	a	1_a_a_a
10.3233/JAD-130831	solfrizzi, v	2014	Mediterranean Diet and Cognitive Decline. A Lesson from the Whole-Diet Approach: What Challenges Lie Ahead?	j alzheimers dis	13	1	a	a	a	1_a_a_a
10.3233/JAD-130831	solfrizzi, v	2014	Mediterranean Diet and Cognitive Decline. A Lesson from the Whole-Diet Approach: What Challenges Lie Ahead?	j alzheimers dis	13	1	a	a	a	1_a_a_a
10.3233/JAD-130831	solfrizzi, v	2014	Mediterranean Diet and Cognitive Decline. A Lesson from the Whole-Diet Approach: What Challenges Lie Ahead?	j alzheimers dis	13	1	a	a	a	1_a_a_a
10.3233/JAD-130831	solfrizzi, v	2014	Mediterranean Diet and Cognitive Decline. A Lesson from the Whole-Diet Approach: What Challenges Lie Ahead?	j alzheimers dis	13	1	a	a	a	1_a_a_a
10.3233/JAD-130831	solfrizzi, v	2014	Mediterranean Diet and Cognitive Decline. A Lesson from the Whole-Diet Approach: What Challenges Lie Ahead?	j alzheimers dis	13	1	a	a	a	1_a_a_a
10.3233/JAD-130831	solfrizzi, v	2014	Mediterranean Diet and Cognitive Decline. A Lesson from the Whole-Diet Approach: What Challenges Lie Ahead?	j alzheimers dis	13	1	a	a	a	1_a_a_a
10.3233/JAD-130831	solfrizzi, v	2014	Mediterranean Diet and Cognitive Decline. A Lesson from the Whole-Diet Approach: What Challenges Lie Ahead?	j alzheimers dis	13	1	a	a	a	1_a_a_a
10.3233/JAD-130831	solfrizzi, v	2014	Mediterranean Diet and Cognitive Decline. A Lesson from the Whole-Diet Approach: What Challenges Lie Ahead?	j alzheimers dis	13	1	a	a	a	1_a_a_a
10.3233/JAD-130831	solfrizzi, v	2014	Mediterranean Diet and Cognitive Decline. A Lesson from the Whole-Diet Approach: What Challenges Lie Ahead?	j alzheimers dis	13	1	a	a	a	1_a_a_a
10.3233/JAD-130831	solfrizzi, v	2014	Mediterranean Diet and Cognitive Decline. A Lesson from the Whole-Diet Approach: What Challenges Lie Ahead?	j alzheimers dis	13	1	a	a	a	1_a_a_a
10.3233/JAD-130831	solfrizzi, v	2014	Mediterranean Diet and Cognitive Decline. A Lesson from the Whole-Diet Approach: What Challenges Lie Ahead?	j alzheimers dis	13	1	a	a	a	1_a_a_a
10.3233/JAD-130831	solfrizzi, v	2014	Mediterranean Diet and Cognitive Decline. A Lesson from the Whole-Diet Approach: What Challenges Lie Ahead?	j alzheimers dis	13	1	a	a	a	1_a_a_a
10.3233/JAD-130831	solfrizzi, v	2014	Mediterranean Diet and Cognitive Decline. A Lesson from the Whole-Diet Approach: What Challenges Lie Ahead?	j alzheimers dis	13	1	a	a	a	1_a_a_a
10.3233/JAD-130831	solfrizzi, v	2014	Mediterranean Diet and Cognitive Decline. A Lesson from the Whole-Diet Approach: What Challenges Lie Ahead?	j alzheimers dis	13	1	a	a	a	1_a_a_a
10.3233/JAD-130831	solfrizzi, v	2014	Mediterranean Diet and Cognitive Decline. A Lesson from the Whole-Diet Approach: What Challenges Lie Ahead?	j alzheimers dis	13	1	a	a	a	1_a_a_a
10.3233/JAD-130831	solfrizzi, v	2014	Mediterranean Diet and Cognitive Decline. A Lesson from the Whole-Diet Approach: What Challenges Lie Ahead?	j alzheimers dis	13	1	a	a	a	1_a_a_a
10.3233/JAD-130831	solfrizzi, v	2014	Mediterranean Diet and Cognitive Decline. A Lesson from the Whole-Diet Approach: What Challenges Lie Ahead?	j alzheimers dis	13	1	a	a	a	1_a_a_a
10.3233/JAD-130831	solfrizzi, v	2014	Mediterranean Diet and Cognitive Decline. A Lesson from the Whole-Diet Approach: What Challenges Lie Ahead?	j alzheimers dis	13	1	a	a	a	1_a_a_a
10.3233/JAD-130831	solfrizzi, v	2014	Mediterranean Diet and Cognitive Decline. A Lesson from the Whole-Diet Approach: What Challenges Lie Ahead?	j alzheimers dis	13	1	a	a	a	1_a_a_a
10.3233/JAD-130831	solfrizzi, v	2014	Mediterranean Diet and Cognitive Decline. A Lesson from the Whole-Diet Approach: What Challenges Lie Ahead?	j alzheimers dis	13	1	a	a	a	1_a_a_a
10.3233/JAD-130831	solfrizzi, v	2014	Mediterranean Diet and Cognitive Decline. A Lesson from the Whole-Diet Approach: What Challenges Lie Ahead?	j alzheimers dis	13	1	a	a	a	1_a_a_a
10.3233/JAD-130831	solfrizzi, v	2014	Mediterranean Diet and Cognitive Decline. A Lesson from the Whole-Diet Approach: What Challenges Lie Ahead?	j alzheimers dis	13	1	a	a	a	1_a_a_a
10.3233/JAD-130831	solfrizzi, v	2014	Mediterranean Diet and Cognitive Decline. A Lesson from the Whole-Diet Approach: What Challenges Lie Ahead?	j alzheimers dis	13	1	a	a	a	1_a_a_a
10.3233/JAD-130831	solfrizzi, v	2014	Mediterranean Diet and Cognitive Decline. A Lesson from the Whole-Diet Approach: What Challenges Lie Ahead?	j alzheimers dis	13	1	a	a	a	1_a_a_a
10.3233/JAD-130831	solfrizzi, v	2014	Mediterranean Diet and Cognitive Decline. A Lesson from the Whole-Diet Approach: What Challenges Lie Ahead?	j alzheimers dis	13	1	a	a	a	1_a_a_a
10.3233/JAD-130831	solfrizzi, v	2014	Mediterranean Diet and Cognitive Decline. A Lesson from the Whole-Diet Approach: What Challenges Lie Ahead?	j alzheimers dis	13	1	a	a	a	1_a_a_a
10.3233/JAD-130831	solfrizzi, v	2014	Mediterranean Diet and Cognitive Decline. A Lesson from the Whole-Diet Approach: What Challenges Lie Ahead?	j alzheimers dis	13	1	a	a	a	1_a_a_a
10.3233/JAD-130831	solfrizzi, v	2014	Mediterranean Diet and Cognitive Decline. A Lesson from the Whole-Diet Approach: What Challenges Lie Ahead?	j alzheimers dis	13	1	a	a	a	1_a_a_a
10.3233/JAD-130831	solfrizzi, v	2014	Mediterranean Diet and Cognitive Decline. A Lesson from the Whole-Diet Approach: What Challenges Lie Ahead?	j alzheimers dis	13	1	a	a	a	1_a_a_a
10.3233/JAD-130831	solfrizzi, v	2014	Mediterranean Diet and Cognitive Decline. A Lesson from the Whole-Diet Approach: What Challenges Lie Ahead?	j alzheimers dis	13	1	a	a	a	1_a_a_a
10.3233/JAD-130831	solfrizzi, v	2014	Mediterranean Diet and Cognitive Decline. A Lesson from the Whole-Diet Approach: What Challenges Lie Ahead?	j alzheimers dis	13	1	a	a	a	1_a_a_a
10.3233/JAD-130831	solfrizzi, v	2014	Mediterranean Diet and Cognitive Decline. A Lesson from the Whole-Diet Approach: What Challenges Lie Ahead?	j alzheimers dis	13	1	a	a	a	1_a_a_a
10.3233/JAD-130831	solfrizzi, v	2014	Mediterranean Diet and Cognitive Decline. A Lesson from the Whole-Diet Approach: What Challenges Lie Ahead?	j alzheimers dis	13	1	a	a	a	1_a_a_a
10.3233/JAD-130831	solfrizzi, v	2014	Mediterranean Diet and Cognitive Decline. A Lesson from the Whole-Diet Approach: What Challenges Lie Ahead?	j alzheimers dis	13	1	a	a	a	1_a_a_a
10.3233/JAD-130831	solfrizzi, v	2014	Mediterranean Diet and Cognitive Decline. A Lesson from the Whole-Diet Approach: What Challenges Lie Ahead?	j alzheimers dis	13	1	a	a	a	1_a_a_a
10.3233/JAD-130831	solfrizzi, v	2014	Mediterranean Diet and Cognitive Decline. A Lesson from the Whole-Diet Approach: What Challenges Lie Ahead?	j alzheimers dis	13	1	a	a	a	1_a_a_a
10.3233/JAD-130831	solfrizzi, v	2014	Mediterranean Diet and Cognitive Decline. A Lesson from the Whole-Diet Approach: What Challenges Lie Ahead?	j alzheimers dis	13	1	a	a	a	1_a_a_a
10.3233/JAD-130831	solfrizzi, v	2014	Mediterranean Diet and Cognitive Decline. A Lesson from the Whole-Diet Approach: What Challenges Lie Ahead?	j alzheimers dis	13	1	a	a	a	1_a_a_a
10.3233/JAD-130831	solfrizzi, v	2014	Mediterranean Diet and Cognitive Decline. A Lesson from the Whole-Diet Approach: What Challenges Lie Ahead?	j alzheimers dis	13	1	a	a	a	1_a_a_a
10.3233/JAD-130831	solfrizzi, v	2014	Mediterranean Diet and Cognitive Decline. A Lesson from the Whole-Diet Approach: What Challenges Lie Ahead?	j alzheimers dis	13	1	a	a	a	1_a_a_a
10.3233/JAD-130831	solfrizzi, v	2014	Mediterranean Diet and Cognitive Decline. A Lesson from the Whole-Diet Approach: What Challenges Lie Ahead?	j alzheimers dis	13	1	a	a	a	1_a_a_a
10.3233/JAD-130831	solfrizzi, v	2014	Mediterranean Diet and Cognitive Decline. A Lesson from the Whole-Diet Approach: What Challenges Lie Ahead?	j alzheimers dis	13	1	a	a	a	1_a_a_a
10.3233/JAD-130831	solfrizzi, v	2014	Mediterranean Diet and Cognitive Decline. A Lesson from the Whole-Diet Approach: What Challenges Lie Ahead?	j alzheimers dis	13	1	a	a	a	1_a_a_a
10.3233/JAD-130831	solfrizzi, v	2014	Mediterranean Diet and Cognitive Decline. A Lesson from the Whole-Diet Approach: What Challenges Lie Ahead?	j alzheimers dis	13	1	a	a	a	1_a_a_a
10.3233/JAD-130831	solfrizzi, v	2014	Mediterranean Diet and Cognitive Decline. A Lesson from the Whole-Diet Approach: What Challenges Lie Ahead?	j alzheimers dis	13	1	a	a	a	1_a_a_a
10.3233/JAD-130831	solfrizzi, v	2014	Mediterranean Diet and Cognitive Decline. A Lesson from the Whole-Diet Approach: What Challenges Lie Ahead?	j alzheimers dis	13	1	a	a	a	1_a_a_a
10.3233/JAD-130831	solfrizzi, v	2014	Mediterranean Diet and Cognitive Decline. A Lesson from the Whole-Diet Approach: What Challenges Lie Ahead?	j alzheimers dis	13	1	a	a	a	1_a_a_a
10.3233/JAD-130831	solfrizzi, v	2014	Mediterranean Diet and Cognitive Decline. A Lesson from the Whole-Diet Approach: What Challenges Lie Ahead?	j alzheimers dis	13	1	a	a	a	1_a_a_a
10.3233/JAD-130831	solfrizzi, v	2014	Mediterranean Diet and Cognitive Decline. A Lesson from the Whole-Diet Approach: What Challenges Lie Ahead?	j alzheimers dis	13	1	a	a	a	1_a_a_a
10.3233/JAD-130831	solfrizzi, v	2014	Mediterranean Diet and Cognitive Decline. A Lesson from the Whole-Diet Approach: What Challenges Lie Ahead?	j alzheimers dis	13	1	a	a	a	1_a_a_a
10.3233/JAD-130831	solfrizzi, v	2014	Mediterranean Diet and Cognitive Decline. A Lesson from the Whole-Diet Approach: What Challenges Lie Ahead?	j alzheimers dis	13	1	a	a	a	1_a_a_a
10.3233/JAD-130831	solfrizzi, v	2014	Mediterranean Diet and Cognitive Decline. A Lesson from the Whole-Diet Approach: What Challenges Lie Ahead?	j alzheimers dis	13	1	a	a	a	1_a_a_a
10.3233/JAD-130831	solfrizzi, v	2014	Mediterranean Diet and Cognitive Decline. A Lesson from the Whole-Diet Approach: What Challenges Lie Ahead?	j alzheimers dis	13	1	a	a	a	1_a_a_a
10.3233/JAD-130831	solfrizzi, v	2014	Mediterranean Diet and Cognitive Decline. A Lesson from the Whole-Diet Approach: What Challenges Lie Ahead?	j alzheimers dis	13	1	a	a	a	1_a_a_a
10.3233/JAD-130831	solfrizzi, v	2014	Mediterranean Diet and Cognitive Decline. A Lesson from the Whole-Diet Approach: What Challenges Lie Ahead?	j alzheimers dis	13	1	a	a	a	1_a_a_a
10.3233/JAD-130831	solfrizzi, v	2014	Mediterranean Diet and Cognitive Decline. A Lesson from the Whole-Diet Approach: What Challenges Lie Ahead?	j alzheimers dis	13	1	a	a	a	1_a_a_a
10.3233/JAD-130831	solfrizzi, v	2014	Mediterranean Diet and Cognitive Decline. A Lesson from the Whole-Diet Approach: What Challenges Lie Ahead?	j alzheimers dis	13	1	a	a	a	1_a_a_a
10.3233/JAD-130831	solfrizzi, v	2014	Mediterranean Diet and Cognitive Decline. A Lesson from the Whole-Diet Approach: What Challenges Lie Ahead?	j alzheimers dis	13	1	a	a	a	1_a_a_a
10.3233/JAD-130831	solfrizzi, v	2014	Mediterranean Diet and Cognitive Decline. A Lesson from the Whole-Diet Approach: What Challenges Lie Ahead?	j alzheimers dis	13	1	a	a	a	1_a_a_a
10.3233/JAD-130831	solfrizzi, v	2014	Mediterranean Diet and Cognitive Decline. A Lesson from the Whole-Diet Approach: What Challenges Lie Ahead?	j alzheimers dis	13	1	a	a	a	1_a_a_a
10.3233/JAD-130831	solfrizzi, v	2014	Mediterranean Diet and Cognitive Decline. A Lesson from the Whole-Diet Approach: What Challenges Lie Ahead?	j alzheimers dis	13	1	a	a	a	1_a_a_a
10.3233/JAD-130831	solfrizzi, v	2014	Mediterranean Diet and Cognitive Decline. A Lesson from the Whole-Diet Approach: What Challenges Lie Ahead?	j alzheimers dis	13	1	a	a	a	1_a_a_a
10.3233/JAD-130831	solfrizzi, v	2014	Mediterranean Diet and Cognitive Decline. A Lesson from the Whole-Diet Approach: What Challenges Lie Ahead?	j alzheimers dis	13	1	a	a	a	1_a_a_a
10.3233/JAD-130831	solfrizzi, v	2014	Mediterranean Diet and Cognitive Decline. A Lesson from the Whole-Diet Approach: What Challenges Lie Ahead?	j alzheimers dis	13	1	a	a	a	1_a_a_a
10.3233/JAD-130831	solfrizzi, v	2014	Mediterranean Diet and Cognitive Decline. A Lesson from the Whole-Diet Approach: What Challenges Lie Ahead?	j alzheimers dis	13	1	a	a	a	1_a_a_a
10.3233/JAD-130831	solfrizzi, v	2014	Mediterranean Diet and Cognitive Decline. A Lesson from the Whole-Diet Approach: What Challenges Lie Ahead?	j alzheimers dis	13	1	a	a	a	1_a_a_a
10.3233/JAD-130831	solfrizzi, v	2014	Mediterranean Diet and Cognitive Decline. A Lesson from the Whole-Diet Approach: What Challenges Lie Ahead?	j alzheimers dis	13	1	a	a	a	1_a_a_a
10.3233/JAD-130831	solfrizzi, v	2014	Mediterranean Diet and Cognitive Decline. A Lesson from the Whole-Diet Approach: What Challenges Lie Ahead?	j alzheimers dis	13	1	a	a	a	1_a_a_a
10.3233/JAD-130831	solfrizzi, v	2014	Mediterranean Diet and Cognitive Decline. A Lesson from the Whole-Diet Approach: What Challenges Lie Ahead?	j alzheimers dis	13	1	a	a	a	1_a_a_a
10.3233/JAD-130831	solfrizzi, v	2014	Mediterranean Diet and Cognitive Decline. A Lesson from the Whole-Diet Approach: What Challenges Lie Ahead?	j alzheimers dis	13	1	a	a	a	1_a_a_a
10.3233/JAD-130831	solfrizzi, v	2014	Mediterranean Diet and Cognitive Decline. A Lesson from the Whole-Diet Approach: What Challenges Lie Ahead?	j alzheimers dis	13	1	a	a	a	1_a_a_a
10.3233/JAD-130831	solfrizzi, v	2014	Mediterranean Diet and Cognitive Decline. A Lesson from the Whole-Diet Approach: What Challenges Lie Ahead?	j alzheimers dis	13	1	a	a	a	1_a_a_a
10.3233/JAD-130831	solfrizzi, v	2014	Mediterranean Diet and Cognitive Decline. A Lesson from the Whole-Diet Approach: What Challenges Lie Ahead?	j alzheimers dis	13	1	a	a	a	1_a_a_a
10.3233/JAD-130831	solfrizzi, v	2014	Mediterranean Diet and Cognitive Decline. A Lesson from the Whole-Diet Approach: What Challenges Lie Ahead?	j alzheimers dis	13	1	a	a	a	1_a_a_a
10.3233/JAD-130831	solfrizzi, v	2014	Mediterranean Diet and Cognitive Decline. A Lesson from the Whole-Diet Approach: What Challenges Lie Ahead?	j alzheimers dis	13	1	a	a	a	1_a_a_a
10.3233/JAD-130831	solfrizzi, v	2014	Mediterranean Diet and Cognitive Decline. A Lesson from the Whole-Diet Approach: What Challenges Lie Ahead?	j alzheimers dis	13	1	a	a	a	1_a_a_a
10.3233/JAD-130831	solfrizzi, v	2014	Mediterranean Diet and Cognitive Decline. A Lesson from the Whole-Diet Approach: What Challenges Lie Ahead?	j alzheimers dis	13	1	a	a	a	1_a_a_a
10.3233/JAD-130831	solfrizzi, v	2014	Mediterranean Diet and Cognitive Decline. A Lesson from the Whole-Diet Approach: What Challenges Lie Ahead?	j alzheimers dis	13	1	a	a	a	1_a_a_a
10.3233/JAD-130831	solfrizzi, v	2014	Mediterranean Diet and Cognitive Decline. A Lesson from the Whole-Diet Approach: What Challenges Lie Ahead?	j alzheimers dis	13	1	a	a	a	1_a_a_a
10.3233/JAD-130831	solfrizzi, v	2014	Mediterranean Diet and Cognitive Decline. A Lesson from the Whole-Diet Approach: What Challenges Lie Ahead?	j alzheimers dis	13	1	a	a	a	1_a_a_a
10.3233/JAD-130831	solfrizzi, v	2014	Mediterranean Diet and Cognitive Decline. A Lesson from the Whole-Diet Approach: What Challenges Lie Ahead?	j alzheimers dis	13	1	a	a	a	1_a_a_a
10.3233/JAD-130831	solfrizzi, v	2014	Mediterranean Diet and Cognitive Decline. A Lesson from the Whole-Diet Approach: What Challenges Lie Ahead?	j alzheimers dis	13	1	a	a	a	1_a_a_a
10.3233/JAD-130831	solfrizzi, v	2014	Mediterranean Diet and Cognitive Decline. A Lesson from the Whole-Diet Approach: What Challenges Lie Ahead?	j alzheimers dis	13	1	a	a	a	1_a_a_a
10.3233/JAD-130831	solfrizzi, v	2014	Mediterranean Diet and Cognitive Decline. A Lesson from the Whole-Diet Approach: What Challenges Lie Ahead?	j alzheimers dis	13	1	a	a	a	1_a_a_a
10.3233/JAD-130831	solfrizzi, v	2014	Mediterranean Diet and Cognitive Decline. A Lesson from the Whole-Diet Approach: What Challenges Lie Ahead?	j alzheimers dis	13	1	a	a	a	1_a_a_a
10.3233/JAD-130831	solfrizzi, v	2014	Mediterranean Diet and Cognitive Decline. A Lesson from the Whole-Diet Approach: What Challenges Lie Ahead?	j alzheimers dis	13	1	a	a	a	1_a_a_a
10.3233/JAD-130831	solfrizzi, v	2014	Mediterranean Diet and Cognitive Decline. A Lesson from the Whole-Diet Approach: What Challenges Lie Ahead?	j alzheimers dis	13	1	a	a	a	1_a_a_a
10.3233/JAD-130831	solfrizzi, v	2014	Mediterranean Diet and Cognitive Decline. A Lesson from the Whole-Diet Approach: What Challenges Lie Ahead?	j alzheimers dis	13	1	a	a	a	1_a_a_a
10.3233/JAD-130831	solfrizzi, v	2014	Mediterranean Diet and Cognitive Decline. A Lesson from the Whole-Diet Approach: What Challenges Lie Ahead?	j alzheimers dis	13	1	a	a	a	1_a_a_a
10.3233/JAD-130831	solfrizzi, v	2014	Mediterranean Diet and Cognitive Decline. A Lesson from the Whole-Diet Approach: What Challenges Lie Ahead?	j alzheimers dis	13	1	a	a	a	1_a_a_a
10.3233/JAD-130831	solfrizzi, v	2014	Mediterranean Diet and Cognitive Decline. A Lesson from the Whole-Diet Approach: What Challenges Lie Ahead?	j alzheimers dis	13	1	a	a	a	1_a_a_a
10.3233/JAD-130831	solfrizzi, v	2014	Mediterranean Diet and Cognitive Decline. A Lesson from the Whole-Diet Approach: What Challenges Lie Ahead?	j alzheimers dis	13	1	a	a	a	1_a_a_a
10.3233/JAD-130831	solfrizzi, v	2014	Mediterranean Diet and Cognitive Decline. A Lesson from the Whole-Diet Approach: What Challenges Lie Ahead?	j alzheimers dis	13	1	a	a	a	1_a_a_a
10.3233/JAD-130831	solfrizzi, v	2014	Mediterranean Diet and Cognitive Decline. A Lesson from the Whole-Diet Approach: What Challenges Lie Ahead?	j alzheimers dis	13	1	a	a	a	1_a_a_a
10.3233/JAD-130831	solfrizzi, v	2014	Mediterranean Diet and Cognitive Decline. A Lesson from the Whole-Diet Approach: What Challenges Lie Ahead?	j alzheimers dis	13	1	a	a	a	1_a_a_a
10.3233/JAD-130831	solfrizzi, v	2014	Mediterranean Diet and Cognitive Decline. A Lesson from the Whole-Diet Approach: What Challenges Lie Ahead?	j alzheimers dis	13	1	a	a	a	1_a_a_a
10.3233/JAD-130831	solfrizzi, v	2014	Mediterranean Diet and Cognitive Decline. A Lesson from the Whole-Diet Approach: What Challenges Lie Ahead?	j alzheimers dis	13	1	a	a	a	1_a_a_a
10.3233/JAD-130831	solfrizzi, v	2014	Mediterranean Diet and Cognitive Decline. A Lesson from the Whole-Diet Approach: What Challenges Lie Ahead?	j alzheimers dis	13	1	a	a	a	1_a_a_a
10.3233/JAD-130831	solfrizzi, v	2014	Mediterranean Diet and Cognitive Decline. A Lesson from the Whole-Diet Approach: What Challenges Lie Ahead?	j alzheimers dis	13	1	a	a	a	1_a_a_a
10.3233/JAD-130831	solfrizzi, v	2014	Mediterranean Diet and Cognitive Decline. A Lesson from the Whole-Diet Approach: What Challenges Lie Ahead?	j alzheimers dis	13	1	a	a	a	1_a_a_a
10.3233/JAD-130831	solfrizzi, v	2014	Mediterranean Diet and Cognitive Decline. A Lesson from the Whole-Diet Approach: What Challenges Lie Ahead?	j alzheimers dis	13	1	a	a	a	1_a_a_a
10.3233/JAD-130831	solfrizzi, v	2014	Mediterranean Diet and Cognitive Decline. A Lesson from the Whole-Diet Approach: What Challenges Lie Ahead?	j alzheimers dis	13	1	a	a	a	1_a_a_a
10.3233/JAD-130831	solfrizzi, v	2014	Mediterranean Diet and Cognitive Decline. A Lesson from the Whole-Diet Approach: What Challenges Lie Ahead?	j alzheimers dis	13	1	a	a	a	1_a_a_a
10.3233/JAD-130831	solfrizzi, v	2014	Mediterranean Diet and Cognitive Decline. A Lesson from the Whole-Diet Approach: What Challenges Lie Ahead?	j alzheimers dis	13	1	a	a	a	1_a_a_a
10.3233/JAD-130831	solfrizzi, v	2014	Mediterranean Diet and Cognitive Decline. A Lesson from the Whole-Diet Approach: What Challenges Lie Ahead?	j alzheimers dis	13	1	a	a	a	1_a_a_a
10.3233/JAD-130831	solfrizzi, v	2014	Mediterranean Diet and Cognitive Decline. A Lesson from the Whole-Diet Approach: What Challenges Lie Ahead?	j alzheimers dis	13	1	a	a	a	1_a_a_a
10.3233/JAD-130831	solfrizzi, v	2014	Mediterranean Diet and Cognitive Decline. A Lesson from the Whole-Diet Approach: What Challenges Lie Ahead?	j alzheimers dis	13	1	a	a	a	1_a_a_a
10.3233/JAD-130831	solfrizzi, v	2014	Mediterranean Diet and Cognitive Decline. A Lesson from the Whole-Diet Approach: What Challenges Lie Ahead?	j alzheimers dis	13	1	a	a	a	1_a_a_a
10.3233/JAD-130831	solfrizzi, v	2014	Mediterranean Diet and Cognitive Decline. A Lesson from the Whole-Diet Approach: What Challenges Lie Ahead?	j alzheimers dis	13	1	a	a	a	1_a_a_a
10.3233/JAD-130831	solfrizzi, v	2014	Mediterranean Diet and Cognitive Decline. A Lesson from the Whole-Diet Approach: What Challenges Lie Ahead?	j alzheimers dis	13	1	a	a	a	1_a_a_a
10.3233/JAD-130831	solfrizzi, v	2014	Mediterranean Diet and Cognitive Decline. A Lesson from the Whole-Diet Approach: What Challenges Lie Ahead?	j alzheimers dis	13	1	a	a	a	1_a_a_a
10.3233/JAD-130831	solfrizzi, v	2014	Mediterranean Diet and Cognitive Decline. A Lesson from the Whole-Diet Approach: What Challenges Lie Ahead?	j alzheimers dis	13	1	a	a	a	1_a_a_a
10.3233/JAD-130831	solfrizzi, v	2014	Mediterranean Diet and Cognitive Decline. A Lesson from the Whole-Diet Approach: What Challenges Lie Ahead?	j alzheimers dis	13	1	a	a	a	1_a_a_a
10.3233/JAD-130831	solfrizzi, v	2014	Mediterranean Diet and Cognitive Decline. A Lesson from the Whole-Diet Approach: What Challenges Lie Ahead?	j alzheimers dis	13	1	a	a	a	1_a_a_a
10.3233/JAD-130831	solfrizzi, v	2014	Mediterranean Diet and Cognitive Decline. A Lesson from the Whole-Diet Approach: What Challenges Lie Ahead?	j alzheimers dis	13	1	a	a	a	1_a_a_a
10.3233/JAD-130831	solfrizzi, v	2014	Mediterranean Diet and Cognitive Decline. A Lesson from the Whole-Diet Approach: What Challenges Lie Ahead?	j alzheimers dis	13	1	a	a	a	1_a_a_a
10.3233/JAD-130831	solfrizzi, v	2014	Mediterranean Diet and Cognitive Decline. A Lesson from the Whole-Diet Approach: What Challenges Lie Ahead?	j alzheimers dis	13	1	a	a	a	1_a_a_a
10.3233/JAD-130831	solfrizzi, v	2014	Mediterranean Diet and Cognitive Decline. A Lesson from the Whole-Diet Approach: What Challenges Lie Ahead?	j alzheimers dis	13	1	a	a	a	1_a_a_a
10.3233/JAD-130831	solfrizzi, v	2014	Mediterranean Diet and Cognitive Decline. A Lesson from the Whole-Diet Approach: What Challenges Lie Ahead?	j alzheimers dis	13	1	a	a	a	1_a_a_a
10.3233/JAD-130831	solfrizzi, v	2014	Mediterranean Diet and Cognitive Decline. A Lesson from the Whole-Diet Approach: What Challenges Lie Ahead?	j alzheimers dis	13	1	a	a	a	1_a_a_a
10.1186/1475-2891-11-99	nilsson, a	2012	Effects of supplementation with n-3 polyunsaturated fatty acids on cognitive performance and cardiometabolic risk markers in healthy 51 to 72 years old subjects: a randomized controlled cross-over study	nutr j	10	1	a	a	a	1_a_a_a
10.1186/1475-2891-11-99	nilsson, a	2012	Effects of supplementation with n-3 polyunsaturated fatty acids on cognitive performance and cardiometabolic risk markers in healthy 51 to 72 years old subjects: a randomized controlled cross-over study	nutr j	10	1	a	a	a	1_a_a_a
10.1186/1475-2891-11-99	nilsson, a	2012	Effects of supplementation with n-3 polyunsaturated fatty acids on cognitive performance and cardiometabolic risk markers in healthy 51 to 72 years old subjects: a randomized controlled cross-over study	nutr j	10	1	a	a	a	1_a_a_a
10.1186/1475-2891-11-99	nilsson, a	2012	Effects of supplementation with n-3 polyunsaturated fatty acids on cognitive performance and cardiometabolic risk markers in healthy 51 to 72 years old subjects: a randomized controlled cross-over study	nutr j	10	1	a	a	a	1_a_a_a
10.1002/jnr.10416	ho, pi	2002	Multiple aspects of homocysteine neurotoxicity: Glutamate excitotoxicity, kinase hyperactivation and DNA damage	j neurosci res	13	1	a	a	a	1_a_a_a
10.1016/j.tins.2007.06.011	cotman, cw	2007	Exercise builds brain health: key roles of growth factor cascades and inflammation	trends neurosci	18	1	a	a	a	1_a_a_a
10.1089/ars.2012.4581	del rio, d	2013	Dietary (Poly)phenolics in Human Health: Structures, Bioavailability, and Evidence of Protective Effects Against Chronic Diseases	antioxid redox sign	13	1	a	a	a	1_a_a_a
10.1038/ng0595-111	frosst, p	1995	A candidate genetic risk factor for vascular disease: a common mutation in methylenetetrahydrofolate reductase	nat genet	17	1	a	a	a	1_a_a_a
10.1002/ana.10440	dufouil, c	2003	Homocysteine, white matter hyperintensities, and cognition in healthy elderly people	ann neurol	18	1	a	a	a	1_a_a_a
10.1016/S0140-6736(09)61460-4	christensen, k	2009	Ageing populations: the challenges ahead	lancet	15	1	a	a	a	1_a_a_a
10.1001/jamainternmed.2015.1668	valls-pedret, c	2015	Mediterranean Diet and Age-Related Cognitive Decline	jama intern med	54	1	a	a	a	1_a_a_a
10.1001/jama.2013.282834	dysken, mw	2014	Effect of Vitamin E and Memantine on Functional Decline in Alzheimer Disease	jama-j am med assoc	15	1	a	a	a	1_a_a_a
10.1016/S1474-4422(12)70291-0	jack, cr	2013	Tracking pathophysiological processes in Alzheimer's disease: an updated hypothetical model of dynamic biomarkers	lancet neurol	10	1	a	a	a	1_a_a_a
10.1159/000017092	lehmann, m	1999	Identification of Cognitive Impairment in the Elderly: Homocysteine Is an Early Marker	dement geriatr cogn	21	1	a	a	a	1_a_a_a
10.1093/ageing/21.2.91	zaman, z	1992	Plasma Concentrations of Vitamins A and E and Carotenoids in Alzheimer's Disease	age ageing	11	1	a	a	a	1_a_a_a
10.3945/jn.108.095182	nurk, e	2009	Intake of Flavonoid-Rich Wine, Tea, and Chocolate by Elderly Men and Women Is Associated with Better Cognitive Test Performance	j nutr	20	1	a	a	a	1_a_a_a
10.3945/jn.108.095182	nurk, e	2009	Intake of Flavonoid-Rich Wine, Tea, and Chocolate by Elderly Men and Women Is Associated with Better Cognitive Test Performance	j nutr	20	1	a	a	a	1_a_a_a
10.3945/jn.108.095182	nurk, e	2009	Intake of Flavonoid-Rich Wine, Tea, and Chocolate by Elderly Men and Women Is Associated with Better Cognitive Test Performance	j nutr	20	1	a	a	a	1_a_a_a
10.3945/jn.108.095182	nurk, e	2009	Intake of Flavonoid-Rich Wine, Tea, and Chocolate by Elderly Men and Women Is Associated with Better Cognitive Test Performance	j nutr	20	1	a	a	a	1_a_a_a
10.3945/jn.108.095182	nurk, e	2009	Intake of Flavonoid-Rich Wine, Tea, and Chocolate by Elderly Men and Women Is Associated with Better Cognitive Test Performance	j nutr	20	1	a	a	a	1_a_a_a
10.3945/jn.108.095182	nurk, e	2009	Intake of Flavonoid-Rich Wine, Tea, and Chocolate by Elderly Men and Women Is Associated with Better Cognitive Test Performance	j nutr	20	1	a	a	a	1_a_a_a
10.3945/jn.108.095182	nurk, e	2009	Intake of Flavonoid-Rich Wine, Tea, and Chocolate by Elderly Men and Women Is Associated with Better Cognitive Test Performance	j nutr	20	1	a	a	a	1_a_a_a
10.3945/jn.108.095182	nurk, e	2009	Intake of Flavonoid-Rich Wine, Tea, and Chocolate by Elderly Men and Women Is Associated with Better Cognitive Test Performance	j nutr	20	1	a	a	a	1_a_a_a
10.3945/jn.108.095182	nurk, e	2009	Intake of Flavonoid-Rich Wine, Tea, and Chocolate by Elderly Men and Women Is Associated with Better Cognitive Test Performance	j nutr	20	1	a	a	a	1_a_a_a
10.3945/jn.108.095182	nurk, e	2009	Intake of Flavonoid-Rich Wine, Tea, and Chocolate by Elderly Men and Women Is Associated with Better Cognitive Test Performance	j nutr	20	1	a	a	a	1_a_a_a
10.3945/jn.108.095182	nurk, e	2009	Intake of Flavonoid-Rich Wine, Tea, and Chocolate by Elderly Men and Women Is Associated with Better Cognitive Test Performance	j nutr	20	1	a	a	a	1_a_a_a
10.3945/jn.108.095182	nurk, e	2009	Intake of Flavonoid-Rich Wine, Tea, and Chocolate by Elderly Men and Women Is Associated with Better Cognitive Test Performance	j nutr	20	1	a	a	a	1_a_a_a
10.3945/jn.108.095182	nurk, e	2009	Intake of Flavonoid-Rich Wine, Tea, and Chocolate by Elderly Men and Women Is Associated with Better Cognitive Test Performance	j nutr	20	1	a	a	a	1_a_a_a
10.3945/jn.108.095182	nurk, e	2009	Intake of Flavonoid-Rich Wine, Tea, and Chocolate by Elderly Men and Women Is Associated with Better Cognitive Test Performance	j nutr	20	1	a	a	a	1_a_a_a
10.3945/jn.108.095182	nurk, e	2009	Intake of Flavonoid-Rich Wine, Tea, and Chocolate by Elderly Men and Women Is Associated with Better Cognitive Test Performance	j nutr	20	1	a	a	a	1_a_a_a
10.3945/jn.108.095182	nurk, e	2009	Intake of Flavonoid-Rich Wine, Tea, and Chocolate by Elderly Men and Women Is Associated with Better Cognitive Test Performance	j nutr	20	1	a	a	a	1_a_a_a
10.3109/00207459609070833	yehuda, s	1996	Essential Fatty Acids Preparation (Sr-3) Improves Alzheimer's Patients Quality of Life	int j neurosci	14	1	a	a	a	1_a_a_a
10.1016/S0197-4580(02)00074-X	yehuda, s	2002	The role of polyunsaturated fatty acids in restoring the aging neuronal membrane	neurobiol aging	22	1	a	a	a	1_a_a_a
10.1016/j.bbi.2014.03.005	boitard, c	2014	Impairment of hippocampal-dependent memory induced by juvenile high-fat diet intake is associated with enhanced hippocampal inflammation in rats	brain behav immun	14	1	a	a	a	1_a_a_a
10.1016/0197-4580(92)90114-D	parsons, mw	1992	Glucose enhancement of memory in elderly humans: An inverted-U dose-response curve	neurobiol aging	11	1	a	a	a	1_a_a_a
10.3945/ajcn.2008.26947A	allen, lh	2009	How common is vitamin B-12 deficiency?	am j clin nutr	10	1	a	a	a	1_a_a_a
10.1038/nature01960	howitz, kt	2003	Small molecule activators of sirtuins extend Saccharomyces cerevisiae lifespan	nature	12	1	a	a	a	1_a_a_a
10.1016/S0140-6736(05)66665-2	alexapoulos, gs	2005	Depression in the elderly	lancet	10	1	a	a	a	1_a_a_a
10.1093/ajcn/65.4.1220S	willett, wc	1997	Adjustment for total energy intake in epidemiologic studies.	am j clin nutr	18	1	a	a	a	1_a_a_a
10.1126/science.1074069	selkoe, dj	2002	Alzheimer's Disease Is a Synaptic Failure	science	12	1	a	a	a	1_a_a_a
10.1016/S0197-4580(03)00031-9	rinaldi, p	2003	Plasma antioxidants are similarly depleted in mild cognitive impairment and in Alzheimer�s disease	neurobiol aging	43	1	a	a	a	1_a_a_a
10.1111/j.1749-6632.2002.tb02099.x	fukui, k	2002	Cognitive Impairment of Rats Caused by Oxidative Stress and Aging, and Its Prevention by Vitamin E	ann ny acad sci	10	1	a	a	a	1_a_a_a
10.1001/archneurol.2009.27	craft, s	2009	The Role of Metabolic Disorders in Alzheimer Disease and Vascular Dementia	arch neurol-chicago	22	1	a	a	a	1_a_a_a
10.1212/01.wnl.0000341271.90478.8e	viswanathan, a	2009	Vascular risk factors and dementia: How to move forward?	neurology	16	1	a	a	a	1_a_a_a
10.1007/s00702-003-0071-1	panza, f	2004	Vascular risk and genetics of sporadic late-onset Alzheimer�s disease	j neural transm	10	1	a	a	a	1_a_a_a
10.1007/s00702-003-0071-1	panza, f	2004	Vascular risk and genetics of sporadic late-onset Alzheimer�s disease	j neural transm	10	1	a	a	a	1_a_a_a
10.1007/s00702-003-0071-1	panza, f	2004	Vascular risk and genetics of sporadic late-onset Alzheimer�s disease	j neural transm	10	1	a	a	a	1_a_a_a
10.1007/s00702-003-0071-1	panza, f	2004	Vascular risk and genetics of sporadic late-onset Alzheimer�s disease	j neural transm	10	1	a	a	a	1_a_a_a
10.1007/s00702-003-0071-1	panza, f	2004	Vascular risk and genetics of sporadic late-onset Alzheimer�s disease	j neural transm	10	1	a	a	a	1_a_a_a
10.1007/s00702-003-0071-1	panza, f	2004	Vascular risk and genetics of sporadic late-onset Alzheimer�s disease	j neural transm	10	1	a	a	a	1_a_a_a
10.1007/s00702-003-0071-1	panza, f	2004	Vascular risk and genetics of sporadic late-onset Alzheimer�s disease	j neural transm	10	1	a	a	a	1_a_a_a
10.1007/s00702-003-0071-1	panza, f	2004	Vascular risk and genetics of sporadic late-onset Alzheimer�s disease	j neural transm	10	1	a	a	a	1_a_a_a
10.1007/s00702-003-0071-1	panza, f	2004	Vascular risk and genetics of sporadic late-onset Alzheimer�s disease	j neural transm	10	1	a	a	a	1_a_a_a
10.1007/s00702-003-0071-1	panza, f	2004	Vascular risk and genetics of sporadic late-onset Alzheimer�s disease	j neural transm	10	1	a	a	a	1_a_a_a
10.1007/s00702-003-0071-1	panza, f	2004	Vascular risk and genetics of sporadic late-onset Alzheimer�s disease	j neural transm	10	1	a	a	a	1_a_a_a
10.1007/s00702-003-0071-1	panza, f	2004	Vascular risk and genetics of sporadic late-onset Alzheimer�s disease	j neural transm	10	1	a	a	a	1_a_a_a
10.1007/s00702-003-0071-1	panza, f	2004	Vascular risk and genetics of sporadic late-onset Alzheimer�s disease	j neural transm	10	1	a	a	a	1_a_a_a
10.1007/s00702-003-0071-1	panza, f	2004	Vascular risk and genetics of sporadic late-onset Alzheimer�s disease	j neural transm	10	1	a	a	a	1_a_a_a
10.1007/s00702-003-0071-1	panza, f	2004	Vascular risk and genetics of sporadic late-onset Alzheimer�s disease	j neural transm	10	1	a	a	a	1_a_a_a
10.1007/s00702-003-0071-1	panza, f	2004	Vascular risk and genetics of sporadic late-onset Alzheimer�s disease	j neural transm	10	1	a	a	a	1_a_a_a
10.1007/s00702-003-0071-1	panza, f	2004	Vascular risk and genetics of sporadic late-onset Alzheimer�s disease	j neural transm	10	1	a	a	a	1_a_a_a
10.1007/s00702-003-0071-1	panza, f	2004	Vascular risk and genetics of sporadic late-onset Alzheimer�s disease	j neural transm	10	1	a	a	a	1_a_a_a
10.1007/s00702-003-0071-1	panza, f	2004	Vascular risk and genetics of sporadic late-onset Alzheimer�s disease	j neural transm	10	1	a	a	a	1_a_a_a
10.1007/s00702-003-0071-1	panza, f	2004	Vascular risk and genetics of sporadic late-onset Alzheimer�s disease	j neural transm	10	1	a	a	a	1_a_a_a
10.1007/s00702-003-0071-1	panza, f	2004	Vascular risk and genetics of sporadic late-onset Alzheimer�s disease	j neural transm	10	1	a	a	a	1_a_a_a
10.1007/s00702-003-0071-1	panza, f	2004	Vascular risk and genetics of sporadic late-onset Alzheimer�s disease	j neural transm	10	1	a	a	a	1_a_a_a
10.1007/s00702-003-0071-1	panza, f	2004	Vascular risk and genetics of sporadic late-onset Alzheimer�s disease	j neural transm	10	1	a	a	a	1_a_a_a
10.1007/s00702-003-0071-1	panza, f	2004	Vascular risk and genetics of sporadic late-onset Alzheimer�s disease	j neural transm	10	1	a	a	a	1_a_a_a
10.1007/s00702-003-0071-1	panza, f	2004	Vascular risk and genetics of sporadic late-onset Alzheimer�s disease	j neural transm	10	1	a	a	a	1_a_a_a
10.1007/s00702-003-0071-1	panza, f	2004	Vascular risk and genetics of sporadic late-onset Alzheimer�s disease	j neural transm	10	1	a	a	a	1_a_a_a
10.1007/s00702-003-0071-1	panza, f	2004	Vascular risk and genetics of sporadic late-onset Alzheimer�s disease	j neural transm	10	1	a	a	a	1_a_a_a
10.1007/s00702-003-0071-1	panza, f	2004	Vascular risk and genetics of sporadic late-onset Alzheimer�s disease	j neural transm	10	1	a	a	a	1_a_a_a
10.1007/s00702-003-0071-1	panza, f	2004	Vascular risk and genetics of sporadic late-onset Alzheimer�s disease	j neural transm	10	1	a	a	a	1_a_a_a
10.1007/s00702-003-0071-1	panza, f	2004	Vascular risk and genetics of sporadic late-onset Alzheimer�s disease	j neural transm	10	1	a	a	a	1_a_a_a
10.1007/s00702-003-0071-1	panza, f	2004	Vascular risk and genetics of sporadic late-onset Alzheimer�s disease	j neural transm	10	1	a	a	a	1_a_a_a
10.1007/s00702-003-0071-1	panza, f	2004	Vascular risk and genetics of sporadic late-onset Alzheimer�s disease	j neural transm	10	1	a	a	a	1_a_a_a
10.1007/s00702-003-0071-1	panza, f	2004	Vascular risk and genetics of sporadic late-onset Alzheimer�s disease	j neural transm	10	1	a	a	a	1_a_a_a
10.1007/s00702-003-0071-1	panza, f	2004	Vascular risk and genetics of sporadic late-onset Alzheimer�s disease	j neural transm	10	1	a	a	a	1_a_a_a
10.1007/s00702-003-0071-1	panza, f	2004	Vascular risk and genetics of sporadic late-onset Alzheimer�s disease	j neural transm	10	1	a	a	a	1_a_a_a
10.1007/s00702-003-0071-1	panza, f	2004	Vascular risk and genetics of sporadic late-onset Alzheimer�s disease	j neural transm	10	1	a	a	a	1_a_a_a
10.1038/nrn2297	dantzer, r	2008	From inflammation to sickness and depression: when the immune system subjugates the brain	nat rev neurosci	11	1	a	a	a	1_a_a_a
10.1038/nature10357	villeda, sa	2011	The ageing systemic milieu negatively regulates neurogenesis and cognitive function	nature	19	1	a	a	a	1_a_a_a
10.1001/archneurol.2009.266	petersen, rc	2009	Mild Cognitive Impairment	arch neurol-chicago	12	1	a	a	a	1_a_a_a
10.1007/s11357-012-9453-3	titova, oe	2013	Dietary intake of eicosapentaenoic and docosahexaenoic acids is linked to gray matter volume and cognitive function in elderly	age	11	1	a	a	a	1_a_a_a
10.1016/j.arcmed.2012.09.008	erickson, ki	2012	Physical Activity, Brain Plasticity, and Alzheimer's Disease	arch med res	11	1	a	a	a	1_a_a_a
10.1016/j.neurobiolaging.2014.03.034	erickson, ki	2014	Physical activity, fitness, and gray matter volume	neurobiol aging	10	1	a	a	a	1_a_a_a
10.3233/JAD-2010-091450	mangialasche, f	2010	High Plasma Levels of Vitamin E Forms and Reduced Alzheimer's Disease Risk in Advanced Age	j alzheimers dis	13	1	a	a	a	1_a_a_a
10.3233/JAD-2012-120349	li, fj	2012	Dietary Intakes of Vitamin E, Vitamin C, and �-Carotene and Risk of Alzheimer's Disease: A Meta-Analysis	j alzheimers dis	12	1	a	a	a	1_a_a_a
10.1093/nar/gkm821	lovell, ma	2007	Oxidative DNA damage in mild cognitive impairment and late-stage Alzheimer's disease	nucleic acids res	12	1	a	a	a	1_a_a_a
10.1016/S1474-4422(06)70526-9	gustafson, d	2006	Adiposity indices and dementia	lancet neurol	11	1	a	a	a	1_a_a_a
10.1016/j.maturitas.2008.11.021	kourlaba, g	2009	Dietary quality indices and human health: A review	maturitas	10	1	a	a	a	1_a_a_a
10.1046/j.1471-4159.2003.01966.x	moriguchi, t	2003	Recovery of brain docosahexaenoate leads to recovery of spatial task performance	j neurochem	11	1	a	a	a	1_a_a_a
10.1016/S0197-4580(00)00124-X	akiyama, h	2000	Inflammation and Alzheimer's disease	neurobiol aging	19	1	a	a	a	1_a_a_a
10.1111/j.1749-6632.2008.03985.x	warnberg, j	2009	Nutrition, Inflammation, and Cognitive Function	ann ny acad sci	11	1	a	a	a	1_a_a_a
10.1002/ana.10265	schmidt, r	2002	Early inflammation and dementia: A 25-year follow-up of the Honolulu-Asia aging study	ann neurol	21	1	a	a	a	1_a_a_a
10.1038/nature08221	harrison, de	2009	Rapamycin fed late in life extends lifespan in genetically heterogeneous mice	nature	22	1	a	a	a	1_a_a_a
10.1016/S1474-4422(04)00681-7	craft, s	2004	Insulin and neurodegenerative disease: shared and specific mechanisms	lancet neurol	18	1	a	a	a	1_a_a_a
10.1016/j.neurobiolaging.2005.08.021	craft, s	2005	Insulin resistance syndrome and Alzheimer's disease: Age- and obesity-related effects on memory, amyloid, and inflammation	neurobiol aging	12	1	a	a	a	1_a_a_a
10.1017/S0007114511001760	ye, xw	2011	Habitual sugar intake and cognitive function among middle-aged and older Puerto Ricans without diabetes	brit j nutr	12	1	a	a	a	1_a_a_a
10.1037/a0017228	kanoski, se	2010	Different patterns of memory impairments accompany short- and longer-term maintenance on a high-energy diet.	j exp psychol-anim b	11	1	a	a	a	1_a_a_a
10.1016/j.physbeh.2010.12.003	kanoski, se	2011	Western diet consumption and cognitive impairment: Links to hippocampal dysfunction and obesity	physiol behav	36	1	a	a	a	1_a_a_a
10.1179/147683008X301450	johnson, ej	2008	Cognitive findings of an exploratory trial of docosahexaenoic acid and lutein supplementation in older women	nutr neurosci	30	1	a	a	a	1_a_a_a
10.1073/pnas.1301816110	douaud, g	2013	Preventing Alzheimer�s disease-related gray matter atrophy by B-vitamin treatment	p natl acad sci usa	32	1	a	a	a	1_a_a_a
10.1074/jbc.M305841200	marcheselli, vl	2003	Novel Docosanoids Inhibit Brain Ischemia-Reperfusion-mediated Leukocyte Infiltration and Pro-inflammatory Gene Expression	j biol chem	10	1	a	a	a	1_a_a_a
10.1126/science.1072994	hardy, j	2002	The Amyloid Hypothesis of Alzheimer's Disease: Progress and Problems on the Road to Therapeutics	science	31	1	a	a	a	1_a_a_a
10.1023/A:1007614613771	commenges, d	2000	NA	eur j epidemiol	50	1	a	a	a	1_a_a_a
10.1080/10284150410001710410	goyarzu, f	2004	Blueberry Supplemented Diet: Effects on Object Recognition Memory and Nuclear Factor-kappa B Levels in Aged Rats	nutr neurosci	18	1	a	a	a	1_a_a_a
10.1038/nrn2421	gomez-pinilla, f	2008	Brain foods: the effects of nutrients on brain function	nat rev neurosci	73	1	a	a	a	1_a_a_a
10.1097/MCO.0b013e328313968f	gillette-guyonnet, s	2008	Caloric restriction and brain function	curr opin clin nutr	12	1	a	a	a	1_a_a_a
10.1097/MCO.0b013e328313968f	gillette-guyonnet, s	2008	Caloric restriction and brain function	curr opin clin nutr	12	1	a	a	a	1_a_a_a
10.1097/MCO.0b013e328313968f	gillette-guyonnet, s	2008	Caloric restriction and brain function	curr opin clin nutr	12	1	a	a	a	1_a_a_a
10.1097/MCO.0b013e328313968f	gillette-guyonnet, s	2008	Caloric restriction and brain function	curr opin clin nutr	12	1	a	a	a	1_a_a_a
10.1097/MCO.0b013e328313968f	gillette-guyonnet, s	2008	Caloric restriction and brain function	curr opin clin nutr	12	1	a	a	a	1_a_a_a
10.1097/MCO.0b013e328313968f	gillette-guyonnet, s	2008	Caloric restriction and brain function	curr opin clin nutr	12	1	a	a	a	1_a_a_a
10.1097/MCO.0b013e328313968f	gillette-guyonnet, s	2008	Caloric restriction and brain function	curr opin clin nutr	12	1	a	a	a	1_a_a_a
10.1097/MCO.0b013e328313968f	gillette-guyonnet, s	2008	Caloric restriction and brain function	curr opin clin nutr	12	1	a	a	a	1_a_a_a
10.1097/MCO.0b013e328313968f	gillette-guyonnet, s	2008	Caloric restriction and brain function	curr opin clin nutr	12	1	a	a	a	1_a_a_a
10.1097/MCO.0b013e328313968f	gillette-guyonnet, s	2008	Caloric restriction and brain function	curr opin clin nutr	12	1	a	a	a	1_a_a_a
10.1097/MCO.0b013e328313968f	gillette-guyonnet, s	2008	Caloric restriction and brain function	curr opin clin nutr	12	1	a	a	a	1_a_a_a
10.1097/MCO.0b013e328313968f	gillette-guyonnet, s	2008	Caloric restriction and brain function	curr opin clin nutr	12	1	a	a	a	1_a_a_a
10.1097/MCO.0b013e328313968f	gillette-guyonnet, s	2008	Caloric restriction and brain function	curr opin clin nutr	12	1	a	a	a	1_a_a_a
10.1097/MCO.0b013e328313968f	gillette-guyonnet, s	2008	Caloric restriction and brain function	curr opin clin nutr	12	1	a	a	a	1_a_a_a
10.1097/MCO.0b013e328313968f	gillette-guyonnet, s	2008	Caloric restriction and brain function	curr opin clin nutr	12	1	a	a	a	1_a_a_a
10.1097/MCO.0b013e328313968f	gillette-guyonnet, s	2008	Caloric restriction and brain function	curr opin clin nutr	12	1	a	a	a	1_a_a_a
10.1097/MCO.0b013e328313968f	gillette-guyonnet, s	2008	Caloric restriction and brain function	curr opin clin nutr	12	1	a	a	a	1_a_a_a
10.1097/MCO.0b013e328313968f	gillette-guyonnet, s	2008	Caloric restriction and brain function	curr opin clin nutr	12	1	a	a	a	1_a_a_a
10.1097/MCO.0b013e328313968f	gillette-guyonnet, s	2008	Caloric restriction and brain function	curr opin clin nutr	12	1	a	a	a	1_a_a_a
10.1097/MCO.0b013e328313968f	gillette-guyonnet, s	2008	Caloric restriction and brain function	curr opin clin nutr	12	1	a	a	a	1_a_a_a
10.1097/MCO.0b013e328313968f	gillette-guyonnet, s	2008	Caloric restriction and brain function	curr opin clin nutr	12	1	a	a	a	1_a_a_a
10.1097/MCO.0b013e328313968f	gillette-guyonnet, s	2008	Caloric restriction and brain function	curr opin clin nutr	12	1	a	a	a	1_a_a_a
10.1097/MCO.0b013e328313968f	gillette-guyonnet, s	2008	Caloric restriction and brain function	curr opin clin nutr	12	1	a	a	a	1_a_a_a
10.1097/MCO.0b013e328313968f	gillette-guyonnet, s	2008	Caloric restriction and brain function	curr opin clin nutr	12	1	a	a	a	1_a_a_a
10.1097/MCO.0b013e328313968f	gillette-guyonnet, s	2008	Caloric restriction and brain function	curr opin clin nutr	12	1	a	a	a	1_a_a_a
10.1097/MCO.0b013e328313968f	gillette-guyonnet, s	2008	Caloric restriction and brain function	curr opin clin nutr	12	1	a	a	a	1_a_a_a
10.1097/MCO.0b013e328313968f	gillette-guyonnet, s	2008	Caloric restriction and brain function	curr opin clin nutr	12	1	a	a	a	1_a_a_a
10.1097/MCO.0b013e328313968f	gillette-guyonnet, s	2008	Caloric restriction and brain function	curr opin clin nutr	12	1	a	a	a	1_a_a_a
10.1097/MCO.0b013e328313968f	gillette-guyonnet, s	2008	Caloric restriction and brain function	curr opin clin nutr	12	1	a	a	a	1_a_a_a
10.1097/MCO.0b013e328313968f	gillette-guyonnet, s	2008	Caloric restriction and brain function	curr opin clin nutr	12	1	a	a	a	1_a_a_a
10.1097/MCO.0b013e328313968f	gillette-guyonnet, s	2008	Caloric restriction and brain function	curr opin clin nutr	12	1	a	a	a	1_a_a_a
10.1097/MCO.0b013e328313968f	gillette-guyonnet, s	2008	Caloric restriction and brain function	curr opin clin nutr	12	1	a	a	a	1_a_a_a
10.1097/MCO.0b013e328313968f	gillette-guyonnet, s	2008	Caloric restriction and brain function	curr opin clin nutr	12	1	a	a	a	1_a_a_a
10.1097/MCO.0b013e328313968f	gillette-guyonnet, s	2008	Caloric restriction and brain function	curr opin clin nutr	12	1	a	a	a	1_a_a_a
10.1097/MCO.0b013e328313968f	gillette-guyonnet, s	2008	Caloric restriction and brain function	curr opin clin nutr	12	1	a	a	a	1_a_a_a
10.1097/MCO.0b013e328313968f	gillette-guyonnet, s	2008	Caloric restriction and brain function	curr opin clin nutr	12	1	a	a	a	1_a_a_a
10.1016/j.archger.2007.01.022	donini, lm	2007	Nutritional status determinants and cognition in the elderly	arch gerontol geriat	16	1	a	a	a	1_a_a_a
10.1016/j.archger.2007.01.022	donini, lm	2007	Nutritional status determinants and cognition in the elderly	arch gerontol geriat	16	1	a	a	a	1_a_a_a
10.1016/j.archger.2007.01.022	donini, lm	2007	Nutritional status determinants and cognition in the elderly	arch gerontol geriat	16	1	a	a	a	1_a_a_a
10.1016/j.archger.2007.01.022	donini, lm	2007	Nutritional status determinants and cognition in the elderly	arch gerontol geriat	16	1	a	a	a	1_a_a_a
10.1016/j.archger.2007.01.022	donini, lm	2007	Nutritional status determinants and cognition in the elderly	arch gerontol geriat	16	1	a	a	a	1_a_a_a
10.1016/j.archger.2007.01.022	donini, lm	2007	Nutritional status determinants and cognition in the elderly	arch gerontol geriat	16	1	a	a	a	1_a_a_a
10.1016/j.archger.2007.01.022	donini, lm	2007	Nutritional status determinants and cognition in the elderly	arch gerontol geriat	16	1	a	a	a	1_a_a_a
10.1016/j.archger.2007.01.022	donini, lm	2007	Nutritional status determinants and cognition in the elderly	arch gerontol geriat	16	1	a	a	a	1_a_a_a
10.1016/j.archger.2007.01.022	donini, lm	2007	Nutritional status determinants and cognition in the elderly	arch gerontol geriat	16	1	a	a	a	1_a_a_a
10.1016/j.archger.2007.01.022	donini, lm	2007	Nutritional status determinants and cognition in the elderly	arch gerontol geriat	16	1	a	a	a	1_a_a_a
10.1016/j.archger.2007.01.022	donini, lm	2007	Nutritional status determinants and cognition in the elderly	arch gerontol geriat	16	1	a	a	a	1_a_a_a
10.1016/j.archger.2007.01.022	donini, lm	2007	Nutritional status determinants and cognition in the elderly	arch gerontol geriat	16	1	a	a	a	1_a_a_a
10.1016/j.archger.2007.01.022	donini, lm	2007	Nutritional status determinants and cognition in the elderly	arch gerontol geriat	16	1	a	a	a	1_a_a_a
10.1016/j.archger.2007.01.022	donini, lm	2007	Nutritional status determinants and cognition in the elderly	arch gerontol geriat	16	1	a	a	a	1_a_a_a
10.1016/j.archger.2007.01.022	donini, lm	2007	Nutritional status determinants and cognition in the elderly	arch gerontol geriat	16	1	a	a	a	1_a_a_a
10.1016/j.archger.2007.01.022	donini, lm	2007	Nutritional status determinants and cognition in the elderly	arch gerontol geriat	16	1	a	a	a	1_a_a_a
10.1016/j.archger.2007.01.022	donini, lm	2007	Nutritional status determinants and cognition in the elderly	arch gerontol geriat	16	1	a	a	a	1_a_a_a
10.1016/j.archger.2007.01.022	donini, lm	2007	Nutritional status determinants and cognition in the elderly	arch gerontol geriat	16	1	a	a	a	1_a_a_a
10.1016/j.archger.2007.01.022	donini, lm	2007	Nutritional status determinants and cognition in the elderly	arch gerontol geriat	16	1	a	a	a	1_a_a_a
10.1016/j.archger.2007.01.022	donini, lm	2007	Nutritional status determinants and cognition in the elderly	arch gerontol geriat	16	1	a	a	a	1_a_a_a
10.1016/j.archger.2007.01.022	donini, lm	2007	Nutritional status determinants and cognition in the elderly	arch gerontol geriat	16	1	a	a	a	1_a_a_a
10.1016/j.archger.2007.01.022	donini, lm	2007	Nutritional status determinants and cognition in the elderly	arch gerontol geriat	16	1	a	a	a	1_a_a_a
10.1016/j.archger.2007.01.022	donini, lm	2007	Nutritional status determinants and cognition in the elderly	arch gerontol geriat	16	1	a	a	a	1_a_a_a
10.1016/j.archger.2007.01.022	donini, lm	2007	Nutritional status determinants and cognition in the elderly	arch gerontol geriat	16	1	a	a	a	1_a_a_a
10.1016/j.archger.2007.01.022	donini, lm	2007	Nutritional status determinants and cognition in the elderly	arch gerontol geriat	16	1	a	a	a	1_a_a_a
10.1016/j.archger.2007.01.022	donini, lm	2007	Nutritional status determinants and cognition in the elderly	arch gerontol geriat	16	1	a	a	a	1_a_a_a
10.1016/j.archger.2007.01.022	donini, lm	2007	Nutritional status determinants and cognition in the elderly	arch gerontol geriat	16	1	a	a	a	1_a_a_a
10.1016/j.archger.2007.01.022	donini, lm	2007	Nutritional status determinants and cognition in the elderly	arch gerontol geriat	16	1	a	a	a	1_a_a_a
10.1016/j.archger.2007.01.022	donini, lm	2007	Nutritional status determinants and cognition in the elderly	arch gerontol geriat	16	1	a	a	a	1_a_a_a
10.1016/j.archger.2007.01.022	donini, lm	2007	Nutritional status determinants and cognition in the elderly	arch gerontol geriat	16	1	a	a	a	1_a_a_a
10.1016/j.archger.2007.01.022	donini, lm	2007	Nutritional status determinants and cognition in the elderly	arch gerontol geriat	16	1	a	a	a	1_a_a_a
10.1016/j.archger.2007.01.022	donini, lm	2007	Nutritional status determinants and cognition in the elderly	arch gerontol geriat	16	1	a	a	a	1_a_a_a
10.1016/j.archger.2007.01.022	donini, lm	2007	Nutritional status determinants and cognition in the elderly	arch gerontol geriat	16	1	a	a	a	1_a_a_a
10.1016/j.archger.2007.01.022	donini, lm	2007	Nutritional status determinants and cognition in the elderly	arch gerontol geriat	16	1	a	a	a	1_a_a_a
10.1016/j.archger.2007.01.022	donini, lm	2007	Nutritional status determinants and cognition in the elderly	arch gerontol geriat	16	1	a	a	a	1_a_a_a
10.1016/j.archger.2007.01.022	donini, lm	2007	Nutritional status determinants and cognition in the elderly	arch gerontol geriat	16	1	a	a	a	1_a_a_a
10.1016/j.archger.2007.01.022	donini, lm	2007	Nutritional status determinants and cognition in the elderly	arch gerontol geriat	16	1	a	a	a	1_a_a_a
10.1016/j.archger.2007.01.022	donini, lm	2007	Nutritional status determinants and cognition in the elderly	arch gerontol geriat	16	1	a	a	a	1_a_a_a
10.1016/j.archger.2007.01.022	donini, lm	2007	Nutritional status determinants and cognition in the elderly	arch gerontol geriat	16	1	a	a	a	1_a_a_a
10.1016/j.archger.2007.01.022	donini, lm	2007	Nutritional status determinants and cognition in the elderly	arch gerontol geriat	16	1	a	a	a	1_a_a_a
10.1016/j.archger.2007.01.022	donini, lm	2007	Nutritional status determinants and cognition in the elderly	arch gerontol geriat	16	1	a	a	a	1_a_a_a
10.1016/j.archger.2007.01.022	donini, lm	2007	Nutritional status determinants and cognition in the elderly	arch gerontol geriat	16	1	a	a	a	1_a_a_a
10.1016/j.archger.2007.01.022	donini, lm	2007	Nutritional status determinants and cognition in the elderly	arch gerontol geriat	16	1	a	a	a	1_a_a_a
10.1016/j.archger.2007.01.022	donini, lm	2007	Nutritional status determinants and cognition in the elderly	arch gerontol geriat	16	1	a	a	a	1_a_a_a
10.1016/j.archger.2007.01.022	donini, lm	2007	Nutritional status determinants and cognition in the elderly	arch gerontol geriat	16	1	a	a	a	1_a_a_a
10.1016/j.archger.2007.01.022	donini, lm	2007	Nutritional status determinants and cognition in the elderly	arch gerontol geriat	16	1	a	a	a	1_a_a_a
10.1016/j.archger.2007.01.022	donini, lm	2007	Nutritional status determinants and cognition in the elderly	arch gerontol geriat	16	1	a	a	a	1_a_a_a
10.1016/j.archger.2007.01.022	donini, lm	2007	Nutritional status determinants and cognition in the elderly	arch gerontol geriat	16	1	a	a	a	1_a_a_a
10.1016/j.archger.2007.01.022	donini, lm	2007	Nutritional status determinants and cognition in the elderly	arch gerontol geriat	16	1	a	a	a	1_a_a_a
10.1016/j.archger.2007.01.022	donini, lm	2007	Nutritional status determinants and cognition in the elderly	arch gerontol geriat	16	1	a	a	a	1_a_a_a
10.1016/j.archger.2007.01.022	donini, lm	2007	Nutritional status determinants and cognition in the elderly	arch gerontol geriat	16	1	a	a	a	1_a_a_a
10.1016/j.archger.2007.01.022	donini, lm	2007	Nutritional status determinants and cognition in the elderly	arch gerontol geriat	16	1	a	a	a	1_a_a_a
10.1016/j.archger.2007.01.022	donini, lm	2007	Nutritional status determinants and cognition in the elderly	arch gerontol geriat	16	1	a	a	a	1_a_a_a
10.1016/j.archger.2007.01.022	donini, lm	2007	Nutritional status determinants and cognition in the elderly	arch gerontol geriat	16	1	a	a	a	1_a_a_a
10.1016/j.archger.2007.01.022	donini, lm	2007	Nutritional status determinants and cognition in the elderly	arch gerontol geriat	16	1	a	a	a	1_a_a_a
10.1016/j.archger.2007.01.022	donini, lm	2007	Nutritional status determinants and cognition in the elderly	arch gerontol geriat	16	1	a	a	a	1_a_a_a
10.1016/j.archger.2007.01.022	donini, lm	2007	Nutritional status determinants and cognition in the elderly	arch gerontol geriat	16	1	a	a	a	1_a_a_a
10.1016/j.archger.2007.01.022	donini, lm	2007	Nutritional status determinants and cognition in the elderly	arch gerontol geriat	16	1	a	a	a	1_a_a_a
10.1016/j.archger.2007.01.022	donini, lm	2007	Nutritional status determinants and cognition in the elderly	arch gerontol geriat	16	1	a	a	a	1_a_a_a
10.1016/j.archger.2007.01.022	donini, lm	2007	Nutritional status determinants and cognition in the elderly	arch gerontol geriat	16	1	a	a	a	1_a_a_a
10.1016/j.archger.2007.01.022	donini, lm	2007	Nutritional status determinants and cognition in the elderly	arch gerontol geriat	16	1	a	a	a	1_a_a_a
10.1016/j.archger.2007.01.022	donini, lm	2007	Nutritional status determinants and cognition in the elderly	arch gerontol geriat	16	1	a	a	a	1_a_a_a
10.1016/j.archger.2007.01.022	donini, lm	2007	Nutritional status determinants and cognition in the elderly	arch gerontol geriat	16	1	a	a	a	1_a_a_a
10.1016/j.archger.2007.01.022	donini, lm	2007	Nutritional status determinants and cognition in the elderly	arch gerontol geriat	16	1	a	a	a	1_a_a_a
10.1016/j.archger.2007.01.022	donini, lm	2007	Nutritional status determinants and cognition in the elderly	arch gerontol geriat	16	1	a	a	a	1_a_a_a
10.1016/j.archger.2007.01.022	donini, lm	2007	Nutritional status determinants and cognition in the elderly	arch gerontol geriat	16	1	a	a	a	1_a_a_a
10.1016/j.archger.2007.01.022	donini, lm	2007	Nutritional status determinants and cognition in the elderly	arch gerontol geriat	16	1	a	a	a	1_a_a_a
10.1016/j.archger.2007.01.022	donini, lm	2007	Nutritional status determinants and cognition in the elderly	arch gerontol geriat	16	1	a	a	a	1_a_a_a
10.1016/j.archger.2007.01.022	donini, lm	2007	Nutritional status determinants and cognition in the elderly	arch gerontol geriat	16	1	a	a	a	1_a_a_a
10.1016/j.archger.2007.01.022	donini, lm	2007	Nutritional status determinants and cognition in the elderly	arch gerontol geriat	16	1	a	a	a	1_a_a_a
10.1016/j.archger.2007.01.022	donini, lm	2007	Nutritional status determinants and cognition in the elderly	arch gerontol geriat	16	1	a	a	a	1_a_a_a
10.1016/j.archger.2007.01.022	donini, lm	2007	Nutritional status determinants and cognition in the elderly	arch gerontol geriat	16	1	a	a	a	1_a_a_a
10.1016/j.archger.2007.01.022	donini, lm	2007	Nutritional status determinants and cognition in the elderly	arch gerontol geriat	16	1	a	a	a	1_a_a_a
10.1016/j.archger.2007.01.022	donini, lm	2007	Nutritional status determinants and cognition in the elderly	arch gerontol geriat	16	1	a	a	a	1_a_a_a
10.1016/j.archger.2007.01.022	donini, lm	2007	Nutritional status determinants and cognition in the elderly	arch gerontol geriat	16	1	a	a	a	1_a_a_a
10.1016/j.archger.2007.01.022	donini, lm	2007	Nutritional status determinants and cognition in the elderly	arch gerontol geriat	16	1	a	a	a	1_a_a_a
10.1016/j.archger.2007.01.022	donini, lm	2007	Nutritional status determinants and cognition in the elderly	arch gerontol geriat	16	1	a	a	a	1_a_a_a
10.1016/j.archger.2007.01.022	donini, lm	2007	Nutritional status determinants and cognition in the elderly	arch gerontol geriat	16	1	a	a	a	1_a_a_a
10.1016/j.archger.2007.01.022	donini, lm	2007	Nutritional status determinants and cognition in the elderly	arch gerontol geriat	16	1	a	a	a	1_a_a_a
10.1016/j.archger.2007.01.022	donini, lm	2007	Nutritional status determinants and cognition in the elderly	arch gerontol geriat	16	1	a	a	a	1_a_a_a
10.1016/j.archger.2007.01.022	donini, lm	2007	Nutritional status determinants and cognition in the elderly	arch gerontol geriat	16	1	a	a	a	1_a_a_a
10.1016/S0891-5849(00)00510-4	youdim, ka	2001	A possible emerging role of phytochemicals in improving age-related neurological dysfunctions: a multiplicity of effects	free radical bio med	10	1	a	a	a	1_a_a_a
10.1016/S0891-5849(00)00510-4	youdim, ka	2001	A possible emerging role of phytochemicals in improving age-related neurological dysfunctions: a multiplicity of effects	free radical bio med	10	1	a	a	a	1_a_a_a
10.1016/S0891-5849(00)00510-4	youdim, ka	2001	A possible emerging role of phytochemicals in improving age-related neurological dysfunctions: a multiplicity of effects	free radical bio med	10	1	a	a	a	1_a_a_a
10.1016/S0891-5849(00)00510-4	youdim, ka	2001	A possible emerging role of phytochemicals in improving age-related neurological dysfunctions: a multiplicity of effects	free radical bio med	10	1	a	a	a	1_a_a_a
10.1016/0197-4580(83)90008-8	joseph, ja	1983	Psychomotor performance in the senescent rodent: reduction of deficits via striatal dopamine receptor up-regulation	neurobiol aging	15	1	a	a	a	1_a_a_a
10.1016/0197-4580(83)90008-8	joseph, ja	1983	Psychomotor performance in the senescent rodent: reduction of deficits via striatal dopamine receptor up-regulation	neurobiol aging	15	1	a	a	a	1_a_a_a
10.1016/0197-4580(83)90008-8	joseph, ja	1983	Psychomotor performance in the senescent rodent: reduction of deficits via striatal dopamine receptor up-regulation	neurobiol aging	15	1	a	a	a	1_a_a_a
10.1016/0197-4580(83)90008-8	joseph, ja	1983	Psychomotor performance in the senescent rodent: reduction of deficits via striatal dopamine receptor up-regulation	neurobiol aging	15	1	a	a	a	1_a_a_a
10.1016/0197-4580(83)90008-8	joseph, ja	1983	Psychomotor performance in the senescent rodent: reduction of deficits via striatal dopamine receptor up-regulation	neurobiol aging	15	1	a	a	a	1_a_a_a
10.1016/0197-4580(83)90008-8	joseph, ja	1983	Psychomotor performance in the senescent rodent: reduction of deficits via striatal dopamine receptor up-regulation	neurobiol aging	15	1	a	a	a	1_a_a_a
10.1016/0197-4580(83)90008-8	joseph, ja	1983	Psychomotor performance in the senescent rodent: reduction of deficits via striatal dopamine receptor up-regulation	neurobiol aging	15	1	a	a	a	1_a_a_a
10.1016/0197-4580(83)90008-8	joseph, ja	1983	Psychomotor performance in the senescent rodent: reduction of deficits via striatal dopamine receptor up-regulation	neurobiol aging	15	1	a	a	a	1_a_a_a
10.1016/0197-4580(83)90008-8	joseph, ja	1983	Psychomotor performance in the senescent rodent: reduction of deficits via striatal dopamine receptor up-regulation	neurobiol aging	15	1	a	a	a	1_a_a_a
10.1016/0197-4580(83)90008-8	joseph, ja	1983	Psychomotor performance in the senescent rodent: reduction of deficits via striatal dopamine receptor up-regulation	neurobiol aging	15	1	a	a	a	1_a_a_a
10.1016/0197-4580(83)90008-8	joseph, ja	1983	Psychomotor performance in the senescent rodent: reduction of deficits via striatal dopamine receptor up-regulation	neurobiol aging	15	1	a	a	a	1_a_a_a
10.1016/0197-4580(83)90008-8	joseph, ja	1983	Psychomotor performance in the senescent rodent: reduction of deficits via striatal dopamine receptor up-regulation	neurobiol aging	15	1	a	a	a	1_a_a_a
10.1016/0197-4580(83)90008-8	joseph, ja	1983	Psychomotor performance in the senescent rodent: reduction of deficits via striatal dopamine receptor up-regulation	neurobiol aging	15	1	a	a	a	1_a_a_a
10.1016/0197-4580(83)90008-8	joseph, ja	1983	Psychomotor performance in the senescent rodent: reduction of deficits via striatal dopamine receptor up-regulation	neurobiol aging	15	1	a	a	a	1_a_a_a
10.1016/0197-4580(83)90008-8	joseph, ja	1983	Psychomotor performance in the senescent rodent: reduction of deficits via striatal dopamine receptor up-regulation	neurobiol aging	15	1	a	a	a	1_a_a_a
10.1016/0197-4580(83)90008-8	joseph, ja	1983	Psychomotor performance in the senescent rodent: reduction of deficits via striatal dopamine receptor up-regulation	neurobiol aging	15	1	a	a	a	1_a_a_a
10.1016/0197-4580(83)90008-8	joseph, ja	1983	Psychomotor performance in the senescent rodent: reduction of deficits via striatal dopamine receptor up-regulation	neurobiol aging	15	1	a	a	a	1_a_a_a
10.1016/0197-4580(83)90008-8	joseph, ja	1983	Psychomotor performance in the senescent rodent: reduction of deficits via striatal dopamine receptor up-regulation	neurobiol aging	15	1	a	a	a	1_a_a_a
10.1016/0197-4580(83)90008-8	joseph, ja	1983	Psychomotor performance in the senescent rodent: reduction of deficits via striatal dopamine receptor up-regulation	neurobiol aging	15	1	a	a	a	1_a_a_a
10.1016/0197-4580(83)90008-8	joseph, ja	1983	Psychomotor performance in the senescent rodent: reduction of deficits via striatal dopamine receptor up-regulation	neurobiol aging	15	1	a	a	a	1_a_a_a
10.1016/0197-4580(83)90008-8	joseph, ja	1983	Psychomotor performance in the senescent rodent: reduction of deficits via striatal dopamine receptor up-regulation	neurobiol aging	15	1	a	a	a	1_a_a_a
10.1016/0197-4580(83)90008-8	joseph, ja	1983	Psychomotor performance in the senescent rodent: reduction of deficits via striatal dopamine receptor up-regulation	neurobiol aging	15	1	a	a	a	1_a_a_a
10.1016/0197-4580(83)90008-8	joseph, ja	1983	Psychomotor performance in the senescent rodent: reduction of deficits via striatal dopamine receptor up-regulation	neurobiol aging	15	1	a	a	a	1_a_a_a
10.1016/0197-4580(83)90008-8	joseph, ja	1983	Psychomotor performance in the senescent rodent: reduction of deficits via striatal dopamine receptor up-regulation	neurobiol aging	15	1	a	a	a	1_a_a_a
10.1016/0197-4580(83)90008-8	joseph, ja	1983	Psychomotor performance in the senescent rodent: reduction of deficits via striatal dopamine receptor up-regulation	neurobiol aging	15	1	a	a	a	1_a_a_a
10.1016/0197-4580(83)90008-8	joseph, ja	1983	Psychomotor performance in the senescent rodent: reduction of deficits via striatal dopamine receptor up-regulation	neurobiol aging	15	1	a	a	a	1_a_a_a
10.1016/0197-4580(83)90008-8	joseph, ja	1983	Psychomotor performance in the senescent rodent: reduction of deficits via striatal dopamine receptor up-regulation	neurobiol aging	15	1	a	a	a	1_a_a_a
10.1016/0197-4580(83)90008-8	joseph, ja	1983	Psychomotor performance in the senescent rodent: reduction of deficits via striatal dopamine receptor up-regulation	neurobiol aging	15	1	a	a	a	1_a_a_a
10.1016/0197-4580(83)90008-8	joseph, ja	1983	Psychomotor performance in the senescent rodent: reduction of deficits via striatal dopamine receptor up-regulation	neurobiol aging	15	1	a	a	a	1_a_a_a
10.1016/0197-4580(83)90008-8	joseph, ja	1983	Psychomotor performance in the senescent rodent: reduction of deficits via striatal dopamine receptor up-regulation	neurobiol aging	15	1	a	a	a	1_a_a_a
10.1016/0197-4580(83)90008-8	joseph, ja	1983	Psychomotor performance in the senescent rodent: reduction of deficits via striatal dopamine receptor up-regulation	neurobiol aging	15	1	a	a	a	1_a_a_a
10.1016/0197-4580(83)90008-8	joseph, ja	1983	Psychomotor performance in the senescent rodent: reduction of deficits via striatal dopamine receptor up-regulation	neurobiol aging	15	1	a	a	a	1_a_a_a
10.1016/0197-4580(83)90008-8	joseph, ja	1983	Psychomotor performance in the senescent rodent: reduction of deficits via striatal dopamine receptor up-regulation	neurobiol aging	15	1	a	a	a	1_a_a_a
10.1016/0197-4580(83)90008-8	joseph, ja	1983	Psychomotor performance in the senescent rodent: reduction of deficits via striatal dopamine receptor up-regulation	neurobiol aging	15	1	a	a	a	1_a_a_a
10.1016/0197-4580(83)90008-8	joseph, ja	1983	Psychomotor performance in the senescent rodent: reduction of deficits via striatal dopamine receptor up-regulation	neurobiol aging	15	1	a	a	a	1_a_a_a
10.1016/0197-4580(83)90008-8	joseph, ja	1983	Psychomotor performance in the senescent rodent: reduction of deficits via striatal dopamine receptor up-regulation	neurobiol aging	15	1	a	a	a	1_a_a_a
10.1016/0197-4580(83)90008-8	joseph, ja	1983	Psychomotor performance in the senescent rodent: reduction of deficits via striatal dopamine receptor up-regulation	neurobiol aging	15	1	a	a	a	1_a_a_a
10.1016/0197-4580(83)90008-8	joseph, ja	1983	Psychomotor performance in the senescent rodent: reduction of deficits via striatal dopamine receptor up-regulation	neurobiol aging	15	1	a	a	a	1_a_a_a
10.1016/0197-4580(83)90008-8	joseph, ja	1983	Psychomotor performance in the senescent rodent: reduction of deficits via striatal dopamine receptor up-regulation	neurobiol aging	15	1	a	a	a	1_a_a_a
10.1016/0197-4580(83)90008-8	joseph, ja	1983	Psychomotor performance in the senescent rodent: reduction of deficits via striatal dopamine receptor up-regulation	neurobiol aging	15	1	a	a	a	1_a_a_a
10.1016/0197-4580(83)90008-8	joseph, ja	1983	Psychomotor performance in the senescent rodent: reduction of deficits via striatal dopamine receptor up-regulation	neurobiol aging	15	1	a	a	a	1_a_a_a
10.1016/0197-4580(83)90008-8	joseph, ja	1983	Psychomotor performance in the senescent rodent: reduction of deficits via striatal dopamine receptor up-regulation	neurobiol aging	15	1	a	a	a	1_a_a_a
10.1016/0197-4580(83)90008-8	joseph, ja	1983	Psychomotor performance in the senescent rodent: reduction of deficits via striatal dopamine receptor up-regulation	neurobiol aging	15	1	a	a	a	1_a_a_a
10.1016/0197-4580(83)90008-8	joseph, ja	1983	Psychomotor performance in the senescent rodent: reduction of deficits via striatal dopamine receptor up-regulation	neurobiol aging	15	1	a	a	a	1_a_a_a
10.1016/0197-4580(83)90008-8	joseph, ja	1983	Psychomotor performance in the senescent rodent: reduction of deficits via striatal dopamine receptor up-regulation	neurobiol aging	15	1	a	a	a	1_a_a_a
10.1016/0197-4580(83)90008-8	joseph, ja	1983	Psychomotor performance in the senescent rodent: reduction of deficits via striatal dopamine receptor up-regulation	neurobiol aging	15	1	a	a	a	1_a_a_a
10.1016/0197-4580(83)90008-8	joseph, ja	1983	Psychomotor performance in the senescent rodent: reduction of deficits via striatal dopamine receptor up-regulation	neurobiol aging	15	1	a	a	a	1_a_a_a
10.1016/0197-4580(83)90008-8	joseph, ja	1983	Psychomotor performance in the senescent rodent: reduction of deficits via striatal dopamine receptor up-regulation	neurobiol aging	15	1	a	a	a	1_a_a_a
10.1016/0197-4580(83)90008-8	joseph, ja	1983	Psychomotor performance in the senescent rodent: reduction of deficits via striatal dopamine receptor up-regulation	neurobiol aging	15	1	a	a	a	1_a_a_a
10.1016/0197-4580(83)90008-8	joseph, ja	1983	Psychomotor performance in the senescent rodent: reduction of deficits via striatal dopamine receptor up-regulation	neurobiol aging	15	1	a	a	a	1_a_a_a
10.1016/0197-4580(83)90008-8	joseph, ja	1983	Psychomotor performance in the senescent rodent: reduction of deficits via striatal dopamine receptor up-regulation	neurobiol aging	15	1	a	a	a	1_a_a_a
10.1016/0197-4580(83)90008-8	joseph, ja	1983	Psychomotor performance in the senescent rodent: reduction of deficits via striatal dopamine receptor up-regulation	neurobiol aging	15	1	a	a	a	1_a_a_a
10.1016/0197-4580(83)90008-8	joseph, ja	1983	Psychomotor performance in the senescent rodent: reduction of deficits via striatal dopamine receptor up-regulation	neurobiol aging	15	1	a	a	a	1_a_a_a
10.1016/0197-4580(83)90008-8	joseph, ja	1983	Psychomotor performance in the senescent rodent: reduction of deficits via striatal dopamine receptor up-regulation	neurobiol aging	15	1	a	a	a	1_a_a_a
10.1016/0197-4580(83)90008-8	joseph, ja	1983	Psychomotor performance in the senescent rodent: reduction of deficits via striatal dopamine receptor up-regulation	neurobiol aging	15	1	a	a	a	1_a_a_a
10.1016/0197-4580(83)90008-8	joseph, ja	1983	Psychomotor performance in the senescent rodent: reduction of deficits via striatal dopamine receptor up-regulation	neurobiol aging	15	1	a	a	a	1_a_a_a
10.1016/0197-4580(83)90008-8	joseph, ja	1983	Psychomotor performance in the senescent rodent: reduction of deficits via striatal dopamine receptor up-regulation	neurobiol aging	15	1	a	a	a	1_a_a_a
10.1016/0197-4580(83)90008-8	joseph, ja	1983	Psychomotor performance in the senescent rodent: reduction of deficits via striatal dopamine receptor up-regulation	neurobiol aging	15	1	a	a	a	1_a_a_a
10.1016/0197-4580(83)90008-8	joseph, ja	1983	Psychomotor performance in the senescent rodent: reduction of deficits via striatal dopamine receptor up-regulation	neurobiol aging	15	1	a	a	a	1_a_a_a
10.1016/0197-4580(83)90008-8	joseph, ja	1983	Psychomotor performance in the senescent rodent: reduction of deficits via striatal dopamine receptor up-regulation	neurobiol aging	15	1	a	a	a	1_a_a_a
10.1016/0197-4580(83)90008-8	joseph, ja	1983	Psychomotor performance in the senescent rodent: reduction of deficits via striatal dopamine receptor up-regulation	neurobiol aging	15	1	a	a	a	1_a_a_a
10.1016/0197-4580(83)90008-8	joseph, ja	1983	Psychomotor performance in the senescent rodent: reduction of deficits via striatal dopamine receptor up-regulation	neurobiol aging	15	1	a	a	a	1_a_a_a
10.1016/0197-4580(83)90008-8	joseph, ja	1983	Psychomotor performance in the senescent rodent: reduction of deficits via striatal dopamine receptor up-regulation	neurobiol aging	15	1	a	a	a	1_a_a_a
10.1016/0197-4580(83)90008-8	joseph, ja	1983	Psychomotor performance in the senescent rodent: reduction of deficits via striatal dopamine receptor up-regulation	neurobiol aging	15	1	a	a	a	1_a_a_a
10.1016/0197-4580(83)90008-8	joseph, ja	1983	Psychomotor performance in the senescent rodent: reduction of deficits via striatal dopamine receptor up-regulation	neurobiol aging	15	1	a	a	a	1_a_a_a
10.1016/0197-4580(83)90008-8	joseph, ja	1983	Psychomotor performance in the senescent rodent: reduction of deficits via striatal dopamine receptor up-regulation	neurobiol aging	15	1	a	a	a	1_a_a_a
10.1016/0197-4580(83)90008-8	joseph, ja	1983	Psychomotor performance in the senescent rodent: reduction of deficits via striatal dopamine receptor up-regulation	neurobiol aging	15	1	a	a	a	1_a_a_a
10.1016/0197-4580(83)90008-8	joseph, ja	1983	Psychomotor performance in the senescent rodent: reduction of deficits via striatal dopamine receptor up-regulation	neurobiol aging	15	1	a	a	a	1_a_a_a
10.1016/0197-4580(83)90008-8	joseph, ja	1983	Psychomotor performance in the senescent rodent: reduction of deficits via striatal dopamine receptor up-regulation	neurobiol aging	15	1	a	a	a	1_a_a_a
10.1016/0197-4580(83)90008-8	joseph, ja	1983	Psychomotor performance in the senescent rodent: reduction of deficits via striatal dopamine receptor up-regulation	neurobiol aging	15	1	a	a	a	1_a_a_a
10.1016/0197-4580(83)90008-8	joseph, ja	1983	Psychomotor performance in the senescent rodent: reduction of deficits via striatal dopamine receptor up-regulation	neurobiol aging	15	1	a	a	a	1_a_a_a
10.1016/0197-4580(83)90008-8	joseph, ja	1983	Psychomotor performance in the senescent rodent: reduction of deficits via striatal dopamine receptor up-regulation	neurobiol aging	15	1	a	a	a	1_a_a_a
10.1016/0197-4580(83)90008-8	joseph, ja	1983	Psychomotor performance in the senescent rodent: reduction of deficits via striatal dopamine receptor up-regulation	neurobiol aging	15	1	a	a	a	1_a_a_a
10.1016/0197-4580(83)90008-8	joseph, ja	1983	Psychomotor performance in the senescent rodent: reduction of deficits via striatal dopamine receptor up-regulation	neurobiol aging	15	1	a	a	a	1_a_a_a
10.1016/0197-4580(83)90008-8	joseph, ja	1983	Psychomotor performance in the senescent rodent: reduction of deficits via striatal dopamine receptor up-regulation	neurobiol aging	15	1	a	a	a	1_a_a_a
10.1016/0197-4580(83)90008-8	joseph, ja	1983	Psychomotor performance in the senescent rodent: reduction of deficits via striatal dopamine receptor up-regulation	neurobiol aging	15	1	a	a	a	1_a_a_a
10.1016/0197-4580(83)90008-8	joseph, ja	1983	Psychomotor performance in the senescent rodent: reduction of deficits via striatal dopamine receptor up-regulation	neurobiol aging	15	1	a	a	a	1_a_a_a
10.1016/0197-4580(83)90008-8	joseph, ja	1983	Psychomotor performance in the senescent rodent: reduction of deficits via striatal dopamine receptor up-regulation	neurobiol aging	15	1	a	a	a	1_a_a_a
10.1016/0197-4580(83)90008-8	joseph, ja	1983	Psychomotor performance in the senescent rodent: reduction of deficits via striatal dopamine receptor up-regulation	neurobiol aging	15	1	a	a	a	1_a_a_a
10.1016/0197-4580(83)90008-8	joseph, ja	1983	Psychomotor performance in the senescent rodent: reduction of deficits via striatal dopamine receptor up-regulation	neurobiol aging	15	1	a	a	a	1_a_a_a
10.1016/0197-4580(83)90008-8	joseph, ja	1983	Psychomotor performance in the senescent rodent: reduction of deficits via striatal dopamine receptor up-regulation	neurobiol aging	15	1	a	a	a	1_a_a_a
10.1093/oxfordjournals.aje.a114480	keys, a	1986	THE DIET AND 15-YEAR DEATH RATE IN THE SEVEN COUNTRIES STUDY	am j epidemiol	24	1	a	a	a	1_a_a_a
10.1016/j.neuron.2004.08.013	calon, f	2004	Docosahexaenoic Acid Protects from Dendritic Pathology in an Alzheimer's Disease Mouse Model	neuron	47	1	a	a	a	1_a_a_a
10.1016/j.peptides.2005.10.006	farr, sa	2006	Effects of leptin on memory processing	peptides	12	1	a	a	a	1_a_a_a
10.1017/S1355617705050459	wilson, rs	2005	NA	j int neuropsych soc	10	1	a	a	a	1_a_a_a
10.1038/35041687	finkel, t	2000	NA	nature	11	1	a	a	a	1_a_a_a
10.1038/ncpneuro1044	fotuhi, m	2009	Fish consumption, long-chain omega-3 fatty acids and risk of cognitive decline or Alzheimer disease: a complex association	nat clin pract neuro	41	1	a	a	a	1_a_a_a
10.1016/j.neurobiolaging.2013.12.024	renzi, lm	2014	Relationships between macular pigment optical density and cognitive function in unimpaired and mildly cognitively impaired older adults	neurobiol aging	14	1	a	a	a	1_a_a_a
10.1017/S0007114507801097	rogers, pj	2008	No effect of n-3 long-chain polyunsaturated fatty acid (EPA and DHA) supplementation on depressed mood and cognitive function: a randomised controlled trial	brit j nutr	12	1	a	a	a	1_a_a_a
10.1079/BJN2002804	tully, am	2003	Low serum cholesteryl ester-docosahexaenoic acid levels in Alzheimer's disease: a case�control study	brit j nutr	32	1	a	a	a	1_a_a_a
10.1016/j.nut.2010.07.021	cunnane, s	2011	Brain fuel metabolism, aging, and Alzheimer�s disease	nutrition	15	1	a	a	a	1_a_a_a
10.1111/j.1475-1313.2010.00720.x	renzi, lm	2010	The relation between the macular carotenoids, lutein and zeaxanthin, and temporal vision	ophthal physl opt	10	1	a	a	a	1_a_a_a
10.1016/j.neurobiolaging.2013.05.007	feeney, j	2013	Low macular pigment optical density is associated with lower cognitive performance in a large, population-based sample of older adults	neurobiol aging	13	1	a	a	a	1_a_a_a
10.1016/j.bbr.2007.05.004	kanoski, se	2007	The effects of energy-rich diets on discrimination reversal learning and on BDNF in the hippocampus and prefrontal cortex of the rat	behav brain res	10	1	a	a	a	1_a_a_a
10.1016/j.plipres.2013.10.002	janssen, cif	2014	Long-chain polyunsaturated fatty acids (LCPUFA) from genesis to senescence: The influence of LCPUFA on neural development, aging, and neurodegeneration	prog lipid res	18	1	a	a	a	1_a_a_a
10.1038/nature05292	lin, mt	2006	Mitochondrial dysfunction and oxidative stress in neurodegenerative diseases	nature	12	1	a	a	a	1_a_a_a
10.1038/nn2055	stranahan, am	2008	Diabetes impairs hippocampal function through glucocorticoid-mediated effects on new and mature neurons	nat neurosci	14	1	a	a	a	1_a_a_a
10.1038/nn2055	stranahan, am	2008	Diabetes impairs hippocampal function through glucocorticoid-mediated effects on new and mature neurons	nat neurosci	14	1	a	a	a	1_a_a_a
10.1038/nn2055	stranahan, am	2008	Diabetes impairs hippocampal function through glucocorticoid-mediated effects on new and mature neurons	nat neurosci	14	1	a	a	a	1_a_a_a
10.1038/nn2055	stranahan, am	2008	Diabetes impairs hippocampal function through glucocorticoid-mediated effects on new and mature neurons	nat neurosci	14	1	a	a	a	1_a_a_a
10.1038/nn2055	stranahan, am	2008	Diabetes impairs hippocampal function through glucocorticoid-mediated effects on new and mature neurons	nat neurosci	14	1	a	a	a	1_a_a_a
10.1038/nn2055	stranahan, am	2008	Diabetes impairs hippocampal function through glucocorticoid-mediated effects on new and mature neurons	nat neurosci	14	1	a	a	a	1_a_a_a
10.1038/nn2055	stranahan, am	2008	Diabetes impairs hippocampal function through glucocorticoid-mediated effects on new and mature neurons	nat neurosci	14	1	a	a	a	1_a_a_a
10.1038/nn2055	stranahan, am	2008	Diabetes impairs hippocampal function through glucocorticoid-mediated effects on new and mature neurons	nat neurosci	14	1	a	a	a	1_a_a_a
10.1038/nn2055	stranahan, am	2008	Diabetes impairs hippocampal function through glucocorticoid-mediated effects on new and mature neurons	nat neurosci	14	1	a	a	a	1_a_a_a
10.1038/nn2055	stranahan, am	2008	Diabetes impairs hippocampal function through glucocorticoid-mediated effects on new and mature neurons	nat neurosci	14	1	a	a	a	1_a_a_a
10.1038/nn2055	stranahan, am	2008	Diabetes impairs hippocampal function through glucocorticoid-mediated effects on new and mature neurons	nat neurosci	14	1	a	a	a	1_a_a_a
10.1038/nn2055	stranahan, am	2008	Diabetes impairs hippocampal function through glucocorticoid-mediated effects on new and mature neurons	nat neurosci	14	1	a	a	a	1_a_a_a
10.1038/nn2055	stranahan, am	2008	Diabetes impairs hippocampal function through glucocorticoid-mediated effects on new and mature neurons	nat neurosci	14	1	a	a	a	1_a_a_a
10.1038/nn2055	stranahan, am	2008	Diabetes impairs hippocampal function through glucocorticoid-mediated effects on new and mature neurons	nat neurosci	14	1	a	a	a	1_a_a_a
10.1038/nn2055	stranahan, am	2008	Diabetes impairs hippocampal function through glucocorticoid-mediated effects on new and mature neurons	nat neurosci	14	1	a	a	a	1_a_a_a
10.1038/nn2055	stranahan, am	2008	Diabetes impairs hippocampal function through glucocorticoid-mediated effects on new and mature neurons	nat neurosci	14	1	a	a	a	1_a_a_a
10.1038/nature04533	lesne, s	2006	A specific amyloid-� protein assembly in the brain impairs memory	nature	10	1	a	a	a	1_a_a_a
10.1161/ATVBAHA.112.252759	yates, kf	2012	Impact of Metabolic Syndrome on Cognition and Brain: A Selected Review of the Literature	arterioscl throm vas	12	1	a	a	a	1_a_a_a
10.1073/pnas.90.17.7915	ames, bn	1993	Oxidants, antioxidants, and the degenerative diseases of aging.	p natl acad sci usa	24	1	a	a	a	1_a_a_a
10.1073/pnas.90.17.7915	ames, bn	1993	Oxidants, antioxidants, and the degenerative diseases of aging.	p natl acad sci usa	24	1	a	a	a	1_a_a_a
10.1073/pnas.90.17.7915	ames, bn	1993	Oxidants, antioxidants, and the degenerative diseases of aging.	p natl acad sci usa	24	1	a	a	a	1_a_a_a
10.1073/pnas.90.17.7915	ames, bn	1993	Oxidants, antioxidants, and the degenerative diseases of aging.	p natl acad sci usa	24	1	a	a	a	1_a_a_a
10.1016/S0197-4580(00)00106-8	petrovitch, h	2000	Midlife blood pressure and neuritic plaques, neurofibrillary tangles, and brain weight at death: the HAAS<U+2606>	neurobiol aging	10	1	a	a	a	1_a_a_a
10.1016/S0140-6736(06)68542-5	gauthier, s	2006	Mild cognitive impairment	lancet	45	1	a	a	a	1_a_a_a
10.1016/j.febslet.2006.04.088	obeid, r	2006	Mechanisms of homocysteine neurotoxicity in neurodegenerative diseases with special reference to dementia	febs lett	10	1	a	a	a	1_a_a_a
10.1073/pnas.0903563106	yao, j	2009	Mitochondrial bioenergetic deficit precedes Alzheimer's pathology in female mouse model of Alzheimer's disease	p natl acad sci usa	12	1	a	a	a	1_a_a_a
10.1073/pnas.0903563106	yao, j	2009	Mitochondrial bioenergetic deficit precedes Alzheimer's pathology in female mouse model of Alzheimer's disease	p natl acad sci usa	12	1	a	a	a	1_a_a_a
10.1073/pnas.0903563106	yao, j	2009	Mitochondrial bioenergetic deficit precedes Alzheimer's pathology in female mouse model of Alzheimer's disease	p natl acad sci usa	12	1	a	a	a	1_a_a_a
10.1073/pnas.0903563106	yao, j	2009	Mitochondrial bioenergetic deficit precedes Alzheimer's pathology in female mouse model of Alzheimer's disease	p natl acad sci usa	12	1	a	a	a	1_a_a_a
10.1016/j.neuron.2008.10.010	mattson, mp	2008	Mitochondria in Neuroplasticity and Neurological Disorders	neuron	10	1	a	a	a	1_a_a_a
10.1016/j.neuron.2008.10.010	mattson, mp	2008	Mitochondria in Neuroplasticity and Neurological Disorders	neuron	10	1	a	a	a	1_a_a_a
10.1016/j.neuron.2008.10.010	mattson, mp	2008	Mitochondria in Neuroplasticity and Neurological Disorders	neuron	10	1	a	a	a	1_a_a_a
10.1016/j.neuron.2008.10.010	mattson, mp	2008	Mitochondria in Neuroplasticity and Neurological Disorders	neuron	10	1	a	a	a	1_a_a_a
10.1016/j.neuron.2008.10.010	mattson, mp	2008	Mitochondria in Neuroplasticity and Neurological Disorders	neuron	10	1	a	a	a	1_a_a_a
10.1016/j.neuron.2008.10.010	mattson, mp	2008	Mitochondria in Neuroplasticity and Neurological Disorders	neuron	10	1	a	a	a	1_a_a_a
10.1016/j.neuron.2008.10.010	mattson, mp	2008	Mitochondria in Neuroplasticity and Neurological Disorders	neuron	10	1	a	a	a	1_a_a_a
10.1016/j.neuron.2008.10.010	mattson, mp	2008	Mitochondria in Neuroplasticity and Neurological Disorders	neuron	10	1	a	a	a	1_a_a_a
10.1016/j.neuron.2008.10.010	mattson, mp	2008	Mitochondria in Neuroplasticity and Neurological Disorders	neuron	10	1	a	a	a	1_a_a_a
10.1016/j.neuron.2008.10.010	mattson, mp	2008	Mitochondria in Neuroplasticity and Neurological Disorders	neuron	10	1	a	a	a	1_a_a_a
10.1016/j.neuron.2008.10.010	mattson, mp	2008	Mitochondria in Neuroplasticity and Neurological Disorders	neuron	10	1	a	a	a	1_a_a_a
10.1016/j.neuron.2008.10.010	mattson, mp	2008	Mitochondria in Neuroplasticity and Neurological Disorders	neuron	10	1	a	a	a	1_a_a_a
10.1016/j.neuron.2008.10.010	mattson, mp	2008	Mitochondria in Neuroplasticity and Neurological Disorders	neuron	10	1	a	a	a	1_a_a_a
10.1016/j.neuron.2008.10.010	mattson, mp	2008	Mitochondria in Neuroplasticity and Neurological Disorders	neuron	10	1	a	a	a	1_a_a_a
10.1016/j.neuron.2008.10.010	mattson, mp	2008	Mitochondria in Neuroplasticity and Neurological Disorders	neuron	10	1	a	a	a	1_a_a_a
10.1016/j.neuron.2008.10.010	mattson, mp	2008	Mitochondria in Neuroplasticity and Neurological Disorders	neuron	10	1	a	a	a	1_a_a_a
10.1016/j.neuron.2008.10.010	mattson, mp	2008	Mitochondria in Neuroplasticity and Neurological Disorders	neuron	10	1	a	a	a	1_a_a_a
10.1016/j.neuron.2008.10.010	mattson, mp	2008	Mitochondria in Neuroplasticity and Neurological Disorders	neuron	10	1	a	a	a	1_a_a_a
10.1016/j.neuron.2008.10.010	mattson, mp	2008	Mitochondria in Neuroplasticity and Neurological Disorders	neuron	10	1	a	a	a	1_a_a_a
10.1016/j.neuron.2008.10.010	mattson, mp	2008	Mitochondria in Neuroplasticity and Neurological Disorders	neuron	10	1	a	a	a	1_a_a_a
10.1016/j.neuron.2008.10.010	mattson, mp	2008	Mitochondria in Neuroplasticity and Neurological Disorders	neuron	10	1	a	a	a	1_a_a_a
10.1016/j.neuron.2008.10.010	mattson, mp	2008	Mitochondria in Neuroplasticity and Neurological Disorders	neuron	10	1	a	a	a	1_a_a_a
10.1016/j.neuron.2008.10.010	mattson, mp	2008	Mitochondria in Neuroplasticity and Neurological Disorders	neuron	10	1	a	a	a	1_a_a_a
10.1016/j.neuron.2008.10.010	mattson, mp	2008	Mitochondria in Neuroplasticity and Neurological Disorders	neuron	10	1	a	a	a	1_a_a_a
10.1016/j.neuron.2008.10.010	mattson, mp	2008	Mitochondria in Neuroplasticity and Neurological Disorders	neuron	10	1	a	a	a	1_a_a_a
10.2307/2529876	laird, nm	1982	Random-Effects Models for Longitudinal Data	biometrics	15	1	a	a	a	1_a_a_a
10.1016/j.plefa.2009.05.015	cole, gm	2009	Omega-3 fatty acids and dementia	prostag leukotr ess	15	1	a	a	a	1_a_a_a
10.1016/j.plefa.2009.05.015	cole, gm	2009	Omega-3 fatty acids and dementia	prostag leukotr ess	15	1	a	a	a	1_a_a_a
10.1016/j.plefa.2009.05.015	cole, gm	2009	Omega-3 fatty acids and dementia	prostag leukotr ess	15	1	a	a	a	1_a_a_a
10.1016/j.plefa.2009.05.015	cole, gm	2009	Omega-3 fatty acids and dementia	prostag leukotr ess	15	1	a	a	a	1_a_a_a
10.1016/S0197-4580(00)00170-6	favreliere, s	2000	Age-related changes in ethanolamine glycerophospholipid fatty acid levels in rat frontal cortex and hippocampus	neurobiol aging	13	1	a	a	a	1_a_a_a
10.7326/0003-4819-153-3-201008030-00260	daviglus, ml	2010	National Institutes of Health State-of-the-Science Conference Statement: Preventing Alzheimer Disease and Cognitive Decline	ann intern med	19	1	a	a	a	1_a_a_a
10.1126/science.278.5337.412	morrison, jh	1997	Life and Death of Neurons in the Aging Brain	science	10	1	a	a	a	1_a_a_a
10.1038/386493a0	kempermann, g	1997	More hippocampal neurons in adult mice living in an enriched environment	nature	16	1	a	a	a	1_a_a_a
10.1073/pnas.2334169100	drapeau, e	2003	Spatial memory performances of aged rats in the water maze predict levels of hippocampal neurogenesis	p natl acad sci usa	10	1	a	a	a	1_a_a_a
10.1038/sj.cdd.4400438	sadoul, r	1998	BCL-2 family members in the development and degenerative pathologies of the nervous system	cell death differ	10	1	a	a	a	1_a_a_a
10.1038/35044558	van praag, h	2000	NA	nat rev neurosci	13	1	a	a	a	1_a_a_a
10.3945/jn.109.108266	joseph, ja	2009	Grape Juice, Berries, and Walnuts Affect Brain Aging and Behavior	j nutr	13	1	a	a	a	1_a_a_a
10.3945/jn.109.108266	joseph, ja	2009	Grape Juice, Berries, and Walnuts Affect Brain Aging and Behavior	j nutr	13	1	a	a	a	1_a_a_a
10.3945/jn.109.108266	joseph, ja	2009	Grape Juice, Berries, and Walnuts Affect Brain Aging and Behavior	j nutr	13	1	a	a	a	1_a_a_a
10.3945/jn.109.108266	joseph, ja	2009	Grape Juice, Berries, and Walnuts Affect Brain Aging and Behavior	j nutr	13	1	a	a	a	1_a_a_a
10.3945/jn.109.108266	joseph, ja	2009	Grape Juice, Berries, and Walnuts Affect Brain Aging and Behavior	j nutr	13	1	a	a	a	1_a_a_a
10.3945/jn.109.108266	joseph, ja	2009	Grape Juice, Berries, and Walnuts Affect Brain Aging and Behavior	j nutr	13	1	a	a	a	1_a_a_a
10.3945/jn.109.108266	joseph, ja	2009	Grape Juice, Berries, and Walnuts Affect Brain Aging and Behavior	j nutr	13	1	a	a	a	1_a_a_a
10.3945/jn.109.108266	joseph, ja	2009	Grape Juice, Berries, and Walnuts Affect Brain Aging and Behavior	j nutr	13	1	a	a	a	1_a_a_a
10.3945/jn.109.108266	joseph, ja	2009	Grape Juice, Berries, and Walnuts Affect Brain Aging and Behavior	j nutr	13	1	a	a	a	1_a_a_a
10.3945/jn.109.108266	joseph, ja	2009	Grape Juice, Berries, and Walnuts Affect Brain Aging and Behavior	j nutr	13	1	a	a	a	1_a_a_a
10.3945/jn.109.108266	joseph, ja	2009	Grape Juice, Berries, and Walnuts Affect Brain Aging and Behavior	j nutr	13	1	a	a	a	1_a_a_a
10.3945/jn.109.108266	joseph, ja	2009	Grape Juice, Berries, and Walnuts Affect Brain Aging and Behavior	j nutr	13	1	a	a	a	1_a_a_a
10.3945/jn.109.108266	joseph, ja	2009	Grape Juice, Berries, and Walnuts Affect Brain Aging and Behavior	j nutr	13	1	a	a	a	1_a_a_a
10.3945/jn.109.108266	joseph, ja	2009	Grape Juice, Berries, and Walnuts Affect Brain Aging and Behavior	j nutr	13	1	a	a	a	1_a_a_a
10.3945/jn.109.108266	joseph, ja	2009	Grape Juice, Berries, and Walnuts Affect Brain Aging and Behavior	j nutr	13	1	a	a	a	1_a_a_a
10.3945/jn.109.108266	joseph, ja	2009	Grape Juice, Berries, and Walnuts Affect Brain Aging and Behavior	j nutr	13	1	a	a	a	1_a_a_a
10.3945/jn.109.108266	joseph, ja	2009	Grape Juice, Berries, and Walnuts Affect Brain Aging and Behavior	j nutr	13	1	a	a	a	1_a_a_a
10.3945/jn.109.108266	joseph, ja	2009	Grape Juice, Berries, and Walnuts Affect Brain Aging and Behavior	j nutr	13	1	a	a	a	1_a_a_a
10.3945/jn.109.108266	joseph, ja	2009	Grape Juice, Berries, and Walnuts Affect Brain Aging and Behavior	j nutr	13	1	a	a	a	1_a_a_a
10.3945/jn.109.108266	joseph, ja	2009	Grape Juice, Berries, and Walnuts Affect Brain Aging and Behavior	j nutr	13	1	a	a	a	1_a_a_a
10.3945/jn.109.108266	joseph, ja	2009	Grape Juice, Berries, and Walnuts Affect Brain Aging and Behavior	j nutr	13	1	a	a	a	1_a_a_a
10.3945/jn.109.108266	joseph, ja	2009	Grape Juice, Berries, and Walnuts Affect Brain Aging and Behavior	j nutr	13	1	a	a	a	1_a_a_a
10.3945/jn.109.108266	joseph, ja	2009	Grape Juice, Berries, and Walnuts Affect Brain Aging and Behavior	j nutr	13	1	a	a	a	1_a_a_a
10.3945/jn.109.108266	joseph, ja	2009	Grape Juice, Berries, and Walnuts Affect Brain Aging and Behavior	j nutr	13	1	a	a	a	1_a_a_a
10.3945/jn.109.108266	joseph, ja	2009	Grape Juice, Berries, and Walnuts Affect Brain Aging and Behavior	j nutr	13	1	a	a	a	1_a_a_a
10.3945/jn.109.108266	joseph, ja	2009	Grape Juice, Berries, and Walnuts Affect Brain Aging and Behavior	j nutr	13	1	a	a	a	1_a_a_a
10.3945/jn.109.108266	joseph, ja	2009	Grape Juice, Berries, and Walnuts Affect Brain Aging and Behavior	j nutr	13	1	a	a	a	1_a_a_a
10.3945/jn.109.108266	joseph, ja	2009	Grape Juice, Berries, and Walnuts Affect Brain Aging and Behavior	j nutr	13	1	a	a	a	1_a_a_a
10.3945/jn.109.108266	joseph, ja	2009	Grape Juice, Berries, and Walnuts Affect Brain Aging and Behavior	j nutr	13	1	a	a	a	1_a_a_a
10.3945/jn.109.108266	joseph, ja	2009	Grape Juice, Berries, and Walnuts Affect Brain Aging and Behavior	j nutr	13	1	a	a	a	1_a_a_a
10.3945/jn.109.108266	joseph, ja	2009	Grape Juice, Berries, and Walnuts Affect Brain Aging and Behavior	j nutr	13	1	a	a	a	1_a_a_a
10.3945/jn.109.108266	joseph, ja	2009	Grape Juice, Berries, and Walnuts Affect Brain Aging and Behavior	j nutr	13	1	a	a	a	1_a_a_a
10.3945/jn.109.108266	joseph, ja	2009	Grape Juice, Berries, and Walnuts Affect Brain Aging and Behavior	j nutr	13	1	a	a	a	1_a_a_a
10.3945/jn.109.108266	joseph, ja	2009	Grape Juice, Berries, and Walnuts Affect Brain Aging and Behavior	j nutr	13	1	a	a	a	1_a_a_a
10.3945/jn.109.108266	joseph, ja	2009	Grape Juice, Berries, and Walnuts Affect Brain Aging and Behavior	j nutr	13	1	a	a	a	1_a_a_a
10.3945/jn.109.108266	joseph, ja	2009	Grape Juice, Berries, and Walnuts Affect Brain Aging and Behavior	j nutr	13	1	a	a	a	1_a_a_a
10.3945/jn.109.108266	joseph, ja	2009	Grape Juice, Berries, and Walnuts Affect Brain Aging and Behavior	j nutr	13	1	a	a	a	1_a_a_a
10.3945/jn.109.108266	joseph, ja	2009	Grape Juice, Berries, and Walnuts Affect Brain Aging and Behavior	j nutr	13	1	a	a	a	1_a_a_a
10.3945/jn.109.108266	joseph, ja	2009	Grape Juice, Berries, and Walnuts Affect Brain Aging and Behavior	j nutr	13	1	a	a	a	1_a_a_a
10.3945/jn.109.108266	joseph, ja	2009	Grape Juice, Berries, and Walnuts Affect Brain Aging and Behavior	j nutr	13	1	a	a	a	1_a_a_a
10.3945/jn.109.108266	joseph, ja	2009	Grape Juice, Berries, and Walnuts Affect Brain Aging and Behavior	j nutr	13	1	a	a	a	1_a_a_a
10.3945/jn.109.108266	joseph, ja	2009	Grape Juice, Berries, and Walnuts Affect Brain Aging and Behavior	j nutr	13	1	a	a	a	1_a_a_a
10.3945/jn.109.108266	joseph, ja	2009	Grape Juice, Berries, and Walnuts Affect Brain Aging and Behavior	j nutr	13	1	a	a	a	1_a_a_a
10.3945/jn.109.108266	joseph, ja	2009	Grape Juice, Berries, and Walnuts Affect Brain Aging and Behavior	j nutr	13	1	a	a	a	1_a_a_a
10.3945/jn.109.108266	joseph, ja	2009	Grape Juice, Berries, and Walnuts Affect Brain Aging and Behavior	j nutr	13	1	a	a	a	1_a_a_a
10.3945/jn.109.108266	joseph, ja	2009	Grape Juice, Berries, and Walnuts Affect Brain Aging and Behavior	j nutr	13	1	a	a	a	1_a_a_a
10.3945/jn.109.108266	joseph, ja	2009	Grape Juice, Berries, and Walnuts Affect Brain Aging and Behavior	j nutr	13	1	a	a	a	1_a_a_a
10.3945/jn.109.108266	joseph, ja	2009	Grape Juice, Berries, and Walnuts Affect Brain Aging and Behavior	j nutr	13	1	a	a	a	1_a_a_a
10.3945/jn.109.108266	joseph, ja	2009	Grape Juice, Berries, and Walnuts Affect Brain Aging and Behavior	j nutr	13	1	a	a	a	1_a_a_a
10.3945/jn.109.108266	joseph, ja	2009	Grape Juice, Berries, and Walnuts Affect Brain Aging and Behavior	j nutr	13	1	a	a	a	1_a_a_a
10.3945/jn.109.108266	joseph, ja	2009	Grape Juice, Berries, and Walnuts Affect Brain Aging and Behavior	j nutr	13	1	a	a	a	1_a_a_a
10.3945/jn.109.108266	joseph, ja	2009	Grape Juice, Berries, and Walnuts Affect Brain Aging and Behavior	j nutr	13	1	a	a	a	1_a_a_a
10.3945/jn.109.108266	joseph, ja	2009	Grape Juice, Berries, and Walnuts Affect Brain Aging and Behavior	j nutr	13	1	a	a	a	1_a_a_a
10.3945/jn.109.108266	joseph, ja	2009	Grape Juice, Berries, and Walnuts Affect Brain Aging and Behavior	j nutr	13	1	a	a	a	1_a_a_a
10.3945/jn.109.108266	joseph, ja	2009	Grape Juice, Berries, and Walnuts Affect Brain Aging and Behavior	j nutr	13	1	a	a	a	1_a_a_a
10.3945/jn.109.108266	joseph, ja	2009	Grape Juice, Berries, and Walnuts Affect Brain Aging and Behavior	j nutr	13	1	a	a	a	1_a_a_a
10.3945/jn.109.108266	joseph, ja	2009	Grape Juice, Berries, and Walnuts Affect Brain Aging and Behavior	j nutr	13	1	a	a	a	1_a_a_a
10.3945/jn.109.108266	joseph, ja	2009	Grape Juice, Berries, and Walnuts Affect Brain Aging and Behavior	j nutr	13	1	a	a	a	1_a_a_a
10.3945/jn.109.108266	joseph, ja	2009	Grape Juice, Berries, and Walnuts Affect Brain Aging and Behavior	j nutr	13	1	a	a	a	1_a_a_a
10.3945/jn.109.108266	joseph, ja	2009	Grape Juice, Berries, and Walnuts Affect Brain Aging and Behavior	j nutr	13	1	a	a	a	1_a_a_a
10.3945/jn.109.108266	joseph, ja	2009	Grape Juice, Berries, and Walnuts Affect Brain Aging and Behavior	j nutr	13	1	a	a	a	1_a_a_a
10.3945/jn.109.108266	joseph, ja	2009	Grape Juice, Berries, and Walnuts Affect Brain Aging and Behavior	j nutr	13	1	a	a	a	1_a_a_a
10.3945/jn.109.108266	joseph, ja	2009	Grape Juice, Berries, and Walnuts Affect Brain Aging and Behavior	j nutr	13	1	a	a	a	1_a_a_a
10.3945/jn.109.108266	joseph, ja	2009	Grape Juice, Berries, and Walnuts Affect Brain Aging and Behavior	j nutr	13	1	a	a	a	1_a_a_a
10.3945/jn.109.108266	joseph, ja	2009	Grape Juice, Berries, and Walnuts Affect Brain Aging and Behavior	j nutr	13	1	a	a	a	1_a_a_a
10.3945/jn.109.108266	joseph, ja	2009	Grape Juice, Berries, and Walnuts Affect Brain Aging and Behavior	j nutr	13	1	a	a	a	1_a_a_a
10.3945/jn.109.108266	joseph, ja	2009	Grape Juice, Berries, and Walnuts Affect Brain Aging and Behavior	j nutr	13	1	a	a	a	1_a_a_a
10.3945/jn.109.108266	joseph, ja	2009	Grape Juice, Berries, and Walnuts Affect Brain Aging and Behavior	j nutr	13	1	a	a	a	1_a_a_a
10.3945/jn.109.108266	joseph, ja	2009	Grape Juice, Berries, and Walnuts Affect Brain Aging and Behavior	j nutr	13	1	a	a	a	1_a_a_a
10.3945/jn.109.108266	joseph, ja	2009	Grape Juice, Berries, and Walnuts Affect Brain Aging and Behavior	j nutr	13	1	a	a	a	1_a_a_a
10.3945/jn.109.108266	joseph, ja	2009	Grape Juice, Berries, and Walnuts Affect Brain Aging and Behavior	j nutr	13	1	a	a	a	1_a_a_a
10.3945/jn.109.108266	joseph, ja	2009	Grape Juice, Berries, and Walnuts Affect Brain Aging and Behavior	j nutr	13	1	a	a	a	1_a_a_a
10.3945/jn.109.108266	joseph, ja	2009	Grape Juice, Berries, and Walnuts Affect Brain Aging and Behavior	j nutr	13	1	a	a	a	1_a_a_a
10.3945/jn.109.108266	joseph, ja	2009	Grape Juice, Berries, and Walnuts Affect Brain Aging and Behavior	j nutr	13	1	a	a	a	1_a_a_a
10.3945/jn.109.108266	joseph, ja	2009	Grape Juice, Berries, and Walnuts Affect Brain Aging and Behavior	j nutr	13	1	a	a	a	1_a_a_a
10.3945/jn.109.108266	joseph, ja	2009	Grape Juice, Berries, and Walnuts Affect Brain Aging and Behavior	j nutr	13	1	a	a	a	1_a_a_a
10.3945/jn.109.108266	joseph, ja	2009	Grape Juice, Berries, and Walnuts Affect Brain Aging and Behavior	j nutr	13	1	a	a	a	1_a_a_a
10.3945/jn.109.108266	joseph, ja	2009	Grape Juice, Berries, and Walnuts Affect Brain Aging and Behavior	j nutr	13	1	a	a	a	1_a_a_a
10.3945/jn.109.108266	joseph, ja	2009	Grape Juice, Berries, and Walnuts Affect Brain Aging and Behavior	j nutr	13	1	a	a	a	1_a_a_a
10.3945/jn.109.108266	joseph, ja	2009	Grape Juice, Berries, and Walnuts Affect Brain Aging and Behavior	j nutr	13	1	a	a	a	1_a_a_a
10.3945/jn.109.108266	joseph, ja	2009	Grape Juice, Berries, and Walnuts Affect Brain Aging and Behavior	j nutr	13	1	a	a	a	1_a_a_a
10.1017/S0029665109990188	dauncey, mj	2009	New insights into nutrition and cognitive neuroscience	p nutr soc	16	1	a	a	a	1_a_a_a
10.1017/S0029665109990188	dauncey, mj	2009	New insights into nutrition and cognitive neuroscience	p nutr soc	16	1	a	a	a	1_a_a_a
10.1017/S0029665109990188	dauncey, mj	2009	New insights into nutrition and cognitive neuroscience	p nutr soc	16	1	a	a	a	1_a_a_a
10.1017/S0029665109990188	dauncey, mj	2009	New insights into nutrition and cognitive neuroscience	p nutr soc	16	1	a	a	a	1_a_a_a
10.1016/j.neulet.2010.07.046	park, hr	2010	A high-fat diet impairs neurogenesis: Involvement of lipid peroxidation and brain-derived neurotrophic factor	neurosci lett	14	1	a	a	a	1_a_a_a
10.1038/oby.2009.273	hwang, ll	2010	Sex Differences in High-fat Diet-induced Obesity, Metabolic Alterations and Learning, and Synaptic Plasticity Deficits in Mice	obesity	10	1	a	a	a	1_a_a_a
10.1016/j.neuroimage.2006.01.047	pannacciulli, n	2006	Brain abnormalities in human obesity: A voxel-based morphometric study	neuroimage	11	1	a	a	a	1_a_a_a
10.1210/en.2007-1722	farr, sa	2008	Obesity and Hypertriglyceridemia Produce Cognitive Impairment	endocrinology	26	1	a	a	a	1_a_a_a
10.1002/hbm.20870	raji, ca	2010	Brain structure and obesity	hum brain mapp	13	1	a	a	a	1_a_a_a
10.1002/hbm.20870	raji, ca	2010	Brain structure and obesity	hum brain mapp	13	1	a	a	a	1_a_a_a
10.1002/hbm.20870	raji, ca	2010	Brain structure and obesity	hum brain mapp	13	1	a	a	a	1_a_a_a
10.1002/hbm.20870	raji, ca	2010	Brain structure and obesity	hum brain mapp	13	1	a	a	a	1_a_a_a
10.1016/j.neurobiolaging.2010.04.006	ho, aj	2010	Obesity is linked with lower brain volume in 700 AD and MCI patients	neurobiol aging	10	1	a	a	a	1_a_a_a
10.1016/j.bbr.2010.10.017	mcneilly, ad	2011	High fat feeding promotes simultaneous decline in insulin sensitivity and cognitive performance in a delayed matching and non-matching to position task	behav brain res	10	1	a	a	a	1_a_a_a
10.2337/dc08-0272	raffaitin, c	2009	Metabolic Syndrome and Risk for Incident Alzheimer's Disease or Vascular Dementia: The Three-City Study	diabetes care	12	1	a	a	a	1_a_a_a
10.2337/diacare.26.7.1961	greenwood, ce	2003	Carbohydrate-Induced Memory Impairment in Adults With Type 2 Diabetes	diabetes care	11	1	a	a	a	1_a_a_a
10.2337/diacare.27.5.1047	wild, s	2004	Global Prevalence of Diabetes: Estimates for the year 2000 and projections for 2030	diabetes care	11	1	a	a	a	1_a_a_a
10.2337/diacare.29.02.06.dc05-1626	ryan, cm	2006	Improving Metabolic Control Leads to Better Working Memory in Adults With Type 2 Diabetes	diabetes care	10	1	a	a	a	1_a_a_a
10.2337/diacare.24.2.366	fontbonne, a	2001	Changes in Cognitive Abilities Over a 4-Year Period Are Unfavorably Affected in Elderly Diabetic Subjects: Results of the Epidemiology of Vascular Aging Study	diabetes care	10	1	a	a	a	1_a_a_a
10.2337/diacare.21.4.518	harris, mi	1998	Prevalence of Diabetes, Impaired Fasting Glucose, and Impaired Glucose Tolerance in U.S. Adults: The Third National Health and Nutrition Examination Survey, 1988-1994	diabetes care	18	1	a	a	a	1_a_a_a
10.2337/diacare.24.6.1060	grodstein, f	2001	Type 2 Diabetes and Cognitive Function in Community-Dwelling Elderly Women	diabetes care	10	1	a	a	a	1_a_a_a
10.1161/CIRCULATIONAHA.107.185650	nelson, me	2007	Physical Activity and Public Health in Older Adults: Recommendation From the American College of Sports Medicine and the American Heart Association	circulation	16	1	a	a	a	1_a_a_a
10.2337/diacare.21.3.398	vanhanen, m	1998	Cognitive Function in an Elderly Population With Persistent Impaired Glucose Tolerance	diabetes care	14	1	a	a	a	1_a_a_a
10.1016/S0002-8223(95)00300-2	kennedy, et	1995	The Healthy Eating Index	j am diet assoc	17	1	a	a	a	1_a_a_a
10.1001/jama.271.13.1004	stern, y	1994	Influence of education and occupation on the incidence of Alzheimer's disease	jama-j am med assoc	21	1	a	a	a	1_a_a_a
10.1001/jama.276.12.955	white, l	1996	Prevalence of dementia in older Japanese-American men in Hawaii: The Honolulu-Asia Aging Study	jama-j am med assoc	16	1	a	a	a	1_a_a_a
10.1111/j.1365-2796.2010.02281.x	sofi, f	2011	Physical activity and risk of cognitive decline: a meta-analysis of prospective studies	j intern med	22	1	a	a	a	1_a_a_a
10.1016/j.ypmed.2006.12.009	panagiotakos, db	2007	Adherence to the Mediterranean food pattern predicts the prevalence of hypertension, hypercholesterolemia, diabetes and obesity, among healthy adults; the accuracy of the MedDietScore	prev med	21	1	a	a	a	1_a_a_a
10.1016/j.nut.2005.07.016	shukitt-hale, b	2006	Effects of Concord grape juice on cognitive and motor deficits in aging	nutrition	22	1	a	a	a	1_a_a_a
10.1016/j.nut.2005.07.016	shukitt-hale, b	2006	Effects of Concord grape juice on cognitive and motor deficits in aging	nutrition	22	1	a	a	a	1_a_a_a
10.1016/j.nut.2005.07.016	shukitt-hale, b	2006	Effects of Concord grape juice on cognitive and motor deficits in aging	nutrition	22	1	a	a	a	1_a_a_a
10.1016/j.nut.2005.07.016	shukitt-hale, b	2006	Effects of Concord grape juice on cognitive and motor deficits in aging	nutrition	22	1	a	a	a	1_a_a_a
10.1016/j.nut.2005.07.016	shukitt-hale, b	2006	Effects of Concord grape juice on cognitive and motor deficits in aging	nutrition	22	1	a	a	a	1_a_a_a
10.1016/j.nut.2005.07.016	shukitt-hale, b	2006	Effects of Concord grape juice on cognitive and motor deficits in aging	nutrition	22	1	a	a	a	1_a_a_a
10.1016/j.nut.2005.07.016	shukitt-hale, b	2006	Effects of Concord grape juice on cognitive and motor deficits in aging	nutrition	22	1	a	a	a	1_a_a_a
10.1016/j.nut.2005.07.016	shukitt-hale, b	2006	Effects of Concord grape juice on cognitive and motor deficits in aging	nutrition	22	1	a	a	a	1_a_a_a
10.1016/j.nut.2005.07.016	shukitt-hale, b	2006	Effects of Concord grape juice on cognitive and motor deficits in aging	nutrition	22	1	a	a	a	1_a_a_a
10.1016/j.nut.2005.07.016	shukitt-hale, b	2006	Effects of Concord grape juice on cognitive and motor deficits in aging	nutrition	22	1	a	a	a	1_a_a_a
10.1016/j.nut.2005.07.016	shukitt-hale, b	2006	Effects of Concord grape juice on cognitive and motor deficits in aging	nutrition	22	1	a	a	a	1_a_a_a
10.1016/j.nut.2005.07.016	shukitt-hale, b	2006	Effects of Concord grape juice on cognitive and motor deficits in aging	nutrition	22	1	a	a	a	1_a_a_a
10.1016/j.nut.2005.07.016	shukitt-hale, b	2006	Effects of Concord grape juice on cognitive and motor deficits in aging	nutrition	22	1	a	a	a	1_a_a_a
10.1016/j.nut.2005.07.016	shukitt-hale, b	2006	Effects of Concord grape juice on cognitive and motor deficits in aging	nutrition	22	1	a	a	a	1_a_a_a
10.1016/j.nut.2005.07.016	shukitt-hale, b	2006	Effects of Concord grape juice on cognitive and motor deficits in aging	nutrition	22	1	a	a	a	1_a_a_a
10.1016/j.nut.2005.07.016	shukitt-hale, b	2006	Effects of Concord grape juice on cognitive and motor deficits in aging	nutrition	22	1	a	a	a	1_a_a_a
10.1016/j.nut.2005.07.016	shukitt-hale, b	2006	Effects of Concord grape juice on cognitive and motor deficits in aging	nutrition	22	1	a	a	a	1_a_a_a
10.1016/j.nut.2005.07.016	shukitt-hale, b	2006	Effects of Concord grape juice on cognitive and motor deficits in aging	nutrition	22	1	a	a	a	1_a_a_a
10.1016/j.nut.2005.07.016	shukitt-hale, b	2006	Effects of Concord grape juice on cognitive and motor deficits in aging	nutrition	22	1	a	a	a	1_a_a_a
10.1016/j.nut.2005.07.016	shukitt-hale, b	2006	Effects of Concord grape juice on cognitive and motor deficits in aging	nutrition	22	1	a	a	a	1_a_a_a
[truncated: 21,814 more rows]
